# Supplementary material for: 3D texture-based face recognition system using fine-tuned deep residual networks
Source: PeerJ Comput Sci. 2019 Dec 2;5:e236. doi: 10.7717/peerj-cs.236 (PMC7924501; doi:10.7717/peerj-cs.236)
Supplement: Supplemental Information 1 [file peerj-cs-05-236-s001.py]

#!/usr/bin/env python
#WINGE IDE python.
# -*- coding: utf-8 -*-
from skimage import io, transform
import os
import tensorflow as tf
import numpy as np
from normalizations import normalization
import sklearn.preprocessing

#-----------------------------
from numba import jit
import time
import multiprocessing
from multiprocessing import Pool    #Just for testing
import threading
#-----------------------------

path1 = '/Users/My-macbook-eth/Projects/Preprocessing2/FRGC_2/1/'

path_normalization = '/Users/My-macbook-eth/Projects/Preprocessing2/kf/'   #ouput Lfiles

model_path = '/Users/My-macbook-eth/Projects/Preprocessing2/model.ckpt'

TFRECORD_FILE = "/Users/My-macbook-eth/Projects/Preprocessing2/tfrecords/"

#-----------------------------

label_binarizer = ""

def def_normalization(x,h = 1):

    if h==1:
        amin, amax = np.min(x, 0), np.max(x, 0)
        xx = (x - amin) / (amax - amin)
    else:

        amin, amax = np.min(x, 1), np.max(x, 1)
        xx = ((x.T - amin) / (amax - amin)).T

    return xx

#@jit
def def_one_hot(x):
    if label_binarizer == "":
        binarizer = sklearn.preprocessing.LabelBinarizer()
    else:
        binarizer = label_binarizer
    binarizer.fit(range(max(x)+1))
    y= binarizer.transform(x)
    return y

#@jit
def read_img(path):
    map_path, map_relative = [path + x for x in os.listdir(path) if os.path.isfile(path + x)], [y for y in os.listdir(path)]
    return map_path, map_relative

#@jit
def read_dispose_img(path):
    map_path ,map_relative= read_img(path)
    imgs = []
    labels = []
    for idx, folder, in enumerate(map_path):
        print("reading img......"+path_normalization+map_relative[idx])
        normalization(folder,path_normalization+map_relative[idx])

#@jit
def read_new_img(path):
    map_path, map_relative = read_img(path)
    imgs=[]
    labels=[]
    for idx, folder, in enumerate(map_path):
        img = io.imread(path_normalization+map_relative[idx])
        img = transform.resize(img, (224, 224))
        imgs.append(img)
        labels.append(int(map_relative[idx].split(",")[0].split("_")[0]))
    x_data, x_label = np.array(imgs), np.array(labels)


    map_path, map_relative = read_img(path + 'c/')

    imgs=[]
    labels=[]
    for idx, folder, in enumerate(map_path):
        #img = io.imread(path_normalization + 'c/' + map_relative[idx])
        img = io.imread(path_normalization + 'c/' + map_relative[idx])
        img = transform.resize(img, (224, 224))
        imgs.append(img)
        labels.append(int(map_relative[idx].split(",")[0].split("_")[0]))
    c_data, c_label = np.array(imgs), np.array(labels)
    x_data, c_data, def_one_hot(x_label), def_one_hot(c_label)
    return x_data, c_data, def_one_hot(x_label), def_one_hot(c_label)

#@jit
def weight_variable(shape,name):
    initial = tf.truncated_normal(shape,stddev=0.01)#
    return tf.Variable(initial,name=name)

#@jit
def bias_variable(shape,name):
    initial = tf.constant(0.01,shape=shape)
    return tf.Variable(initial,name=name)

#@jit

def fun1():
    read_dispose_img(path1)
    # ===================================================
def multi_thread():

    threads = []
    for i in range(2):
        threads.append(threading.Thread(target=fun1(), args=(i,)))
        threads.append(threading.Thread(target=fun2(), args=(i,)))
    #for i in range(1):
        #threads.append(threading.Thread(target=fun2(), args=(i,)))

    for t in threads:
        t.setDaemon(True)
        t.start()
    for t in threads:
        t.join()
# ===================================================#

if __name__ == '__main__':

    start = time.time()
    #read_dispose_img(path)
    multi_thread()
    end = time.time()
    print("Elapsed (after compilation) = %s" % (end - start))
#=================================================================
    print('Parent processId is: %s.' % os.getpid())
    p = Pool()
    # p = Pool(10)

    start = time.time()
# ---------------------------------------------------------------
    print('Child processes are running.')
    #pool.close()
    #pool.join()  #
    print('All Processes end.')
    end = time.time()
    print("Elapsed (after compilation) = %s" % (end - start))
