# Supplementary material for: 3D texture-based face recognition system using fine-tuned deep residual networks
Source: PeerJ Comput Sci. 2019 Dec 2;5:e236. doi: 10.7717/peerj-cs.236 (PMC7924501; doi:10.7717/peerj-cs.236)
Supplement: Supplemental Information 2 [file peerj-cs-05-236-s002.py]

import os
import re
from skimage import data, exposure
from skimage import io
from PIL import Image
import skimage
import cv2
import numpy as np
import numpy
import io
import PIL
import LIB

fullfilename=[]
#filepath="/Users/my-Macbook-eth/preprocessing/Projects/FRGCDATASET/1/"

for filename in os.listdir(filepath):
    print(filename)
    print (os.path.join(filepath,filename))
    filelist=os.path.join(filepath,filename)
    fullfilename.append(filelist)
i=1
for imagename in fullfilename:

    im = cv2.imread(imagename)
    plt.figure(figsize=(2.44, 2.44))
    fd, hog_image = hog(im, orientations=9, pixels_per_cell=(8, 8),                #setting the parameter，how does it like. ~
                    cells_per_block=(4, 1), visualize=True, multichannel=True)


    hog_image_rescaled = exposure.rescale_intensity(hog_image, in_range=(0, 10))

    img = cv2.imshow("aa",hog_image_rescaled)   #hog_image_rescaled---mat
    out = hog_image_rescaled * 255
    #cv2.waitKey(0)   # for testing 'show'

    #print(im)  #for testing the data of Image.
    str = imagename
    fname =str[:-4]
    #print(fname)  #for checking
    tofilename =  fname + ".pgm"
    print(tofilename)
    cv2.imwrite(tofilename, out)
