# Supplementary material for: 3D texture-based face recognition system using fine-tuned deep residual networks
Source: PeerJ Comput Sci. 2019 Dec 2;5:e236. doi: 10.7717/peerj-cs.236 (PMC7924501; doi:10.7717/peerj-cs.236)
Supplement: Supplemental Information 3 [file peerj-cs-05-236-s003.py]

import numpy as np
#cimport numpy as cnp


cdef float cell_hog(double[:, ::1] magnitude,
                    double[:, ::1] orientation,
                    float orientation_start, float orientation_end,
                    int cell_columns, int cell_rows,
                    int column_index, int row_index,
                    int size_columns, int size_rows,
                    int range_rows_start, int range_rows_stop,
                    int range_columns_start, int range_columns_stop) nogil:

    cdef int cell_column, cell_row, cell_row_index, cell_column_index
    cdef float total = 0.

    for cell_row in range(range_rows_start, range_rows_stop):
        cell_row_index = row_index + cell_row
        if (cell_row_index < 0 or cell_row_index >= size_rows):
            continue

        for cell_column in range(range_columns_start, range_columns_stop):
            cell_column_index = column_index + cell_column
            if (cell_column_index < 0 or cell_column_index >= size_columns
                    or orientation[cell_row_index, cell_column_index]
                    >= orientation_start
                    or orientation[cell_row_index, cell_column_index]
                    < orientation_end):
                continue

            total += magnitude[cell_row_index, cell_column_index]

    return total / (cell_rows * cell_columns)


def hog_histograms(double[:, ::1] gradient_columns,
                   double[:, ::1] gradient_rows,
                   int cell_columns, int cell_rows,
                   int size_columns, int size_rows,
                   int number_of_cells_columns, int number_of_cells_rows,
                   int number_of_orientations,
                   cnp.float64_t[:, :, :] orientation_histogram):


    cdef double[:, ::1] magnitude = np.hypot(gradient_columns,
                                             gradient_rows)
    cdef double[:, ::1] orientation = \
        np.rad2deg(np.arctan2(gradient_rows, gradient_columns)) % 180
    cdef int i, c, r, o, r_i, c_i, cc, cr, c_0, r_0, \
        range_rows_start, range_rows_stop, \
        range_columns_start, range_columns_stop
    cdef float orientation_start, orientation_end, \
        number_of_orientations_per_180

    r_0 = cell_rows / 2
    c_0 = cell_columns / 2
    cc = cell_rows * number_of_cells_rows
    cr = cell_columns * number_of_cells_columns
    range_rows_stop = cell_rows / 2
    range_rows_start = -range_rows_stop
    range_columns_stop = cell_columns / 2
    range_columns_start = -range_columns_stop
    number_of_orientations_per_180 = 180. / number_of_orientations

    with nogil:
        # compute orientations integral images
        for i in range(number_of_orientations):
            # isolate orientations in this range
            orientation_start = number_of_orientations_per_180 * (i + 1)
            orientation_end = number_of_orientations_per_180 * i
            c = c_0
            r = r_0
            r_i = 0
            c_i = 0

            while r < cc:
                c_i = 0
                c = c_0

                while c < cr:
                    orientation_histogram[r_i, c_i, i] = \
                        cell_hog(magnitude, orientation,
                                 orientation_start, orientation_end,
                                 cell_columns, cell_rows, c, r,
                                 size_columns, size_rows,
                                 range_rows_start, range_rows_stop,
                                 range_columns_start, range_columns_stop)
                    c_i += 1
                    c += cell_columns

                r_i += 1
                r += cell_rows


#-------
def _hog_channel_gradient(channel):
    g_row = np.empty(channel.shape, dtype=np.double)
    g_row[0, :] = 0
    g_row[-1, :] = 0
    g_row[1:-1, :] = channel[2:, :] - channel[:-2, :]
    g_col = np.empty(channel.shape, dtype=np.double)
    g_col[:, 0] = 0
    g_col[:, -1] = 0
    g_col[:, 1:-1] = channel[:, 2:] - channel[:, :-2]

    return g_row, g_col


def hog(image, orientations=9, pixels_per_cell=(8, 8), cells_per_block=(3, 3),
        block_norm='L2-Hys', visualize=False, transform_sqrt=False,
        feature_vector=True, multichannel=None):

    image = np.atleast_2d(image)

    if multichannel is None:
        multichannel = (image.ndim == 3)

    ndim_spatial = image.ndim - 1 if multichannel else image.ndim
    if ndim_spatial != 2:
        raise ValueError('Only images with 2 spatial dimensions are '
                         'supported. If using with color/multichannel '
                         'images, specify `multichannel=True`.')


    if transform_sqrt:
        image = np.sqrt(image)


    if image.dtype.kind == 'u':
        # convert uint image to float
        # to avoid problems with subtracting unsigned numbers
        image = image.astype('float')

    if multichannel:
        g_row_by_ch = np.empty_like(image, dtype=np.double)
        g_col_by_ch = np.empty_like(image, dtype=np.double)
        g_magn = np.empty_like(image, dtype=np.double)

        for idx_ch in range(image.shape[2]):
            g_row_by_ch[:, :, idx_ch], g_col_by_ch[:, :, idx_ch] = \
                _hog_channel_gradient(image[:, :, idx_ch])
            g_magn[:, :, idx_ch] = np.hypot(g_row_by_ch[:, :, idx_ch],
                                            g_col_by_ch[:, :, idx_ch])

        # For each pixel select the channel with the highest gradient magnitude
        idcs_max = g_magn.argmax(axis=2)
        rr, cc = np.meshgrid(np.arange(image.shape[0]),
                             np.arange(image.shape[1]),
                             indexing='ij',
                             sparse=True)
        g_row = g_row_by_ch[rr, cc, idcs_max]
        g_col = g_col_by_ch[rr, cc, idcs_max]
    else:
        g_row, g_col = _hog_channel_gradient(image)


    s_row, s_col = image.shape[:2]
    c_row, c_col = pixels_per_cell
    b_row, b_col = cells_per_block

    n_cells_row = int(s_row // c_row)  # number of cells along row-axis
    n_cells_col = int(s_col // c_col)  # number of cells along col-axis

    # compute orientations integral images
    orientation_histogram = np.zeros((n_cells_row, n_cells_col, orientations))

    _hoghistogram.hog_histograms(g_col, g_row, c_col, c_row, s_col, s_row,
                                 n_cells_col, n_cells_row,
                                 orientations, orientation_histogram)

    # now compute the histogram for each cell
    hog_image = None

    if visualize:
        from .. import draw

        radius = min(c_row, c_col) // 2 - 1
        orientations_arr = np.arange(orientations)
        # set dr_arr, dc_arr to correspond to midpoints of orientation bins
        orientation_bin_midpoints = (
            np.pi * (orientations_arr + .5) / orientations)
        dr_arr = radius * np.sin(orientation_bin_midpoints)
        dc_arr = radius * np.cos(orientation_bin_midpoints)
        hog_image = np.zeros((s_row, s_col), dtype=float)
        for r in range(n_cells_row):
            for c in range(n_cells_col):
                for o, dr, dc in zip(orientations_arr, dr_arr, dc_arr):
                    centre = tuple([r * c_row + c_row // 2,
                                    c * c_col + c_col // 2])
                    rr, cc = draw.line(int(centre[0] - dc),
                                       int(centre[1] + dr),
                                       int(centre[0] + dc),
                                       int(centre[1] - dr))
                    hog_image[rr, cc] += orientation_histogram[r, c, o]


    n_blocks_row = (n_cells_row - b_row) + 1
    n_blocks_col = (n_cells_col - b_col) + 1
    normalized_blocks = np.zeros((n_blocks_row, n_blocks_col,
                                  b_row, b_col, orientations))

    for r in range(n_blocks_row):
        for c in range(n_blocks_col):
            block = orientation_histogram[r:r + b_row, c:c + b_col, :]
            normalized_blocks[r, c, :] = \
                _hog_normalize_block(block, method=block_norm)


    if feature_vector:
        normalized_blocks = normalized_blocks.ravel()

    if visualize:
        return normalized_blocks, hog_image
    else:
        return normalized_blocks
