# Supplementary material for: 3D texture-based face recognition system using fine-tuned deep residual networks
Source: PeerJ Comput Sci. 2019 Dec 2;5:e236. doi: 10.7717/peerj-cs.236 (PMC7924501; doi:10.7717/peerj-cs.236)
Supplement: Supplemental Information 4 [file peerj-cs-05-236-s004.zip]

Archive with 870 entries (754 files):
- CODE-3D face recognition-Fine-tuning NasNet neural network/
- CODE-3D face recognition-Fine-tuning NasNet neural network/configuration.py
- __MACOSX/
- __MACOSX/CODE-3D face recognition-Fine-tuning NasNet neural network/
- __MACOSX/CODE-3D face recognition-Fine-tuning NasNet neural network/._configuration.py
- CODE-3D face recognition-Fine-tuning NasNet neural network/.DS_Store
- __MACOSX/CODE-3D face recognition-Fine-tuning NasNet neural network/._.DS_Store
- CODE-3D face recognition-Fine-tuning NasNet neural network/checkpoints/
- CODE-3D face recognition-Fine-tuning NasNet neural network/checkpoints/.DS_Store
- __MACOSX/CODE-3D face recognition-Fine-tuning NasNet neural network/checkpoints/
- __MACOSX/CODE-3D face recognition-Fine-tuning NasNet neural network/checkpoints/._.DS_Store
- CODE-3D face recognition-Fine-tuning NasNet neural network/checkpoints/nasnet1/
- CODE-3D face recognition-Fine-tuning NasNet neural network/checkpoints/nasnet1/.DS_Store
- __MACOSX/CODE-3D face recognition-Fine-tuning NasNet neural network/checkpoints/nasnet1/
- __MACOSX/CODE-3D face recognition-Fine-tuning NasNet neural network/checkpoints/nasnet1/._.DS_Store
- CODE-3D face recognition-Fine-tuning NasNet neural network/checkpoints/nasnet1/0/
- __MACOSX/CODE-3D face recognition-Fine-tuning NasNet neural network/checkpoints/nasnet1/._0
- __MACOSX/CODE-3D face recognition-Fine-tuning NasNet neural network/checkpoints/._nasnet1
- CODE-3D face recognition-Fine-tuning NasNet neural network/checkpoints/nasnet0/
- CODE-3D face recognition-Fine-tuning NasNet neural network/checkpoints/nasnet0/.DS_Store
- __MACOSX/CODE-3D face recognition-Fine-tuning NasNet neural network/checkpoints/nasnet0/
- __MACOSX/CODE-3D face recognition-Fine-tuning NasNet neural network/checkpoints/nasnet0/._.DS_Store
- CODE-3D face recognition-Fine-tuning NasNet neural network/checkpoints/nasnet0/0/
- __MACOSX/CODE-3D face recognition-Fine-tuning NasNet neural network/checkpoints/nasnet0/._0
- __MACOSX/CODE-3D face recognition-Fine-tuning NasNet neural network/checkpoints/._nasnet0
- __MACOSX/CODE-3D face recognition-Fine-tuning NasNet neural network/._checkpoints
- CODE-3D face recognition-Fine-tuning NasNet neural network/models/
- CODE-3D face recognition-Fine-tuning NasNet neural network/models/__init__.py
- __MACOSX/CODE-3D face recognition-Fine-tuning NasNet neural network/models/
- __MACOSX/CODE-3D face recognition-Fine-tuning NasNet neural network/models/.___init__.py
- CODE-3D face recognition-Fine-tuning NasNet neural network/models/__pycache__/
- CODE-3D face recognition-Fine-tuning NasNet neural network/models/__pycache__/model.cpython-36.pyc
- __MACOSX/CODE-3D face recognition-Fine-tuning NasNet neural network/models/__pycache__/
- __MACOSX/CODE-3D face recognition-Fine-tuning NasNet neural network/models/__pycache__/._model.cpython-36.pyc
- CODE-3D face recognition-Fine-tuning NasNet neural network/models/__pycache__/__init__.cpython-36.pyc
- __MACOSX/CODE-3D face recognition-Fine-tuning NasNet neural network/models/__pycache__/.___init__.cpython-36.pyc
- __MACOSX/CODE-3D face recognition-Fine-tuning NasNet neural network/models/.___pycache__
- CODE-3D face recognition-Fine-tuning NasNet neural network/models/fune-tuning-model.py
- __MACOSX/CODE-3D face recognition-Fine-tuning NasNet neural network/models/._fune-tuning-model.py
- __MACOSX/CODE-3D face recognition-Fine-tuning NasNet neural network/._models
- CODE-3D face recognition-Fine-tuning NasNet neural network/README.md
- __MACOSX/CODE-3D face recognition-Fine-tuning NasNet neural network/._README.md
- CODE-3D face recognition-Fine-tuning NasNet neural network/logs/
- CODE-3D face recognition-Fine-tuning NasNet neural network/logs/logs.txt
- __MACOSX/CODE-3D face recognition-Fine-tuning NasNet neural network/logs/
- __MACOSX/CODE-3D face recognition-Fine-tuning NasNet neural network/logs/._logs.txt
- __MACOSX/CODE-3D face recognition-Fine-tuning NasNet neural network/._logs
- CODE-3D face recognition-Fine-tuning NasNet neural network/venv/
- CODE-3D face recognition-Fine-tuning NasNet neural network/venv/.DS_Store
- __MACOSX/CODE-3D face recognition-Fine-tuning NasNet neural network/venv/
- __MACOSX/CODE-3D face recognition-Fine-tuning NasNet neural network/venv/._.DS_Store
- CODE-3D face recognition-Fine-tuning NasNet neural network/venv/bin/
- CODE-3D face recognition-Fine-tuning NasNet neural network/venv/bin/pip3.6
- __MACOSX/CODE-3D face recognition-Fine-tuning NasNet neural network/venv/bin/
- __MACOSX/CODE-3D face recognition-Fine-tuning NasNet neural network/venv/bin/._pip3.6
- CODE-3D face recognition-Fine-tuning NasNet neural network/venv/bin/python3
- __MACOSX/CODE-3D face recognition-Fine-tuning NasNet neural network/venv/bin/._python3
- CODE-3D face recognition-Fine-tuning NasNet neural network/venv/bin/easy_install
- __MACOSX/CODE-3D face recognition-Fine-tuning NasNet neural network/venv/bin/._easy_install
- CODE-3D face recognition-Fine-tuning NasNet neural network/venv/bin/python
- __MACOSX/CODE-3D face recognition-Fine-tuning NasNet neural network/venv/bin/._python
- CODE-3D face recognition-Fine-tuning NasNet neural network/venv/bin/pip3
- __MACOSX/CODE-3D face recognition-Fine-tuning NasNet neural network/venv/bin/._pip3
- CODE-3D face recognition-Fine-tuning NasNet neural network/venv/bin/easy_install-3.6
- __MACOSX/CODE-3D face recognition-Fine-tuning NasNet neural network/venv/bin/._easy_install-3.6
- CODE-3D face recognition-Fine-tuning NasNet neural network/venv/bin/activate.fish
- __MACOSX/CODE-3D face recognition-Fine-tuning NasNet neural network/venv/bin/._activate.fish
- CODE-3D face recognition-Fine-tuning NasNet neural network/venv/bin/python3.6
- __MACOSX/CODE-3D face recognition-Fine-tuning NasNet neural network/venv/bin/._python3.6
- CODE-3D face recognition-Fine-tuning NasNet neural network/venv/bin/pip
- __MACOSX/CODE-3D face recognition-Fine-tuning NasNet neural network/venv/bin/._pip
- CODE-3D face recognition-Fine-tuning NasNet neural network/venv/bin/activate
- __MACOSX/CODE-3D face recognition-Fine-tuning NasNet neural network/venv/bin/._activate
- CODE-3D face recognition-Fine-tuning NasNet neural network/venv/bin/activate.csh
- __MACOSX/CODE-3D face recognition-Fine-tuning NasNet neural network/venv/bin/._activate.csh
- __MACOSX/CODE-3D face recognition-Fine-tuning NasNet neural network/venv/._bin
- CODE-3D face recognition-Fine-tuning NasNet neural network/venv/include/
- __MACOSX/CODE-3D face recognition-Fine-tuning NasNet neural network/venv/._include
- CODE-3D face recognition-Fine-tuning NasNet neural network/venv/pyvenv.cfg
- __MACOSX/CODE-3D face recognition-Fine-tuning NasNet neural network/venv/._pyvenv.cfg
- CODE-3D face recognition-Fine-tuning NasNet neural network/venv/lib/
- CODE-3D face recognition-Fine-tuning NasNet neural network/venv/lib/.DS_Store
- __MACOSX/CODE-3D face recognition-Fine-tuning NasNet neural network/venv/lib/
- __MACOSX/CODE-3D face recognition-Fine-tuning NasNet neural network/venv/lib/._.DS_Store
- CODE-3D face recognition-Fine-tuning NasNet neural network/venv/lib/python3.6/
- CODE-3D face recognition-Fine-tuning NasNet neural network/venv/lib/python3.6/site-packages/
- CODE-3D face recognition-Fine-tuning NasNet neural network/venv/lib/python3.6/site-packages/pip-19.0.3-py3.6.egg/
- CODE-3D face recognition-Fine-tuning NasNet neural network/venv/lib/python3.6/site-packages/pip-19.0.3-py3.6.egg/EGG-INFO/
- CODE-3D face recognition-Fine-tuning NasNet neural network/venv/lib/python3.6/site-packages/pip-19.0.3-py3.6.egg/EGG-INFO/PKG-INFO
- __MACOSX/CODE-3D face recognition-Fine-tuning NasNet neural network/venv/lib/python3.6/
- __MACOSX/CODE-3D face recognition-Fine-tuning NasNet neural network/venv/lib/python3.6/site-packages/
- __MACOSX/CODE-3D face recognition-Fine-tuning NasNet neural network/venv/lib/python3.6/site-packages/pip-19.0.3-py3.6.egg/
- __MACOSX/CODE-3D face recognition-Fine-tuning NasNet neural network/venv/lib/python3.6/site-packages/pip-19.0.3-py3.6.egg/EGG-INFO/
- __MACOSX/CODE-3D face recognition-Fine-tuning NasNet neural network/venv/lib/python3.6/site-packages/pip-19.0.3-py3.6.egg/EGG-INFO/._PKG-INFO
- CODE-3D face recognition-Fine-tuning NasNet neural network/venv/lib/python3.6/site-packages/pip-19.0.3-py3.6.egg/EGG-INFO/not-zip-safe
- __MACOSX/CODE-3D face recognition-Fine-tuning NasNet neural network/venv/lib/python3.6/site-packages/pip-19.0.3-py3.6.egg/EGG-INFO/._not-zip-safe
- CODE-3D face recognition-Fine-tuning NasNet neural network/venv/lib/python3.6/site-packages/pip-19.0.3-py3.6.egg/EGG-INFO/SOURCES.txt
- __MACOSX/CODE-3D face recognition-Fine-tuning NasNet neural network/venv/lib/python3.6/site-packages/pip-19.0.3-py3.6.egg/EGG-INFO/._SOURCES.txt
- CODE-3D face recognition-Fine-tuning NasNet neural network/venv/lib/python3.6/site-packages/pip-19.0.3-py3.6.egg/EGG-INFO/entry_points.txt
- __MACOSX/CODE-3D face recognition-Fine-tuning NasNet neural network/venv/lib/python3.6/site-packages/pip-19.0.3-py3.6.egg/EGG-INFO/._entry_points.txt
- CODE-3D face recognition-Fine-tuning NasNet neural network/venv/lib/python3.6/site-packages/pip-19.0.3-py3.6.egg/EGG-INFO/top_level.txt
- __MACOSX/CODE-3D face recognition-Fine-tuning NasNet neural network/venv/lib/python3.6/site-packages/pip-19.0.3-py3.6.egg/EGG-INFO/._top_level.txt
- CODE-3D face recognition-Fine-tuning NasNet neural network/venv/lib/python3.6/site-packages/pip-19.0.3-py3.6.egg/EGG-INFO/dependency_links.txt
- __MACOSX/CODE-3D face recognition-Fine-tuning NasNet neural network/venv/lib/python3.6/site-packages/pip-19.0.3-py3.6.egg/EGG-INFO/._dependency_links.txt
- __MACOSX/CODE-3D face recognition-Fine-tuning NasNet neural network/venv/lib/python3.6/site-packages/pip-19.0.3-py3.6.egg/._EGG-INFO
- CODE-3D face recognition-Fine-tuning NasNet neural network/venv/lib/python3.6/site-packages/pip-19.0.3-py3.6.egg/pip/
- CODE-3D face recognition-Fine-tuning NasNet neural network/venv/lib/python3.6/site-packages/pip-19.0.3-py3.6.egg/pip/_internal/
- CODE-3D face recognition-Fine-tuning NasNet neural network/venv/lib/python3.6/site-packages/pip-19.0.3-py3.6.egg/pip/_internal/configuration.py
- __MACOSX/CODE-3D face recognition-Fine-tuning NasNet neural network/venv/lib/python3.6/site-packages/pip-19.0.3-py3.6.egg/pip/
- __MACOSX/CODE-3D face recognition-Fine-tuning NasNet neural network/venv/lib/python3.6/site-packages/pip-19.0.3-py3.6.egg/pip/_internal/
- __MACOSX/CODE-3D face recognition-Fine-tuning NasNet neural network/venv/lib/python3.6/site-packages/pip-19.0.3-py3.6.egg/pip/_internal/._configuration.py
- CODE-3D face recognition-Fine-tuning NasNet neural network/venv/lib/python3.6/site-packages/pip-19.0.3-py3.6.egg/pip/_internal/resolve.py
- __MACOSX/CODE-3D face recognition-Fine-tuning NasNet neural network/venv/lib/python3.6/site-packages/pip-19.0.3-py3.6.egg/pip/_internal/._resolve.py
- CODE-3D face recognition-Fine-tuning NasNet neural network/venv/lib/python3.6/site-packages/pip-19.0.3-py3.6.egg/pip/_internal/pyproject.py
- __MACOSX/CODE-3D face recognition-Fine-tuning NasNet neural network/venv/lib/python3.6/site-packages/pip-19.0.3-py3.6.egg/pip/_internal/._pyproject.py
- CODE-3D face recognition-Fine-tuning NasNet neural network/venv/lib/python3.6/site-packages/pip-19.0.3-py3.6.egg/pip/_internal/index.py
- __MACOSX/CODE-3D face recognition-Fine-tuning NasNet neural network/venv/lib/python3.6/site-packages/pip-19.0.3-py3.6.egg/pip/_internal/._index.py
- CODE-3D face recognition-Fine-tuning NasNet neural network/venv/lib/python3.6/site-packages/pip-19.0.3-py3.6.egg/pip/_internal/download.py
- __MACOSX/CODE-3D face recognition-Fine-tuning NasNet neural network/venv/lib/python3.6/site-packages/pip-19.0.3-py3.6.egg/pip/_internal/._download.py
- CODE-3D face recognition-Fine-tuning NasNet neural network/venv/lib/python3.6/site-packages/pip-19.0.3-py3.6.egg/pip/_internal/cache.py
- __MACOSX/CODE-3D face recognition-Fine-tuning NasNet neural network/venv/lib/python3.6/site-packages/pip-19.0.3-py3.6.egg/pip/_internal/._cache.py
- CODE-3D face recognition-Fine-tuning NasNet neural network/venv/lib/python3.6/site-packages/pip-19.0.3-py3.6.egg/pip/_internal/__init__.py
- __MACOSX/CODE-3D face recognition-Fine-tuning NasNet neural network/venv/lib/python3.6/site-packages/pip-19.0.3-py3.6.egg/pip/_internal/.___init__.py
- CODE-3D face recognition-Fine-tuning NasNet neural network/venv/lib/python3.6/site-packages/pip-19.0.3-py3.6.egg/pip/_internal/utils/
- CODE-3D face recognition-Fine-tuning NasNet neural network/venv/lib/python3.6/site-packages/pip-19.0.3-py3.6.egg/pip/_internal/utils/logging.py
- __MACOSX/CODE-3D face recognition-Fine-tuning NasNet neural network/venv/lib/python3.6/site-packages/pip-19.0.3-py3.6.egg/pip/_internal/utils/
- __MACOSX/CODE-3D face recognition-Fine-tuning NasNet neural network/venv/lib/python3.6/site-packages/pip-19.0.3-py3.6.egg/pip/_internal/utils/._logging.py
- CODE-3D face recognition-Fine-tuning NasNet neural network/venv/lib/python3.6/site-packages/pip-19.0.3-py3.6.egg/pip/_internal/utils/misc.py
- __MACOSX/CODE-3D face recognition-Fine-tuning NasNet neural network/venv/lib/python3.6/site-packages/pip-19.0.3-py3.6.egg/pip/_internal/utils/._misc.py
- CODE-3D face recognition-Fine-tuning NasNet neural network/venv/lib/python3.6/site-packages/pip-19.0.3-py3.6.egg/pip/_internal/utils/compat.py
- __MACOSX/CODE-3D face recognition-Fine-tuning NasNet neural network/venv/lib/python3.6/site-packages/pip-19.0.3-py3.6.egg/pip/_internal/utils/._compat.py
- CODE-3D face recognition-Fine-tuning NasNet neural network/venv/lib/python3.6/site-packages/pip-19.0.3-py3.6.egg/pip/_internal/utils/encoding.py
- __MACOSX/CODE-3D face recognition-Fine-tuning NasNet neural network/venv/lib/python3.6/site-packages/pip-19.0.3-py3.6.egg/pip/_internal/utils/._encoding.py
- CODE-3D face recognition-Fine-tuning NasNet neural network/venv/lib/python3.6/site-packages/pip-19.0.3-py3.6.egg/pip/_internal/utils/models.py
- __MACOSX/CODE-3D face recognition-Fine-tuning NasNet neural network/venv/lib/python3.6/site-packages/pip-19.0.3-py3.6.egg/pip/_internal/utils/._models.py
- CODE-3D face recognition-Fine-tuning NasNet neural network/venv/lib/python3.6/site-packages/pip-19.0.3-py3.6.egg/pip/_internal/utils/deprecation.py
- __MACOSX/CODE-3D face recognition-Fine-tuning NasNet neural network/venv/lib/python3.6/site-packages/pip-19.0.3-py3.6.egg/pip/_internal/utils/._deprecation.py
- CODE-3D face recognition-Fine-tuning NasNet neural network/venv/lib/python3.6/site-packages/pip-19.0.3-py3.6.egg/pip/_internal/utils/ui.py
- __MACOSX/CODE-3D face recognition-Fine-tuning NasNet neural network/venv/lib/python3.6/site-packages/pip-19.0.3-py3.6.egg/pip/_internal/utils/._ui.py
- CODE-3D face recognition-Fine-tuning NasNet neural network/venv/lib/python3.6/site-packages/pip-19.0.3-py3.6.egg/pip/_internal/utils/filesystem.py
- __MACOSX/CODE-3D face recognition-Fine-tuning NasNet neural network/venv/lib/python3.6/site-packages/pip-19.0.3-py3.6.egg/pip/_internal/utils/._filesystem.py
- CODE-3D face recognition-Fine-tuning NasNet neural network/venv/lib/python3.6/site-packages/pip-19.0.3-py3.6.egg/pip/_internal/utils/__init__.py
- __MACOSX/CODE-3D face recognition-Fine-tuning NasNet neural network/venv/lib/python3.6/site-packages/pip-19.0.3-py3.6.egg/pip/_internal/utils/.___init__.py
- CODE-3D face recognition-Fine-tuning NasNet neural network/venv/lib/python3.6/site-packages/pip-19.0.3-py3.6.egg/pip/_internal/utils/temp_dir.py
- __MACOSX/CODE-3D face recognition-Fine-tuning NasNet neural network/venv/lib/python3.6/site-packages/pip-19.0.3-py3.6.egg/pip/_internal/utils/._temp_dir.py
- CODE-3D face recognition-Fine-tuning NasNet neural network/venv/lib/python3.6/site-packages/pip-19.0.3-py3.6.egg/pip/_internal/utils/appdirs.py
- __MACOSX/CODE-3D face recognition-Fine-tuning NasNet neural network/venv/lib/python3.6/site-packages/pip-19.0.3-py3.6.egg/pip/_internal/utils/._appdirs.py
- CODE-3D face recognition-Fine-tuning NasNet neural network/venv/lib/python3.6/site-packages/pip-19.0.3-py3.6.egg/pip/_internal/utils/setuptools_build.py
- __MACOSX/CODE-3D face recognition-Fine-tuning NasNet neural network/venv/lib/python3.6/site-packages/pip-19.0.3-py3.6.egg/pip/_internal/utils/._setuptools_build.py
- CODE-3D face recognition-Fine-tuning NasNet neural network/venv/lib/python3.6/site-packages/pip-19.0.3-py3.6.egg/pip/_internal/utils/packaging.py
- __MACOSX/CODE-3D face recognition-Fine-tuning NasNet neural network/venv/lib/python3.6/site-packages/pip-19.0.3-py3.6.egg/pip/_internal/utils/._packaging.py
- CODE-3D face recognition-Fine-tuning NasNet neural network/venv/lib/python3.6/site-packages/pip-19.0.3-py3.6.egg/pip/_internal/utils/outdated.py
- __MACOSX/CODE-3D face recognition-Fine-tuning NasNet neural network/venv/lib/python3.6/site-packages/pip-19.0.3-py3.6.egg/pip/_internal/utils/._outdated.py
- CODE-3D face recognition-Fine-tuning NasNet neural network/venv/lib/python3.6/site-packages/pip-19.0.3-py3.6.egg/pip/_internal/utils/typing.py
- __MACOSX/CODE-3D face recognition-Fine-tuning NasNet neural network/venv/lib/python3.6/site-packages/pip-19.0.3-py3.6.egg/pip/_internal/utils/._typing.py
- CODE-3D face recognition-Fine-tuning NasNet neural network/venv/lib/python3.6/site-packages/pip-19.0.3-py3.6.egg/pip/_internal/utils/hashes.py
- __MACOSX/CODE-3D face recognition-Fine-tuning NasNet neural network/venv/lib/python3.6/site-packages/pip-19.0.3-py3.6.egg/pip/_internal/utils/._hashes.py
- CODE-3D face recognition-Fine-tuning NasNet neural network/venv/lib/python3.6/site-packages/pip-19.0.3-py3.6.egg/pip/_internal/utils/glibc.py
- __MACOSX/CODE-3D face recognition-Fine-tuning NasNet neural network/venv/lib/python3.6/site-packages/pip-19.0.3-py3.6.egg/pip/_internal/utils/._glibc.py
- __MACOSX/CODE-3D face recognition-Fine-tuning NasNet neural network/venv/lib/python3.6/site-packages/pip-19.0.3-py3.6.egg/pip/_internal/._utils
- CODE-3D face recognition-Fine-tuning NasNet neural network/venv/lib/python3.6/site-packages/pip-19.0.3-py3.6.egg/pip/_internal/models/
- CODE-3D face recognition-Fine-tuning NasNet neural network/venv/lib/python3.6/site-packages/pip-19.0.3-py3.6.egg/pip/_internal/models/link.py
- __MACOSX/CODE-3D face recognition-Fine-tuning NasNet neural network/venv/lib/python3.6/site-packages/pip-19.0.3-py3.6.egg/pip/_internal/models/
- __MACOSX/CODE-3D face recognition-Fine-tuning NasNet neural network/venv/lib/python3.6/site-packages/pip-19.0.3-py3.6.egg/pip/_internal/models/._link.py
- CODE-3D face recognition-Fine-tuning NasNet neural network/venv/lib/python3.6/site-packages/pip-19.0.3-py3.6.egg/pip/_internal/models/index.py
- __MACOSX/CODE-3D face recognition-Fine-tuning NasNet neural network/venv/lib/python3.6/site-packages/pip-19.0.3-py3.6.egg/pip/_internal/models/._index.py
- CODE-3D face recognition-Fine-tuning NasNet neural network/venv/lib/python3.6/site-packages/pip-19.0.3-py3.6.egg/pip/_internal/models/__init__.py
- __MACOSX/CODE-3D face recognition-Fine-tuning NasNet neural network/venv/lib/python3.6/site-packages/pip-19.0.3-py3.6.egg/pip/_internal/models/.___init__.py
- CODE-3D face recognition-Fine-tuning NasNet neural network/venv/lib/python3.6/site-packages/pip-19.0.3-py3.6.egg/pip/_internal/models/candidate.py
- __MACOSX/CODE-3D face recognition-Fine-tuning NasNet neural network/venv/lib/python3.6/site-packages/pip-19.0.3-py3.6.egg/pip/_internal/models/._candidate.py
- CODE-3D face recognition-Fine-tuning NasNet neural network/venv/lib/python3.6/site-packages/pip-19.0.3-py3.6.egg/pip/_internal/models/format_control.py
- __MACOSX/CODE-3D face recognition-Fine-tuning NasNet neural network/venv/lib/python3.6/site-packages/pip-19.0.3-py3.6.egg/pip/_internal/models/._format_control.py
- __MACOSX/CODE-3D face recognition-Fine-tuning NasNet neural network/venv/lib/python3.6/site-packages/pip-19.0.3-py3.6.egg/pip/_internal/._models
- CODE-3D face recognition-Fine-tuning NasNet neural network/venv/lib/python3.6/site-packages/pip-19.0.3-py3.6.egg/pip/_internal/cli/
- CODE-3D face recognition-Fine-tuning NasNet neural network/venv/lib/python3.6/site-packages/pip-19.0.3-py3.6.egg/pip/_internal/cli/cmdoptions.py
- __MACOSX/CODE-3D face recognition-Fine-tuning NasNet neural network/venv/lib/python3.6/site-packages/pip-19.0.3-py3.6.egg/pip/_internal/cli/
- __MACOSX/CODE-3D face recognition-Fine-tuning NasNet neural network/venv/lib/python3.6/site-packages/pip-19.0.3-py3.6.egg/pip/_internal/cli/._cmdoptions.py
- CODE-3D face recognition-Fine-tuning NasNet neural network/venv/lib/python3.6/site-packages/pip-19.0.3-py3.6.egg/pip/_internal/cli/__init__.py
- __MACOSX/CODE-3D face recognition-Fine-tuning NasNet neural network/venv/lib/python3.6/site-packages/pip-19.0.3-py3.6.egg/pip/_internal/cli/.___init__.py
- CODE-3D face recognition-Fine-tuning NasNet neural network/venv/lib/python3.6/site-packages/pip-19.0.3-py3.6.egg/pip/_internal/cli/status_codes.py
- __MACOSX/CODE-3D face recognition-Fine-tuning NasNet neural network/venv/lib/python3.6/site-packages/pip-19.0.3-py3.6.egg/pip/_internal/cli/._status_codes.py
- CODE-3D face recognition-Fine-tuning NasNet neural network/venv/lib/python3.6/site-packages/pip-19.0.3-py3.6.egg/pip/_internal/cli/parser.py
- __MACOSX/CODE-3D face recognition-Fine-tuning NasNet neural network/venv/lib/python3.6/site-packages/pip-19.0.3-py3.6.egg/pip/_internal/cli/._parser.py
- CODE-3D face recognition-Fine-tuning NasNet neural network/venv/lib/python3.6/site-packages/pip-19.0.3-py3.6.egg/pip/_internal/cli/autocompletion.py
- __MACOSX/CODE-3D face recognition-Fine-tuning NasNet neural network/venv/lib/python3.6/site-packages/pip-19.0.3-py3.6.egg/pip/_internal/cli/._autocompletion.py
- CODE-3D face recognition-Fine-tuning NasNet neural network/venv/lib/python3.6/site-packages/pip-19.0.3-py3.6.egg/pip/_internal/cli/base_command.py
- __MACOSX/CODE-3D face recognition-Fine-tuning NasNet neural network/venv/lib/python3.6/site-packages/pip-19.0.3-py3.6.egg/pip/_internal/cli/._base_command.py
- CODE-3D face recognition-Fine-tuning NasNet neural network/venv/lib/python3.6/site-packages/pip-19.0.3-py3.6.egg/pip/_internal/cli/main_parser.py
- __MACOSX/CODE-3D face recognition-Fine-tuning NasNet neural network/venv/lib/python3.6/site-packages/pip-19.0.3-py3.6.egg/pip/_internal/cli/._main_parser.py
- __MACOSX/CODE-3D face recognition-Fine-tuning NasNet neural network/venv/lib/python3.6/site-packages/pip-19.0.3-py3.6.egg/pip/_internal/._cli
- CODE-3D face recognition-Fine-tuning NasNet neural network/venv/lib/python3.6/site-packages/pip-19.0.3-py3.6.egg/pip/_internal/operations/
- CODE-3D face recognition-Fine-tuning NasNet neural network/venv/lib/python3.6/site-packages/pip-19.0.3-py3.6.egg/pip/_internal/operations/check.py
- __MACOSX/CODE-3D face recognition-Fine-tuning NasNet neural network/venv/lib/python3.6/site-packages/pip-19.0.3-py3.6.egg/pip/_internal/operations/
- __MACOSX/CODE-3D face recognition-Fine-tuning NasNet neural network/venv/lib/python3.6/site-packages/pip-19.0.3-py3.6.egg/pip/_internal/operations/._check.py
- CODE-3D face recognition-Fine-tuning NasNet neural network/venv/lib/python3.6/site-packages/pip-19.0.3-py3.6.egg/pip/_internal/operations/__init__.py
- __MACOSX/CODE-3D face recognition-Fine-tuning NasNet neural network/venv/lib/python3.6/site-packages/pip-19.0.3-py3.6.egg/pip/_internal/operations/.___init__.py
- CODE-3D face recognition-Fine-tuning NasNet neural network/venv/lib/python3.6/site-packages/pip-19.0.3-py3.6.egg/pip/_internal/operations/freeze.py
- __MACOSX/CODE-3D face recognition-Fine-tuning NasNet neural network/venv/lib/python3.6/site-packages/pip-19.0.3-py3.6.egg/pip/_internal/operations/._freeze.py
- CODE-3D face recognition-Fine-tuning NasNet neural network/venv/lib/python3.6/site-packages/pip-19.0.3-py3.6.egg/pip/_internal/operations/prepare.py
- __MACOSX/CODE-3D face recognition-Fine-tuning NasNet neural network/venv/lib/python3.6/site-packages/pip-19.0.3-py3.6.egg/pip/_internal/operations/._prepare.py
- __MACOSX/CODE-3D face recognition-Fine-tuning NasNet neural network/venv/lib/python3.6/site-packages/pip-19.0.3-py3.6.egg/pip/_internal/._operations
- CODE-3D face recognition-Fine-tuning NasNet neural network/venv/lib/python3.6/site-packages/pip-19.0.3-py3.6.egg/pip/_internal/req/
- CODE-3D face recognition-Fine-tuning NasNet neural network/venv/lib/python3.6/site-packages/pip-19.0.3-py3.6.egg/pip/_internal/req/req_install.py
- __MACOSX/CODE-3D face recognition-Fine-tuning NasNet neural network/venv/lib/python3.6/site-packages/pip-19.0.3-py3.6.egg/pip/_internal/req/
- __MACOSX/CODE-3D face recognition-Fine-tuning NasNet neural network/venv/lib/python3.6/site-packages/pip-19.0.3-py3.6.egg/pip/_internal/req/._req_install.py
- CODE-3D face recognition-Fine-tuning NasNet neural network/venv/lib/python3.6/site-packages/pip-19.0.3-py3.6.egg/pip/_internal/req/req_tracker.py
- __MACOSX/CODE-3D face recognition-Fine-tuning NasNet neural network/venv/lib/python3.6/site-packages/pip-19.0.3-py3.6.egg/pip/_internal/req/._req_tracker.py
- CODE-3D face recognition-Fine-tuning NasNet neural network/venv/lib/python3.6/site-packages/pip-19.0.3-py3.6.egg/pip/_internal/req/req_set.py
- __MACOSX/CODE-3D face recognition-Fine-tuning NasNet neural network/venv/lib/python3.6/site-packages/pip-19.0.3-py3.6.egg/pip/_internal/req/._req_set.py
- CODE-3D face recognition-Fine-tuning NasNet neural network/venv/lib/python3.6/site-packages/pip-19.0.3-py3.6.egg/pip/_internal/req/req_uninstall.py
- __MACOSX/CODE-3D face recognition-Fine-tuning NasNet neural network/venv/lib/python3.6/site-packages/pip-19.0.3-py3.6.egg/pip/_internal/req/._req_uninstall.py
- CODE-3D face recognition-Fine-tuning NasNet neural network/venv/lib/python3.6/site-packages/pip-19.0.3-py3.6.egg/pip/_internal/req/__init__.py
- __MACOSX/CODE-3D face recognition-Fine-tuning NasNet neural network/venv/lib/python3.6/site-packages/pip-19.0.3-py3.6.egg/pip/_internal/req/.___init__.py
- CODE-3D face recognition-Fine-tuning NasNet neural network/venv/lib/python3.6/site-packages/pip-19.0.3-py3.6.egg/pip/_internal/req/req_file.py
- __MACOSX/CODE-3D face recognition-Fine-tuning NasNet neural network/venv/lib/python3.6/site-packages/pip-19.0.3-py3.6.egg/pip/_internal/req/._req_file.py
- CODE-3D face recognition-Fine-tuning NasNet neural network/venv/lib/python3.6/site-packages/pip-19.0.3-py3.6.egg/pip/_internal/req/constructors.py
- __MACOSX/CODE-3D face recognition-Fine-tuning NasNet neural network/venv/lib/python3.6/site-packages/pip-19.0.3-py3.6.egg/pip/_internal/req/._constructors.py
- __MACOSX/CODE-3D face recognition-Fine-tuning NasNet neural network/venv/lib/python3.6/site-packages/pip-19.0.3-py3.6.egg/pip/_internal/._req
- CODE-3D face recognition-Fine-tuning NasNet neural network/venv/lib/python3.6/site-packages/pip-19.0.3-py3.6.egg/pip/_internal/vcs/
- CODE-3D face recognition-Fine-tuning NasNet neural network/venv/lib/python3.6/site-packages/pip-19.0.3-py3.6.egg/pip/_internal/vcs/git.py
- __MACOSX/CODE-3D face recognition-Fine-tuning NasNet neural network/venv/lib/python3.6/site-packages/pip-19.0.3-py3.6.egg/pip/_internal/vcs/
- __MACOSX/CODE-3D face recognition-Fine-tuning NasNet neural network/venv/lib/python3.6/site-packages/pip-19.0.3-py3.6.egg/pip/_internal/vcs/._git.py
- CODE-3D face recognition-Fine-tuning NasNet neural network/venv/lib/python3.6/site-packages/pip-19.0.3-py3.6.egg/pip/_internal/vcs/__init__.py
- __MACOSX/CODE-3D face recognition-Fine-tuning NasNet neural network/venv/lib/python3.6/site-packages/pip-19.0.3-py3.6.egg/pip/_internal/vcs/.___init__.py
- CODE-3D face recognition-Fine-tuning NasNet neural network/venv/lib/python3.6/site-packages/pip-19.0.3-py3.6.egg/pip/_internal/vcs/mercurial.py
- __MACOSX/CODE-3D face recognition-Fine-tuning NasNet neural network/venv/lib/python3.6/site-packages/pip-19.0.3-py3.6.egg/pip/_internal/vcs/._mercurial.py
- CODE-3D face recognition-Fine-tuning NasNet neural network/venv/lib/python3.6/site-packages/pip-19.0.3-py3.6.egg/pip/_internal/vcs/bazaar.py
- __MACOSX/CODE-3D face recognition-Fine-tuning NasNet neural network/venv/lib/python3.6/site-packages/pip-19.0.3-py3.6.egg/pip/_internal/vcs/._bazaar.py
- CODE-3D face recognition-Fine-tuning NasNet neural network/venv/lib/python3.6/site-packages/pip-19.0.3-py3.6.egg/pip/_internal/vcs/subversion.py
- __MACOSX/CODE-3D face recognition-Fine-tuning NasNet neural network/venv/lib/python3.6/site-packages/pip-19.0.3-py3.6.egg/pip/_internal/vcs/._subversion.py
- __MACOSX/CODE-3D face recognition-Fine-tuning NasNet neural network/venv/lib/python3.6/site-packages/pip-19.0.3-py3.6.egg/pip/_internal/._vcs
- CODE-3D face recognition-Fine-tuning NasNet neural network/venv/lib/python3.6/site-packages/pip-19.0.3-py3.6.egg/pip/_internal/pep425tags.py
- __MACOSX/CODE-3D face recognition-Fine-tuning NasNet neural network/venv/lib/python3.6/site-packages/pip-19.0.3-py3.6.egg/pip/_internal/._pep425tags.py
- CODE-3D face recognition-Fine-tuning NasNet neural network/venv/lib/python3.6/site-packages/pip-19.0.3-py3.6.egg/pip/_internal/exceptions.py
- __MACOSX/CODE-3D face recognition-Fine-tuning NasNet neural network/venv/lib/python3.6/site-packages/pip-19.0.3-py3.6.egg/pip/_internal/._exceptions.py
- CODE-3D face recognition-Fine-tuning NasNet neural network/venv/lib/python3.6/site-packages/pip-19.0.3-py3.6.egg/pip/_internal/commands/
- CODE-3D face recognition-Fine-tuning NasNet neural network/venv/lib/python3.6/site-packages/pip-19.0.3-py3.6.egg/pip/_internal/commands/configuration.py
- __MACOSX/CODE-3D face recognition-Fine-tuning NasNet neural network/venv/lib/python3.6/site-packages/pip-19.0.3-py3.6.egg/pip/_internal/commands/
- __MACOSX/CODE-3D face recognition-Fine-tuning NasNet neural network/venv/lib/python3.6/site-packages/pip-19.0.3-py3.6.egg/pip/_internal/commands/._configuration.py
- CODE-3D face recognition-Fine-tuning NasNet neural network/venv/lib/python3.6/site-packages/pip-19.0.3-py3.6.egg/pip/_internal/commands/show.py
- __MACOSX/CODE-3D face recognition-Fine-tuning NasNet neural network/venv/lib/python3.6/site-packages/pip-19.0.3-py3.6.egg/pip/_internal/commands/._show.py
- CODE-3D face recognition-Fine-tuning NasNet neural network/venv/lib/python3.6/site-packages/pip-19.0.3-py3.6.egg/pip/_internal/commands/list.py
- __MACOSX/CODE-3D face recognition-Fine-tuning NasNet neural network/venv/lib/python3.6/site-packages/pip-19.0.3-py3.6.egg/pip/_internal/commands/._list.py
- CODE-3D face recognition-Fine-tuning NasNet neural network/venv/lib/python3.6/site-packages/pip-19.0.3-py3.6.egg/pip/_internal/commands/check.py
- __MACOSX/CODE-3D face recognition-Fine-tuning NasNet neural network/venv/lib/python3.6/site-packages/pip-19.0.3-py3.6.egg/pip/_internal/commands/._check.py
- CODE-3D face recognition-Fine-tuning NasNet neural network/venv/lib/python3.6/site-packages/pip-19.0.3-py3.6.egg/pip/_internal/commands/completion.py
- __MACOSX/CODE-3D face recognition-Fine-tuning NasNet neural network/venv/lib/python3.6/site-packages/pip-19.0.3-py3.6.egg/pip/_internal/commands/._completion.py
- CODE-3D face recognition-Fine-tuning NasNet neural network/venv/lib/python3.6/site-packages/pip-19.0.3-py3.6.egg/pip/_internal/commands/download.py
- __MACOSX/CODE-3D face recognition-Fine-tuning NasNet neural network/venv/lib/python3.6/site-packages/pip-19.0.3-py3.6.egg/pip/_internal/commands/._download.py
- CODE-3D face recognition-Fine-tuning NasNet neural network/venv/lib/python3.6/site-packages/pip-19.0.3-py3.6.egg/pip/_internal/commands/__init__.py
- __MACOSX/CODE-3D face recognition-Fine-tuning NasNet neural network/venv/lib/python3.6/site-packages/pip-19.0.3-py3.6.egg/pip/_internal/commands/.___init__.py
- CODE-3D face recognition-Fine-tuning NasNet neural network/venv/lib/python3.6/site-packages/pip-19.0.3-py3.6.egg/pip/_internal/commands/hash.py
- __MACOSX/CODE-3D face recognition-Fine-tuning NasNet neural network/venv/lib/python3.6/site-packages/pip-19.0.3-py3.6.egg/pip/_internal/commands/._hash.py
- CODE-3D face recognition-Fine-tuning NasNet neural network/venv/lib/python3.6/site-packages/pip-19.0.3-py3.6.egg/pip/_internal/commands/uninstall.py
- __MACOSX/CODE-3D face recognition-Fine-tuning NasNet neural network/venv/lib/python3.6/site-packages/pip-19.0.3-py3.6.egg/pip/_internal/commands/._uninstall.py
- CODE-3D face recognition-Fine-tuning NasNet neural network/venv/lib/python3.6/site-packages/pip-19.0.3-py3.6.egg/pip/_internal/commands/freeze.py
- __MACOSX/CODE-3D face recognition-Fine-tuning NasNet neural network/venv/lib/python3.6/site-packages/pip-19.0.3-py3.6.egg/pip/_internal/commands/._freeze.py
- CODE-3D face recognition-Fine-tuning NasNet neural network/venv/lib/python3.6/site-packages/pip-19.0.3-py3.6.egg/pip/_internal/commands/search.py
- __MACOSX/CODE-3D face recognition-Fine-tuning NasNet neural network/venv/lib/python3.6/site-packages/pip-19.0.3-py3.6.egg/pip/_internal/commands/._search.py
- CODE-3D face recognition-Fine-tuning NasNet neural network/venv/lib/python3.6/site-packages/pip-19.0.3-py3.6.egg/pip/_internal/commands/install.py
- __MACOSX/CODE-3D face recognition-Fine-tuning NasNet neural network/venv/lib/python3.6/site-packages/pip-19.0.3-py3.6.egg/pip/_internal/commands/._install.py
- CODE-3D face recognition-Fine-tuning NasNet neural network/venv/lib/python3.6/site-packages/pip-19.0.3-py3.6.egg/pip/_internal/commands/help.py
- __MACOSX/CODE-3D face recognition-Fine-tuning NasNet neural network/venv/lib/python3.6/site-packages/pip-19.0.3-py3.6.egg/pip/_internal/commands/._help.py
- CODE-3D face recognition-Fine-tuning NasNet neural network/venv/lib/python3.6/site-packages/pip-19.0.3-py3.6.egg/pip/_internal/commands/wheel.py
- __MACOSX/CODE-3D face recognition-Fine-tuning NasNet neural network/venv/lib/python3.6/site-packages/pip-19.0.3-py3.6.egg/pip/_internal/commands/._wheel.py
- __MACOSX/CODE-3D face recognition-Fine-tuning NasNet neural network/venv/lib/python3.6/site-packages/pip-19.0.3-py3.6.egg/pip/_internal/._commands
- CODE-3D face recognition-Fine-tuning NasNet neural network/venv/lib/python3.6/site-packages/pip-19.0.3-py3.6.egg/pip/_internal/locations.py
- __MACOSX/CODE-3D face recognition-Fine-tuning NasNet neural network/venv/lib/python3.6/site-packages/pip-19.0.3-py3.6.egg/pip/_internal/._locations.py
- CODE-3D face recognition-Fine-tuning NasNet neural network/venv/lib/python3.6/site-packages/pip-19.0.3-py3.6.egg/pip/_internal/wheel.py
- __MACOSX/CODE-3D face recognition-Fine-tuning NasNet neural network/venv/lib/python3.6/site-packages/pip-19.0.3-py3.6.egg/pip/_internal/._wheel.py
- CODE-3D face recognition-Fine-tuning NasNet neural network/venv/lib/python3.6/site-packages/pip-19.0.3-py3.6.egg/pip/_internal/build_env.py
- __MACOSX/CODE-3D face recognition-Fine-tuning NasNet neural network/venv/lib/python3.6/site-packages/pip-19.0.3-py3.6.egg/pip/_internal/._build_env.py
- __MACOSX/CODE-3D face recognition-Fine-tuning NasNet neural network/venv/lib/python3.6/site-packages/pip-19.0.3-py3.6.egg/pip/.__internal
- CODE-3D face recognition-Fine-tuning NasNet neural network/venv/lib/python3.6/site-packages/pip-19.0.3-py3.6.egg/pip/_vendor/
- CODE-3D face recognition-Fine-tuning NasNet neural network/venv/lib/python3.6/site-packages/pip-19.0.3-py3.6.egg/pip/_vendor/retrying.py
- __MACOSX/CODE-3D face recognition-Fine-tuning NasNet neural network/venv/lib/python3.6/site-packages/pip-19.0.3-py3.6.egg/pip/_vendor/
- __MACOSX/CODE-3D face recognition-Fine-tuning NasNet neural network/venv/lib/python3.6/site-packages/pip-19.0.3-py3.6.egg/pip/_vendor/._retrying.py
- CODE-3D face recognition-Fine-tuning NasNet neural network/venv/lib/python3.6/site-packages/pip-19.0.3-py3.6.egg/pip/_vendor/packaging/
- CODE-3D face recognition-Fine-tuning NasNet neural network/venv/lib/python3.6/site-packages/pip-19.0.3-py3.6.egg/pip/_vendor/packaging/version.py
- __MACOSX/CODE-3D face recognition-Fine-tuning NasNet neural network/venv/lib/python3.6/site-packages/pip-19.0.3-py3.6.egg/pip/_vendor/packaging/
- __MACOSX/CODE-3D face recognition-Fine-tuning NasNet neural network/venv/lib/python3.6/site-packages/pip-19.0.3-py3.6.egg/pip/_vendor/packaging/._version.py
- CODE-3D face recognition-Fine-tuning NasNet neural network/venv/lib/python3.6/site-packages/pip-19.0.3-py3.6.egg/pip/_vendor/packaging/__init__.py
- __MACOSX/CODE-3D face recognition-Fine-tuning NasNet neural network/venv/lib/python3.6/site-packages/pip-19.0.3-py3.6.egg/pip/_vendor/packaging/.___init__.py
- CODE-3D face recognition-Fine-tuning NasNet neural network/venv/lib/python3.6/site-packages/pip-19.0.3-py3.6.egg/pip/_vendor/packaging/utils.py
- __MACOSX/CODE-3D face recognition-Fine-tuning NasNet neural network/venv/lib/python3.6/site-packages/pip-19.0.3-py3.6.egg/pip/_vendor/packaging/._utils.py
- CODE-3D face recognition-Fine-tuning NasNet neural network/venv/lib/python3.6/site-packages/pip-19.0.3-py3.6.egg/pip/_vendor/packaging/requirements.py
- __MACOSX/CODE-3D face recognition-Fine-tuning NasNet neural network/venv/lib/python3.6/site-packages/pip-19.0.3-py3.6.egg/pip/_vendor/packaging/._requirements.py
- CODE-3D face recognition-Fine-tuning NasNet neural network/venv/lib/python3.6/site-packages/pip-19.0.3-py3.6.egg/pip/_vendor/packaging/_structures.py
- __MACOSX/CODE-3D face recognition-Fine-tuning NasNet neural network/venv/lib/python3.6/site-packages/pip-19.0.3-py3.6.egg/pip/_vendor/packaging/.__structures.py
- CODE-3D face recognition-Fine-tuning NasNet neural network/venv/lib/python3.6/site-packages/pip-19.0.3-py3.6.egg/pip/_vendor/packaging/markers.py
- __MACOSX/CODE-3D face recognition-Fine-tuning NasNet neural network/venv/lib/python3.6/site-packages/pip-19.0.3-py3.6.egg/pip/_vendor/packaging/._markers.py
- CODE-3D face recognition-Fine-tuning NasNet neural network/venv/lib/python3.6/site-packages/pip-19.0.3-py3.6.egg/pip/_vendor/packaging/__about__.py
- __MACOSX/CODE-3D face recognition-Fine-tuning NasNet neural network/venv/lib/python3.6/site-packages/pip-19.0.3-py3.6.egg/pip/_vendor/packaging/.___about__.py
- CODE-3D face recognition-Fine-tuning NasNet neural network/venv/lib/python3.6/site-packages/pip-19.0.3-py3.6.egg/pip/_vendor/packaging/_compat.py
- __MACOSX/CODE-3D face recognition-Fine-tuning NasNet neural network/venv/lib/python3.6/site-packages/pip-19.0.3-py3.6.egg/pip/_vendor/packaging/.__compat.py
- CODE-3D face recognition-Fine-tuning NasNet neural network/venv/lib/python3.6/site-packages/pip-19.0.3-py3.6.egg/pip/_vendor/packaging/specifiers.py
- __MACOSX/CODE-3D face recognition-Fine-tuning NasNet neural network/venv/lib/python3.6/site-packages/pip-19.0.3-py3.6.egg/pip/_vendor/packaging/._specifiers.py
- __MACOSX/CODE-3D face recognition-Fine-tuning NasNet neural network/venv/lib/python3.6/site-packages/pip-19.0.3-py3.6.egg/pip/_vendor/._packaging
- CODE-3D face recognition-Fine-tuning NasNet neural network/venv/lib/python3.6/site-packages/pip-19.0.3-py3.6.egg/pip/_vendor/pytoml/
- CODE-3D face recognition-Fine-tuning NasNet neural network/venv/lib/python3.6/site-packages/pip-19.0.3-py3.6.egg/pip/_vendor/pytoml/__init__.py
[truncated: 570 more entries]
