# Supplementary material for: 3D texture-based face recognition system using fine-tuned deep residual networks
Source: PeerJ Comput Sci. 2019 Dec 2;5:e236. doi: 10.7717/peerj-cs.236 (PMC7924501; doi:10.7717/peerj-cs.236)
Supplement: Supplemental Information 4 [file peerj-cs-05-236-s004.zip › CODE-3D face recognition-Fine-tuning NasNet neural network/configuration.py]

class DefaultConfigs(object):
    #1.string parameters
    #train_data = "../data/train/"
    train_data = "./dataset/traffic-sign/train/"
    test_data = ""
    #val_data = "./data/val/"
    val_data = "./dataset/traffic-sign/test/"
    model_name = "resnet50"
    #model_name = "nasnet4"


    weights = "./checkpoints/"
    best_models = weights + "best_model/"
    submit = "./submit/"
    logs = "./logs/"
    #gpus = "2"
    #gpus = "1"
    gpus = "0"

    #2.numeric parameters
    epochs = 40
    batch_size = 4
    img_height = 224
    img_weight = 224
    #img_height = 324
    #img_weight = 324


    num_classes = 466
    seed = 888
    lr = 1e-3
    lr_decay = 1e-4
    weight_decay = 1e-4

config = DefaultConfigs()
