# Supplementary material for: 3D texture-based face recognition system using fine-tuned deep residual networks
Source: PeerJ Comput Sci. 2019 Dec 2;5:e236. doi: 10.7717/peerj-cs.236 (PMC7924501; doi:10.7717/peerj-cs.236)
Supplement: Supplemental Information 4 [file peerj-cs-05-236-s004.zip › CODE-3D face recognition-Fine-tuning NasNet neural network/models/fune-tuning-model.py]

import torchvision
import torch.nn.functional as F
import torch
from torch import nn
from config import config
class MyModel(nn.Module):
    def __init__(self,pretrained_model):
        super(MyModel,self).__init__()
        self.pretrained_model = pretrained_model
        self.layer1 = nn.Conv2d(1, 64, kernel_size=7,stride=2, padding=3, bias= False)
        #self.conv1 = nn.Conv2d(1, 64, kernel_size=7,stride=2, padding=3, bias= False)
        #self.layer1 = pretrained_model.layer1
        self.layer1 = nn.BatchNorm2d(3)
        self.layer2 = pretrained_model.layer2
        self.layer2 = nn.BatchNorm2d(3)
        self.layer3 = pretrained_model.layer3
        self.layer3 = nn.BatchNorm2d(3)
        #self.layer4 = pretrained_model.layer4
        #self.layer4 = nn.BatchNorm2d(3)
        self.layer5 = pretrained_model.layer5
        self.layer5 = nn.BatchNorm2d(3)
        #self.layer4 = nn.ReLU(inplace=True)


        pretrained_model.avgpool = nn.AdaptiveAvgPool2d(1)
        self.classifier = nn.Sequential(
            nn.Linear(pretrained_model.fc.in_features,config.num_classes)
        )
        pretrained_model.fc = self.classifier

    def forward(self,x):
        #return F.softmax(self.pretrained_model(x))
        features = self.features(x)

        out = F.relu(features, inplace= True )
        out = F.softmax(self.pretrained_model(x))
        return out
    

def get_net():
    return MyModel(torchvision.models.resnet101(pretrained = True))
    #model = torchvision.models.resnet50(pretrained = False)
    #model = torchvision.models.resnet101(pretrained= False)
    #model = torchvision.models.resnet152(pretrained= False)
#==================================================================================

    model.avgpool = nn.AdaptiveAvgPool2d(1)
    # -------

    model.fc = nn.Linear(2048,config.num_classes)
    return model
