# Supplementary material for: 3D texture-based face recognition system using fine-tuned deep residual networks
Source: PeerJ Comput Sci. 2019 Dec 2;5:e236. doi: 10.7717/peerj-cs.236 (PMC7924501; doi:10.7717/peerj-cs.236)
Supplement: Supplemental Information 4 [file peerj-cs-05-236-s004.zip › CODE-3D face recognition-Fine-tuning NasNet neural network/README.md]

# Recording

1. The fine-tuning ResNet is stored in the document of models.
   You can custom every neural network layer in details.
   You need to spend many time to train and test for determining the best fine-tuning model.

2. The configuration file can be set any parameter to fit the current task.
3. The Func file contains specific implementation algorithms。
4. The Logs can generate the real-time recognition results.

Written by: Siming Zheng.
Date: 2019-06-18 
