# Supplementary material for: 3D texture-based face recognition system using fine-tuned deep residual networks
Source: PeerJ Comput Sci. 2019 Dec 2;5:e236. doi: 10.7717/peerj-cs.236 (PMC7924501; doi:10.7717/peerj-cs.236)
Supplement: Supplemental Information 4 [file peerj-cs-05-236-s004.zip › CODE-3D face recognition-Fine-tuning NasNet neural network/logs/logs.txt]

------------------------------------ [START 2019-06-09 23:04:03] ----------------------------------------

** start training here! **
                               |------------ VALID -------------|----------- TRAIN -------------|         
lr           iter     epoch    | loss   top-1  top-2            | loss   top-1  top-2           |  time   
----------------------------------------------------------------------------------------------------

------------------------------------ [START 2019-06-09 23:04:44] ----------------------------------------

** start training here! **
                               |------------ VALID -------------|----------- TRAIN -------------|         
lr           iter     epoch    | loss   top-1  top-2            | loss   top-1  top-2           |  time   
----------------------------------------------------------------------------------------------------

------------------------------------ [START 2019-06-09 23:05:33] ----------------------------------------

** start training here! **
                               |------------ VALID -------------|----------- TRAIN -------------|         
lr           iter     epoch    | loss   top-1  top-2            | loss   top-1  top-2           |  time   
----------------------------------------------------------------------------------------------------

------------------------------------ [START 2019-06-09 23:40:32] ----------------------------------------

** start training here! **
                               |------------ VALID -------------|----------- TRAIN -------------|         
lr           iter     epoch    | loss   top-1  top-2            | loss   top-1  top-2           |  time   
----------------------------------------------------------------------------------------------------

------------------------------------ [START 2019-06-09 23:41:28] ----------------------------------------

** start training here! **
                               |------------ VALID -------------|----------- TRAIN -------------|         
lr           iter     epoch    | loss   top-1  top-2            | loss   top-1  top-2           |  time   
----------------------------------------------------------------------------------------------------

------------------------------------ [START 2019-06-10 01:23:37] ----------------------------------------

** start training here! **
                               |------------ VALID -------------|----------- TRAIN -------------|         
lr           iter     epoch    | loss   top-1  top-2            | loss   top-1  top-2           |  time   
----------------------------------------------------------------------------------------------------

------------------------------------ [START 2019-06-10 01:25:25] ----------------------------------------

** start training here! **
                               |------------ VALID -------------|----------- TRAIN -------------|         
lr           iter     epoch    | loss   top-1  top-2            | loss   top-1  top-2           |  time   
----------------------------------------------------------------------------------------------------

------------------------------------ [START 2019-06-10 01:28:07] ----------------------------------------

** start training here! **
                               |------------ VALID -------------|----------- TRAIN -------------|         
lr           iter     epoch    | loss   top-1  top-2            | loss   top-1  top-2           |  time   
----------------------------------------------------------------------------------------------------

------------------------------------ [START 2019-06-10 01:52:35] ----------------------------------------

** start training here! **
                               |------------ VALID -------------|----------- TRAIN -------------|         
lr           iter     epoch    | loss   top-1  top-2            | loss   top-1  top-2           |  time   
----------------------------------------------------------------------------------------------------

------------------------------------ [START 2019-06-10 02:09:35] ----------------------------------------

** start training here! **
                               |------------ VALID -------------|----------- TRAIN -------------|         
lr           iter     epoch    | loss   top-1  top-2            | loss   top-1  top-2           |  time   
----------------------------------------------------------------------------------------------------
      |  
