# Supplementary material for: 3D texture-based face recognition system using fine-tuned deep residual networks
Source: PeerJ Comput Sci. 2019 Dec 2;5:e236. doi: 10.7717/peerj-cs.236 (PMC7924501; doi:10.7717/peerj-cs.236)
Supplement: Supplemental Information 4 [file peerj-cs-05-236-s004.zip › CODE-3D face recognition-Fine-tuning NasNet neural network/venv/bin/easy_install]

#!/Users/simingzheng/Documents/#-look-pytorch-image-classification-master-NasNet-Vsersion--1st/venv/bin/python
# EASY-INSTALL-ENTRY-SCRIPT: 'setuptools==40.8.0','console_scripts','easy_install'
__requires__ = 'setuptools==40.8.0'
import re
import sys
from pkg_resources import load_entry_point

if __name__ == '__main__':
    sys.argv[0] = re.sub(r'(-script\.pyw?|\.exe)?$', '', sys.argv[0])
    sys.exit(
        load_entry_point('setuptools==40.8.0', 'console_scripts', 'easy_install')()
    )
