# Supplementary material for: 3D texture-based face recognition system using fine-tuned deep residual networks
Source: PeerJ Comput Sci. 2019 Dec 2;5:e236. doi: 10.7717/peerj-cs.236 (PMC7924501; doi:10.7717/peerj-cs.236)
Supplement: Supplemental Information 4 [file peerj-cs-05-236-s004.zip › CODE-3D face recognition-Fine-tuning NasNet neural network/main.py]

import os 
import random 
import time
import json
import torch
import torchvision
import numpy as np 
import pandas as pd 
import warnings
from datetime import datetime
from torch import nn,optim
from config import config 
from collections import OrderedDict
from torch.autograd import Variable 
from torch.utils.data import DataLoader
from dataset.dataloader import *
from sklearn.model_selection import train_test_split,StratifiedKFold
from timeit import default_timer as timer
from models.model import *
from utils import *


random.seed(config.seed)
np.random.seed(config.seed)
torch.manual_seed(config.seed)
torch.cuda.manual_seed_all(config.seed)
os.environ["CUDA_VISIBLE_DEVICES"] = config.gpus

torch.backends.cudnn.benchmark = True
warnings.filterwarnings('ignore')


def evaluate(val_loader,model,criterion):
    #2.1 define meters
    losses = AverageMeter()
    top1 = AverageMeter()
    top2 = AverageMeter()
    #2.2 switch to evaluate mode and confirm model has been transfered to cuda
    model.cuda()
    model.eval()
    with torch.no_grad():
        for i,(input,target) in enumerate(val_loader):
            input = Variable(input).cuda()
            target = Variable(torch.from_numpy(np.array(target)).long()).cuda()

            #2.2.1 compute output
            output = model(input)
            loss = criterion(output,target)

            #2.2.2 measure accuracy and record loss
            precision1,precision2 = accuracy(output,target,topk=(1,2))
            losses.update(loss.item(),input.size(0))
            top1.update(precision1[0],input.size(0))
            top2.update(precision2[0],input.size(0))

    return [losses.avg,top1.avg,top2.avg]


def test(test_loader,model,folds):
    #3.1 confirm the model converted to cuda
    csv_map = OrderedDict({"filename":[],"probability":[]})
    model.cuda()
    model.eval()
    for i,(input,filepath) in enumerate(tqdm(test_loader)):
        #3.2 change everything to cuda and get only basename
        filepath = [os.path.basename(x) for x in filepath]
        with torch.no_grad():
            image_var = Variable(input).cuda()
            #3.3.output
            #print(filepath)
            #print(input,input.shape)
            y_pred = model(image_var)
            print(y_pred.shape)
            smax = nn.Softmax(1)
            smax_out = smax(y_pred)
        #3.4 save probability to csv files
        csv_map["filename"].extend(filepath)
        for output in smax_out:
            prob = ";".join([str(i) for i in output.data.tolist()])
            csv_map["probability"].append(prob)
    result = pd.DataFrame(csv_map)
    result["probability"] = result["probability"].map(lambda x : [float(i) for i in x.split(";")])
    result.to_csv("./submit/{}_submission.csv" .format(config.model_name + "_" + str(folds)),index=False,header = None)

   
def main():
    fold = 0
    #4.1 mkdirs
    if not os.path.exists(config.submit):
        os.mkdir(config.submit)
    if not os.path.exists(config.weights):
        os.mkdir(config.weights)
    if not os.path.exists(config.best_models):
        os.mkdir(config.best_models)
    if not os.path.exists(config.logs):
        os.mkdir(config.logs)
    if not os.path.exists(config.weights + config.model_name + os.sep +str(fold) + os.sep):
        os.makedirs(config.weights + config.model_name + os.sep +str(fold) + os.sep)
    if not os.path.exists(config.best_models + config.model_name + os.sep +str(fold) + os.sep):
        os.makedirs(config.best_models + config.model_name + os.sep +str(fold) + os.sep)       
    #4.2 get model and optimizer
    model = get_net()
    model = torch.nn.DataParallel(model)
    model.cuda()
    optimizer = optim.SGD(model.parameters(),lr = config.lr,momentum=0.9,weight_decay=config.weight_decay)
    #optimizer = optim.Adam(model.parameters(),lr = config.lr,amsgrad=True,weight_decay=config.weight_decay)
    criterion = nn.CrossEntropyLoss().cuda()
    log = Logger()
    log.open(config.logs + "log_train.txt",mode="a")
    log.write("\n------------------------------------ [START %s] %s\n\n" % (datetime.now().strftime('%Y-%m-%d %H:%M:%S'), '-' * 40))
    #4.3 some parameters for  K-fold and restart model
    start_epoch = 0
    best_precision1 = 0
    resume = False
    

    if resume:
        checkpoint = torch.load(config.best_models + str(fold) + "/model_best.pth.tar")
        start_epoch = checkpoint["epoch"]
        fold = checkpoint["fold"]
        best_precision1 = checkpoint["best_precision1"]
        model.load_state_dict(checkpoint["state_dict"])
        optimizer.load_state_dict(checkpoint["optimizer"])


    train_data_list = get_files(config.train_data,"train")
    val_data_list = get_files(config.val_data,"val")
    #test_files = get_files(config.test_data,"test")

    """ 
    #split
    split_fold = StratifiedKFold(n_splits=3)
    folds_indexes = split_fold.split(X=origin_files["filename"],y=origin_files["label"])
    folds_indexes = np.array(list(folds_indexes))
    fold_index = folds_indexes[fold]


    train_data_list = pd.concat([origin_files["filename"][fold_index[0]],origin_files["label"][fold_index[0]]],axis=1)
    val_data_list = pd.concat([origin_files["filename"][fold_index[1]],origin_files["label"][fold_index[1]]],axis=1)
    """
    #train_data_list,val_data_list = train_test_split(origin_files,test_size = 0.1,stratify=origin_files["label"])
    #load dataset
    train_dataloader = DataLoader(ChaojieDataset(train_data_list),batch_size=config.batch_size,shuffle=True,collate_fn=collate_fn,pin_memory=True)
    val_dataloader = DataLoader(ChaojieDataset(val_data_list,train=False),batch_size=config.batch_size * 2,shuffle=True,collate_fn=collate_fn,pin_memory=False)
    #test_dataloader = DataLoader(ChaojieDataset(test_files,test=True),batch_size=1,shuffle=False,pin_memory=False)
    #scheduler = optim.lr_scheduler.ReduceLROnPlateau(optimizer,"max",verbose=1,patience=3)
    scheduler =  optim.lr_scheduler.StepLR(optimizer,step_size = 5,gamma=0.1)
    #4.5.5.1 define metrics
    train_losses = AverageMeter()
    train_top1 = AverageMeter()
    train_top2 = AverageMeter()
    valid_loss = [np.inf,0,0]
    model.train()

    #logs
    log.write('** start training here! **\n')
    log.write('                               |------------ VALID -------------|----------- TRAIN -------------|         \n')
    log.write('lr           iter     epoch    | loss   top-1  top-2            | loss   top-1  top-2           |  time   \n')
    log.write('----------------------------------------------------------------------------------------------------\n')
    #4.5.5 train
    start = timer()
    for epoch in range(start_epoch,config.epochs):
        scheduler.step(epoch)
        #4.5.5.2 train
        for iter,(input,target) in enumerate(train_dataloader):

            lr = get_learning_rate(optimizer)
            #evaluate every half epoch
            if iter == len(train_dataloader) // 2:
                valid_loss = evaluate(val_dataloader,model,criterion)
                is_best = valid_loss[1] > best_precision1
                best_precision1 = max(valid_loss[1],best_precision1)
                save_checkpoint({
                    "epoch":epoch + 1,
                    "model_name":config.model_name,
                    "state_dict":model.state_dict(),
                    "best_precision1":best_precision1,
                    "optimizer":optimizer.state_dict(),
                    "fold":fold,
                    "valid_loss":valid_loss,
                },is_best,fold)
                #adjust learning rate
                #scheduler.step(valid_loss[1])
                print("\r",end="",flush=True)
                log.write('%0.8f %5.1f   %6.1f      | %0.3f  %0.3f  %0.3f        | %0.3f  %0.3f  %0.3f        | %s' % (\
                        lr, iter/len(train_dataloader) + epoch, epoch,
                        valid_loss[0], valid_loss[1], valid_loss[2],
                        train_losses.avg,    train_top1.avg,    train_top2.avg, 
                        time_to_str((timer() - start),'min'))
                )
                log.write('\n')
                time.sleep(0.01)

        
            #scheduler.step(epoch)
            model.train()
            input = Variable(input).cuda()
            target = Variable(torch.from_numpy(np.array(target)).long()).cuda()
            output = model(input)
            loss = criterion(output,target)

            precision1_train,precision2_train = accuracy(output,target,topk=(1,2))
            train_losses.update(loss.item(),input.size(0))
            train_top1.update(precision1_train[0],input.size(0))
            train_top2.update(precision2_train[0],input.size(0))
            #backward
            optimizer.zero_grad()
            loss.backward()
            optimizer.step()
            lr = get_learning_rate(optimizer)
            print('\r',end='',flush=True)
            print('%0.8f %5.1f   %6.1f      | %0.3f  %0.3f  %0.3f       | %0.3f  %0.3f  %0.3f        | %s' % (\
                         lr, iter/len(train_dataloader) + epoch, epoch,
                         valid_loss[0], valid_loss[1], valid_loss[2],
                         train_losses.avg, train_top1.avg, train_top2.avg,
                         time_to_str((timer() - start),'min'))
            , end='',flush=True)
    # best_model = torch.load(config.best_models + os.sep+ str(fold) + 'model_best.pth.tar')
    # model.load_state_dict(best_model["state_dict"])
    # test(test_dataloader,model,fold)

if __name__ =="__main__":
    main()
