# Supplementary material for: 3D texture-based face recognition system using fine-tuned deep residual networks
Source: PeerJ Comput Sci. 2019 Dec 2;5:e236. doi: 10.7717/peerj-cs.236 (PMC7924501; doi:10.7717/peerj-cs.236)
Supplement: Supplemental Information 4 [file peerj-cs-05-236-s004.zip › CODE-3D face recognition-Fine-tuning NasNet neural network/func.py]

import shutil
import torch
import sys
import os
from config import config

def save_checkpoint(state, is_best,fold):
    filename = config.weights + config.model_name + os.sep +str(fold) + os.sep + "_checkpoint.pth.tar"
    torch.save(state, filename)
    if is_best:
        shutil.copyfile(filename, config.best_models + config.model_name+ os.sep +str(fold)  + os.sep + 'model_best.pth.tar')

class AverageMeter(object):
    """Computes and stores the average and current value"""
    def __init__(self):
        self.reset()

    def reset(self):
        self.val = 0
        self.avg = 0
        self.sum = 0
        self.count = 0

    def update(self, val, n=1):
        self.val = val
        self.sum += val * n
        self.count += n
        self.avg = self.sum / self.count

def adjust_learning_rate(optimizer, epoch):
    """Sets the learning rate to the initial LR decayed by 10 every 3 epochs"""
    lr = config.lr * (0.1 ** (epoch // 3))
    for param_group in optimizer.param_groups:
        param_group['lr'] = lr

def accuracy(output, target, topk=(1,)):
    """Computes the accuracy over the k top predictions for the specified values of k"""
    with torch.no_grad():
        maxk = max(topk)
        batch_size = target.size(0)

        _, pred = output.topk(maxk, 1, True, True)
        pred = pred.t()
        correct = pred.eq(target.view(1, -1).expand_as(pred))

        res = []
        for k in topk:
            correct_k = correct[:k].view(-1).float().sum(0, keepdim=True)
            res.append(correct_k.mul_(100.0 / batch_size))
        return res

class Logger(object):
    def __init__(self):
        self.terminal = sys.stdout  #stdout
        self.file = None

    def open(self, file, mode=None):
        if mode is None: mode ='w'
        self.file = open(file, mode)

    def write(self, message, is_terminal=1, is_file=1 ):
        if '\r' in message: is_file=0

        if is_terminal == 1:
            self.terminal.write(message)
            self.terminal.flush()
            #time.sleep(1)

        if is_file == 1:
            self.file.write(message)
            self.file.flush()

    def flush(self):
        # this flush method is needed for python 3 compatibility.
        # this handles the flush command by doing nothing.
        # you might want to specify some extra behavior here.
        pass

def get_learning_rate(optimizer):
    lr=[]
    for param_group in optimizer.param_groups:
       lr +=[ param_group['lr'] ]

    assert(len(lr)==1) #we support only one param_group
    lr = lr[0]

    return lr


def time_to_str(t, mode='min'):
    if mode=='min':
        t  = int(t)/60
        hr = t//60
        min = t%60
        return '%2d hr %02d min'%(hr,min)

    elif mode=='sec':
        t   = int(t)
        min = t//60
        sec = t%60
        return '%2d min %02d sec'%(min,sec)


    else:
        raise NotImplementedError
