# Supplementary material for: 3D texture-based face recognition system using fine-tuned deep residual networks
Source: PeerJ Comput Sci. 2019 Dec 2;5:e236. doi: 10.7717/peerj-cs.236 (PMC7924501; doi:10.7717/peerj-cs.236)
Supplement: Supplemental Information 6 [file peerj-cs-05-236-s006.zip]

Archive with 52 entries (44 files):
- Source files-part2-Only for checking-To PeerJ-examiner-Please Download this Zip∩╝îAll the source files in my Manuscript-3D textures based face recognition--Author-SIMING ZHENG/
- Source files-part2-Only for checking-To PeerJ-examiner-Please Download this Zip∩╝îAll the source files in my Manuscript-3D textures based face recognition--Author-SIMING ZHENG/.DS_Store
- __MACOSX/
- __MACOSX/Source files-part2-Only for checking-To PeerJ-examiner-Please Download this Zip∩╝îAll the source files in my Manuscript-3D textures based face recognition--Author-SIMING ZHENG/
- __MACOSX/Source files-part2-Only for checking-To PeerJ-examiner-Please Download this Zip∩╝îAll the source files in my Manuscript-3D textures based face recognition--Author-SIMING ZHENG/._.DS_Store
- Source files-part2-Only for checking-To PeerJ-examiner-Please Download this Zip∩╝îAll the source files in my Manuscript-3D textures based face recognition--Author-SIMING ZHENG/4---ResNet-152layers-structure-figure--Source Document/
- Source files-part2-Only for checking-To PeerJ-examiner-Please Download this Zip∩╝îAll the source files in my Manuscript-3D textures based face recognition--Author-SIMING ZHENG/4---ResNet-152layers-structure-figure--Source Document/.DS_Store
- __MACOSX/Source files-part2-Only for checking-To PeerJ-examiner-Please Download this Zip∩╝îAll the source files in my Manuscript-3D textures based face recognition--Author-SIMING ZHENG/4---ResNet-152layers-structure-figure--Source Document/
- __MACOSX/Source files-part2-Only for checking-To PeerJ-examiner-Please Download this Zip∩╝îAll the source files in my Manuscript-3D textures based face recognition--Author-SIMING ZHENG/4---ResNet-152layers-structure-figure--Source Document/._.DS_Store
- Source files-part2-Only for checking-To PeerJ-examiner-Please Download this Zip∩╝îAll the source files in my Manuscript-3D textures based face recognition--Author-SIMING ZHENG/4---ResNet-152layers-structure-figure--Source Document/resnet-152--.png
- __MACOSX/Source files-part2-Only for checking-To PeerJ-examiner-Please Download this Zip∩╝îAll the source files in my Manuscript-3D textures based face recognition--Author-SIMING ZHENG/4---ResNet-152layers-structure-figure--Source Document/._resnet-152--.png
- Source files-part2-Only for checking-To PeerJ-examiner-Please Download this Zip∩╝îAll the source files in my Manuscript-3D textures based face recognition--Author-SIMING ZHENG/4---ResNet-152layers-structure-figure--Source Document/Clarification∩╝ÜAll the documents here include the Source Document, you can check the original documents.rtf
- __MACOSX/Source files-part2-Only for checking-To PeerJ-examiner-Please Download this Zip∩╝îAll the source files in my Manuscript-3D textures based face recognition--Author-SIMING ZHENG/4---ResNet-152layers-structure-figure--Source Document/._Clarification∩╝ÜAll the documents here include the Source Document, you can check the original documents.rtf
- Source files-part2-Only for checking-To PeerJ-examiner-Please Download this Zip∩╝îAll the source files in my Manuscript-3D textures based face recognition--Author-SIMING ZHENG/4---ResNet-152layers-structure-figure--Source Document/resnet-152--.graffle
- __MACOSX/Source files-part2-Only for checking-To PeerJ-examiner-Please Download this Zip∩╝îAll the source files in my Manuscript-3D textures based face recognition--Author-SIMING ZHENG/4---ResNet-152layers-structure-figure--Source Document/._resnet-152--.graffle
- __MACOSX/Source files-part2-Only for checking-To PeerJ-examiner-Please Download this Zip∩╝îAll the source files in my Manuscript-3D textures based face recognition--Author-SIMING ZHENG/._4---ResNet-152layers-structure-figure--Source Document
- Source files-part2-Only for checking-To PeerJ-examiner-Please Download this Zip∩╝îAll the source files in my Manuscript-3D textures based face recognition--Author-SIMING ZHENG/4---Convolution operation figure--Source Document/
- Source files-part2-Only for checking-To PeerJ-examiner-Please Download this Zip∩╝îAll the source files in my Manuscript-3D textures based face recognition--Author-SIMING ZHENG/4---Convolution operation figure--Source Document/juzhen-juanji-new.jpg
- __MACOSX/Source files-part2-Only for checking-To PeerJ-examiner-Please Download this Zip∩╝îAll the source files in my Manuscript-3D textures based face recognition--Author-SIMING ZHENG/4---Convolution operation figure--Source Document/
- __MACOSX/Source files-part2-Only for checking-To PeerJ-examiner-Please Download this Zip∩╝îAll the source files in my Manuscript-3D textures based face recognition--Author-SIMING ZHENG/4---Convolution operation figure--Source Document/._juzhen-juanji-new.jpg
- Source files-part2-Only for checking-To PeerJ-examiner-Please Download this Zip∩╝îAll the source files in my Manuscript-3D textures based face recognition--Author-SIMING ZHENG/4---Convolution operation figure--Source Document/juzhen-juanji--last one.png
- __MACOSX/Source files-part2-Only for checking-To PeerJ-examiner-Please Download this Zip∩╝îAll the source files in my Manuscript-3D textures based face recognition--Author-SIMING ZHENG/4---Convolution operation figure--Source Document/._juzhen-juanji--last one.png
- Source files-part2-Only for checking-To PeerJ-examiner-Please Download this Zip∩╝îAll the source files in my Manuscript-3D textures based face recognition--Author-SIMING ZHENG/4---Convolution operation figure--Source Document/.DS_Store
- __MACOSX/Source files-part2-Only for checking-To PeerJ-examiner-Please Download this Zip∩╝îAll the source files in my Manuscript-3D textures based face recognition--Author-SIMING ZHENG/4---Convolution operation figure--Source Document/._.DS_Store
- Source files-part2-Only for checking-To PeerJ-examiner-Please Download this Zip∩╝îAll the source files in my Manuscript-3D textures based face recognition--Author-SIMING ZHENG/4---Convolution operation figure--Source Document/juzhen3.png
- __MACOSX/Source files-part2-Only for checking-To PeerJ-examiner-Please Download this Zip∩╝îAll the source files in my Manuscript-3D textures based face recognition--Author-SIMING ZHENG/4---Convolution operation figure--Source Document/._juzhen3.png
- Source files-part2-Only for checking-To PeerJ-examiner-Please Download this Zip∩╝îAll the source files in my Manuscript-3D textures based face recognition--Author-SIMING ZHENG/4---Convolution operation figure--Source Document/juzhen2.png
- __MACOSX/Source files-part2-Only for checking-To PeerJ-examiner-Please Download this Zip∩╝îAll the source files in my Manuscript-3D textures based face recognition--Author-SIMING ZHENG/4---Convolution operation figure--Source Document/._juzhen2.png
- Source files-part2-Only for checking-To PeerJ-examiner-Please Download this Zip∩╝îAll the source files in my Manuscript-3D textures based face recognition--Author-SIMING ZHENG/4---Convolution operation figure--Source Document/convolution-operation.tiff
- __MACOSX/Source files-part2-Only for checking-To PeerJ-examiner-Please Download this Zip∩╝îAll the source files in my Manuscript-3D textures based face recognition--Author-SIMING ZHENG/4---Convolution operation figure--Source Document/._convolution-operation.tiff
- Source files-part2-Only for checking-To PeerJ-examiner-Please Download this Zip∩╝îAll the source files in my Manuscript-3D textures based face recognition--Author-SIMING ZHENG/4---Convolution operation figure--Source Document/juzhen1.png
- __MACOSX/Source files-part2-Only for checking-To PeerJ-examiner-Please Download this Zip∩╝îAll the source files in my Manuscript-3D textures based face recognition--Author-SIMING ZHENG/4---Convolution operation figure--Source Document/._juzhen1.png
- Source files-part2-Only for checking-To PeerJ-examiner-Please Download this Zip∩╝îAll the source files in my Manuscript-3D textures based face recognition--Author-SIMING ZHENG/4---Convolution operation figure--Source Document/juzhen-juanji-new-size.tif
- __MACOSX/Source files-part2-Only for checking-To PeerJ-examiner-Please Download this Zip∩╝îAll the source files in my Manuscript-3D textures based face recognition--Author-SIMING ZHENG/4---Convolution operation figure--Source Document/._juzhen-juanji-new-size.tif
- Source files-part2-Only for checking-To PeerJ-examiner-Please Download this Zip∩╝îAll the source files in my Manuscript-3D textures based face recognition--Author-SIMING ZHENG/4---Convolution operation figure--Source Document/juzhen-juanji.jpg
- __MACOSX/Source files-part2-Only for checking-To PeerJ-examiner-Please Download this Zip∩╝îAll the source files in my Manuscript-3D textures based face recognition--Author-SIMING ZHENG/4---Convolution operation figure--Source Document/._juzhen-juanji.jpg
- Source files-part2-Only for checking-To PeerJ-examiner-Please Download this Zip∩╝îAll the source files in my Manuscript-3D textures based face recognition--Author-SIMING ZHENG/4---Convolution operation figure--Source Document/juzhen-juanji2.jpg
- __MACOSX/Source files-part2-Only for checking-To PeerJ-examiner-Please Download this Zip∩╝îAll the source files in my Manuscript-3D textures based face recognition--Author-SIMING ZHENG/4---Convolution operation figure--Source Document/._juzhen-juanji2.jpg
- Source files-part2-Only for checking-To PeerJ-examiner-Please Download this Zip∩╝îAll the source files in my Manuscript-3D textures based face recognition--Author-SIMING ZHENG/4---Convolution operation figure--Source Document/juzhen-juanji-new-size.png
- __MACOSX/Source files-part2-Only for checking-To PeerJ-examiner-Please Download this Zip∩╝îAll the source files in my Manuscript-3D textures based face recognition--Author-SIMING ZHENG/4---Convolution operation figure--Source Document/._juzhen-juanji-new-size.png
- Source files-part2-Only for checking-To PeerJ-examiner-Please Download this Zip∩╝îAll the source files in my Manuscript-3D textures based face recognition--Author-SIMING ZHENG/4---Convolution operation figure--Source Document/convolution-operation.graffle/
- Source files-part2-Only for checking-To PeerJ-examiner-Please Download this Zip∩╝îAll the source files in my Manuscript-3D textures based face recognition--Author-SIMING ZHENG/4---Convolution operation figure--Source Document/convolution-operation.graffle/data.plist
- __MACOSX/Source files-part2-Only for checking-To PeerJ-examiner-Please Download this Zip∩╝îAll the source files in my Manuscript-3D textures based face recognition--Author-SIMING ZHENG/4---Convolution operation figure--Source Document/convolution-operation.graffle/._data.plist
- Source files-part2-Only for checking-To PeerJ-examiner-Please Download this Zip∩╝îAll the source files in my Manuscript-3D textures based face recognition--Author-SIMING ZHENG/4---Convolution operation figure--Source Document/convolution-operation.graffle/image3.ppm
- __MACOSX/Source files-part2-Only for checking-To PeerJ-examiner-Please Download this Zip∩╝îAll the source files in my Manuscript-3D textures based face recognition--Author-SIMING ZHENG/4---Convolution operation figure--Source Document/convolution-operation.graffle/._image3.ppm
- Source files-part2-Only for checking-To PeerJ-examiner-Please Download this Zip∩╝îAll the source files in my Manuscript-3D textures based face recognition--Author-SIMING ZHENG/4---Convolution operation figure--Source Document/convolution-operation.graffle/image1.jpg
- __MACOSX/Source files-part2-Only for checking-To PeerJ-examiner-Please Download this Zip∩╝îAll the source files in my Manuscript-3D textures based face recognition--Author-SIMING ZHENG/4---Convolution operation figure--Source Document/convolution-operation.graffle/._image1.jpg
- __MACOSX/Source files-part2-Only for checking-To PeerJ-examiner-Please Download this Zip∩╝îAll the source files in my Manuscript-3D textures based face recognition--Author-SIMING ZHENG/4---Convolution operation figure--Source Document/._convolution-operation.graffle
- __MACOSX/Source files-part2-Only for checking-To PeerJ-examiner-Please Download this Zip∩╝îAll the source files in my Manuscript-3D textures based face recognition--Author-SIMING ZHENG/._4---Convolution operation figure--Source Document
- Source files-part2-Only for checking-To PeerJ-examiner-Please Download this Zip∩╝îAll the source files in my Manuscript-3D textures based face recognition--Author-SIMING ZHENG/Only for checking--Clarification∩╝ÜAll the documents here include the Source Document, you can check the original documents.rtf
- __MACOSX/Source files-part2-Only for checking-To PeerJ-examiner-Please Download this Zip∩╝îAll the source files in my Manuscript-3D textures based face recognition--Author-SIMING ZHENG/._Only for checking--Clarification∩╝ÜAll the documents here include the Source Document, you can check the original documents.rtf
- __MACOSX/._Source files-part2-Only for checking-To PeerJ-examiner-Please Download this Zip∩╝îAll the source files in my Manuscript-3D textures based face recognition--Author-SIMING ZHENG
