# Supplementary material for: 3D texture-based face recognition system using fine-tuned deep residual networks
Source: PeerJ Comput Sci. 2019 Dec 2;5:e236. doi: 10.7717/peerj-cs.236 (PMC7924501; doi:10.7717/peerj-cs.236)
Supplement: Supplemental Information 7 [file peerj-cs-05-236-s007.zip]

Archive with 88 entries (77 files):
- Source files-part3-Only for checking-To PeerJ-examiner-Please Download this Zip∩╝îAll the source files in my Manuscript-3D textures based face recognition--Author-SIMING ZHENG/
- Source files-part3-Only for checking-To PeerJ-examiner-Please Download this Zip∩╝îAll the source files in my Manuscript-3D textures based face recognition--Author-SIMING ZHENG/.DS_Store
- __MACOSX/
- __MACOSX/Source files-part3-Only for checking-To PeerJ-examiner-Please Download this Zip∩╝îAll the source files in my Manuscript-3D textures based face recognition--Author-SIMING ZHENG/
- __MACOSX/Source files-part3-Only for checking-To PeerJ-examiner-Please Download this Zip∩╝îAll the source files in my Manuscript-3D textures based face recognition--Author-SIMING ZHENG/._.DS_Store
- Source files-part3-Only for checking-To PeerJ-examiner-Please Download this Zip∩╝îAll the source files in my Manuscript-3D textures based face recognition--Author-SIMING ZHENG/7---CNN convolution operation-Cell-Block/
- Source files-part3-Only for checking-To PeerJ-examiner-Please Download this Zip∩╝îAll the source files in my Manuscript-3D textures based face recognition--Author-SIMING ZHENG/7---CNN convolution operation-Cell-Block/Cell-Block.graffle
- __MACOSX/Source files-part3-Only for checking-To PeerJ-examiner-Please Download this Zip∩╝îAll the source files in my Manuscript-3D textures based face recognition--Author-SIMING ZHENG/7---CNN convolution operation-Cell-Block/
- __MACOSX/Source files-part3-Only for checking-To PeerJ-examiner-Please Download this Zip∩╝îAll the source files in my Manuscript-3D textures based face recognition--Author-SIMING ZHENG/7---CNN convolution operation-Cell-Block/._Cell-Block.graffle
- __MACOSX/Source files-part3-Only for checking-To PeerJ-examiner-Please Download this Zip∩╝îAll the source files in my Manuscript-3D textures based face recognition--Author-SIMING ZHENG/._7---CNN convolution operation-Cell-Block
- Source files-part3-Only for checking-To PeerJ-examiner-Please Download this Zip∩╝îAll the source files in my Manuscript-3D textures based face recognition--Author-SIMING ZHENG/6---Table-data-files---Source Document--50-101-152/
- Source files-part3-Only for checking-To PeerJ-examiner-Please Download this Zip∩╝îAll the source files in my Manuscript-3D textures based face recognition--Author-SIMING ZHENG/6---Table-data-files---Source Document--50-101-152/result-table-A.tif
- __MACOSX/Source files-part3-Only for checking-To PeerJ-examiner-Please Download this Zip∩╝îAll the source files in my Manuscript-3D textures based face recognition--Author-SIMING ZHENG/6---Table-data-files---Source Document--50-101-152/
- __MACOSX/Source files-part3-Only for checking-To PeerJ-examiner-Please Download this Zip∩╝îAll the source files in my Manuscript-3D textures based face recognition--Author-SIMING ZHENG/6---Table-data-files---Source Document--50-101-152/._result-table-A.tif
- Source files-part3-Only for checking-To PeerJ-examiner-Please Download this Zip∩╝îAll the source files in my Manuscript-3D textures based face recognition--Author-SIMING ZHENG/6---Table-data-files---Source Document--50-101-152/.DS_Store
- __MACOSX/Source files-part3-Only for checking-To PeerJ-examiner-Please Download this Zip∩╝îAll the source files in my Manuscript-3D textures based face recognition--Author-SIMING ZHENG/6---Table-data-files---Source Document--50-101-152/._.DS_Store
- Source files-part3-Only for checking-To PeerJ-examiner-Please Download this Zip∩╝îAll the source files in my Manuscript-3D textures based face recognition--Author-SIMING ZHENG/6---Table-data-files---Source Document--50-101-152/data_scalar_group--101-A.tif
- __MACOSX/Source files-part3-Only for checking-To PeerJ-examiner-Please Download this Zip∩╝îAll the source files in my Manuscript-3D textures based face recognition--Author-SIMING ZHENG/6---Table-data-files---Source Document--50-101-152/._data_scalar_group--101-A.tif
- Source files-part3-Only for checking-To PeerJ-examiner-Please Download this Zip∩╝îAll the source files in my Manuscript-3D textures based face recognition--Author-SIMING ZHENG/6---Table-data-files---Source Document--50-101-152/data_scalar_group--101-A.svg
- __MACOSX/Source files-part3-Only for checking-To PeerJ-examiner-Please Download this Zip∩╝îAll the source files in my Manuscript-3D textures based face recognition--Author-SIMING ZHENG/6---Table-data-files---Source Document--50-101-152/._data_scalar_group--101-A.svg
- Source files-part3-Only for checking-To PeerJ-examiner-Please Download this Zip∩╝îAll the source files in my Manuscript-3D textures based face recognition--Author-SIMING ZHENG/6---Table-data-files---Source Document--50-101-152/compare-result.tif
- __MACOSX/Source files-part3-Only for checking-To PeerJ-examiner-Please Download this Zip∩╝îAll the source files in my Manuscript-3D textures based face recognition--Author-SIMING ZHENG/6---Table-data-files---Source Document--50-101-152/._compare-result.tif
- Source files-part3-Only for checking-To PeerJ-examiner-Please Download this Zip∩╝îAll the source files in my Manuscript-3D textures based face recognition--Author-SIMING ZHENG/6---Table-data-files---Source Document--50-101-152/Clarification∩╝ÜAll the documents here include the Source Document, you can check the original documents.rtf
- __MACOSX/Source files-part3-Only for checking-To PeerJ-examiner-Please Download this Zip∩╝îAll the source files in my Manuscript-3D textures based face recognition--Author-SIMING ZHENG/6---Table-data-files---Source Document--50-101-152/._Clarification∩╝ÜAll the documents here include the Source Document, you can check the original documents.rtf
- Source files-part3-Only for checking-To PeerJ-examiner-Please Download this Zip∩╝îAll the source files in my Manuscript-3D textures based face recognition--Author-SIMING ZHENG/6---Table-data-files---Source Document--50-101-152/data_scalar_group--50-A.tif
- __MACOSX/Source files-part3-Only for checking-To PeerJ-examiner-Please Download this Zip∩╝îAll the source files in my Manuscript-3D textures based face recognition--Author-SIMING ZHENG/6---Table-data-files---Source Document--50-101-152/._data_scalar_group--50-A.tif
- Source files-part3-Only for checking-To PeerJ-examiner-Please Download this Zip∩╝îAll the source files in my Manuscript-3D textures based face recognition--Author-SIMING ZHENG/6---Table-data-files---Source Document--50-101-152/data_scalar_group--152-A.svg
- __MACOSX/Source files-part3-Only for checking-To PeerJ-examiner-Please Download this Zip∩╝îAll the source files in my Manuscript-3D textures based face recognition--Author-SIMING ZHENG/6---Table-data-files---Source Document--50-101-152/._data_scalar_group--152-A.svg
- Source files-part3-Only for checking-To PeerJ-examiner-Please Download this Zip∩╝îAll the source files in my Manuscript-3D textures based face recognition--Author-SIMING ZHENG/6---Table-data-files---Source Document--50-101-152/data_scalar_group--50-A.svg
- __MACOSX/Source files-part3-Only for checking-To PeerJ-examiner-Please Download this Zip∩╝îAll the source files in my Manuscript-3D textures based face recognition--Author-SIMING ZHENG/6---Table-data-files---Source Document--50-101-152/._data_scalar_group--50-A.svg
- Source files-part3-Only for checking-To PeerJ-examiner-Please Download this Zip∩╝îAll the source files in my Manuscript-3D textures based face recognition--Author-SIMING ZHENG/6---Table-data-files---Source Document--50-101-152/data_scalar_group--152-A.tif
- __MACOSX/Source files-part3-Only for checking-To PeerJ-examiner-Please Download this Zip∩╝îAll the source files in my Manuscript-3D textures based face recognition--Author-SIMING ZHENG/6---Table-data-files---Source Document--50-101-152/._data_scalar_group--152-A.tif
- __MACOSX/Source files-part3-Only for checking-To PeerJ-examiner-Please Download this Zip∩╝îAll the source files in my Manuscript-3D textures based face recognition--Author-SIMING ZHENG/._6---Table-data-files---Source Document--50-101-152
- Source files-part3-Only for checking-To PeerJ-examiner-Please Download this Zip∩╝îAll the source files in my Manuscript-3D textures based face recognition--Author-SIMING ZHENG/5---HOG-feature-Processing-- Source Document/
- Source files-part3-Only for checking-To PeerJ-examiner-Please Download this Zip∩╝îAll the source files in my Manuscript-3D textures based face recognition--Author-SIMING ZHENG/5---HOG-feature-Processing-- Source Document/.DS_Store
- __MACOSX/Source files-part3-Only for checking-To PeerJ-examiner-Please Download this Zip∩╝îAll the source files in my Manuscript-3D textures based face recognition--Author-SIMING ZHENG/5---HOG-feature-Processing-- Source Document/
- __MACOSX/Source files-part3-Only for checking-To PeerJ-examiner-Please Download this Zip∩╝îAll the source files in my Manuscript-3D textures based face recognition--Author-SIMING ZHENG/5---HOG-feature-Processing-- Source Document/._.DS_Store
- Source files-part3-Only for checking-To PeerJ-examiner-Please Download this Zip∩╝îAll the source files in my Manuscript-3D textures based face recognition--Author-SIMING ZHENG/5---HOG-feature-Processing-- Source Document/Fig 3. The process of HOG feature extraction..png
- __MACOSX/Source files-part3-Only for checking-To PeerJ-examiner-Please Download this Zip∩╝îAll the source files in my Manuscript-3D textures based face recognition--Author-SIMING ZHENG/5---HOG-feature-Processing-- Source Document/._Fig 3. The process of HOG feature extraction..png
- Source files-part3-Only for checking-To PeerJ-examiner-Please Download this Zip∩╝îAll the source files in my Manuscript-3D textures based face recognition--Author-SIMING ZHENG/5---HOG-feature-Processing-- Source Document/20 --re-re.tif
- __MACOSX/Source files-part3-Only for checking-To PeerJ-examiner-Please Download this Zip∩╝îAll the source files in my Manuscript-3D textures based face recognition--Author-SIMING ZHENG/5---HOG-feature-Processing-- Source Document/._20 --re-re.tif
- Source files-part3-Only for checking-To PeerJ-examiner-Please Download this Zip∩╝îAll the source files in my Manuscript-3D textures based face recognition--Author-SIMING ZHENG/5---HOG-feature-Processing-- Source Document/example-/
- Source files-part3-Only for checking-To PeerJ-examiner-Please Download this Zip∩╝îAll the source files in my Manuscript-3D textures based face recognition--Author-SIMING ZHENG/5---HOG-feature-Processing-- Source Document/example-/04288d257.ppm
- __MACOSX/Source files-part3-Only for checking-To PeerJ-examiner-Please Download this Zip∩╝îAll the source files in my Manuscript-3D textures based face recognition--Author-SIMING ZHENG/5---HOG-feature-Processing-- Source Document/example-/
- __MACOSX/Source files-part3-Only for checking-To PeerJ-examiner-Please Download this Zip∩╝îAll the source files in my Manuscript-3D textures based face recognition--Author-SIMING ZHENG/5---HOG-feature-Processing-- Source Document/example-/._04288d257.ppm
- Source files-part3-Only for checking-To PeerJ-examiner-Please Download this Zip∩╝îAll the source files in my Manuscript-3D textures based face recognition--Author-SIMING ZHENG/5---HOG-feature-Processing-- Source Document/example-/04322d137.ppm
- __MACOSX/Source files-part3-Only for checking-To PeerJ-examiner-Please Download this Zip∩╝îAll the source files in my Manuscript-3D textures based face recognition--Author-SIMING ZHENG/5---HOG-feature-Processing-- Source Document/example-/._04322d137.ppm
- Source files-part3-Only for checking-To PeerJ-examiner-Please Download this Zip∩╝îAll the source files in my Manuscript-3D textures based face recognition--Author-SIMING ZHENG/5---HOG-feature-Processing-- Source Document/example-/04322d135.ppm
- __MACOSX/Source files-part3-Only for checking-To PeerJ-examiner-Please Download this Zip∩╝îAll the source files in my Manuscript-3D textures based face recognition--Author-SIMING ZHENG/5---HOG-feature-Processing-- Source Document/example-/._04322d135.ppm
- Source files-part3-Only for checking-To PeerJ-examiner-Please Download this Zip∩╝îAll the source files in my Manuscript-3D textures based face recognition--Author-SIMING ZHENG/5---HOG-feature-Processing-- Source Document/example-/04327d299.ppm
- __MACOSX/Source files-part3-Only for checking-To PeerJ-examiner-Please Download this Zip∩╝îAll the source files in my Manuscript-3D textures based face recognition--Author-SIMING ZHENG/5---HOG-feature-Processing-- Source Document/example-/._04327d299.ppm
- Source files-part3-Only for checking-To PeerJ-examiner-Please Download this Zip∩╝îAll the source files in my Manuscript-3D textures based face recognition--Author-SIMING ZHENG/5---HOG-feature-Processing-- Source Document/example-/5persons-image-HOG.psd
- __MACOSX/Source files-part3-Only for checking-To PeerJ-examiner-Please Download this Zip∩╝îAll the source files in my Manuscript-3D textures based face recognition--Author-SIMING ZHENG/5---HOG-feature-Processing-- Source Document/example-/._5persons-image-HOG.psd
- Source files-part3-Only for checking-To PeerJ-examiner-Please Download this Zip∩╝îAll the source files in my Manuscript-3D textures based face recognition--Author-SIMING ZHENG/5---HOG-feature-Processing-- Source Document/example-/.DS_Store
- __MACOSX/Source files-part3-Only for checking-To PeerJ-examiner-Please Download this Zip∩╝îAll the source files in my Manuscript-3D textures based face recognition--Author-SIMING ZHENG/5---HOG-feature-Processing-- Source Document/example-/._.DS_Store
- Source files-part3-Only for checking-To PeerJ-examiner-Please Download this Zip∩╝îAll the source files in my Manuscript-3D textures based face recognition--Author-SIMING ZHENG/5---HOG-feature-Processing-- Source Document/example-/5persons-image-HOG.tif
- __MACOSX/Source files-part3-Only for checking-To PeerJ-examiner-Please Download this Zip∩╝îAll the source files in my Manuscript-3D textures based face recognition--Author-SIMING ZHENG/5---HOG-feature-Processing-- Source Document/example-/._5persons-image-HOG.tif
- Source files-part3-Only for checking-To PeerJ-examiner-Please Download this Zip∩╝îAll the source files in my Manuscript-3D textures based face recognition--Author-SIMING ZHENG/5---HOG-feature-Processing-- Source Document/example-/04274d169.ppm
- __MACOSX/Source files-part3-Only for checking-To PeerJ-examiner-Please Download this Zip∩╝îAll the source files in my Manuscript-3D textures based face recognition--Author-SIMING ZHENG/5---HOG-feature-Processing-- Source Document/example-/._04274d169.ppm
- Source files-part3-Only for checking-To PeerJ-examiner-Please Download this Zip∩╝îAll the source files in my Manuscript-3D textures based face recognition--Author-SIMING ZHENG/5---HOG-feature-Processing-- Source Document/example-/21.png
- __MACOSX/Source files-part3-Only for checking-To PeerJ-examiner-Please Download this Zip∩╝îAll the source files in my Manuscript-3D textures based face recognition--Author-SIMING ZHENG/5---HOG-feature-Processing-- Source Document/example-/._21.png
- Source files-part3-Only for checking-To PeerJ-examiner-Please Download this Zip∩╝îAll the source files in my Manuscript-3D textures based face recognition--Author-SIMING ZHENG/5---HOG-feature-Processing-- Source Document/example-/22.png
- __MACOSX/Source files-part3-Only for checking-To PeerJ-examiner-Please Download this Zip∩╝îAll the source files in my Manuscript-3D textures based face recognition--Author-SIMING ZHENG/5---HOG-feature-Processing-- Source Document/example-/._22.png
- Source files-part3-Only for checking-To PeerJ-examiner-Please Download this Zip∩╝îAll the source files in my Manuscript-3D textures based face recognition--Author-SIMING ZHENG/5---HOG-feature-Processing-- Source Document/example-/23.png
- __MACOSX/Source files-part3-Only for checking-To PeerJ-examiner-Please Download this Zip∩╝îAll the source files in my Manuscript-3D textures based face recognition--Author-SIMING ZHENG/5---HOG-feature-Processing-- Source Document/example-/._23.png
- Source files-part3-Only for checking-To PeerJ-examiner-Please Download this Zip∩╝îAll the source files in my Manuscript-3D textures based face recognition--Author-SIMING ZHENG/5---HOG-feature-Processing-- Source Document/example-/27.png
- __MACOSX/Source files-part3-Only for checking-To PeerJ-examiner-Please Download this Zip∩╝îAll the source files in my Manuscript-3D textures based face recognition--Author-SIMING ZHENG/5---HOG-feature-Processing-- Source Document/example-/._27.png
- Source files-part3-Only for checking-To PeerJ-examiner-Please Download this Zip∩╝îAll the source files in my Manuscript-3D textures based face recognition--Author-SIMING ZHENG/5---HOG-feature-Processing-- Source Document/example-/26.png
- __MACOSX/Source files-part3-Only for checking-To PeerJ-examiner-Please Download this Zip∩╝îAll the source files in my Manuscript-3D textures based face recognition--Author-SIMING ZHENG/5---HOG-feature-Processing-- Source Document/example-/._26.png
- Source files-part3-Only for checking-To PeerJ-examiner-Please Download this Zip∩╝îAll the source files in my Manuscript-3D textures based face recognition--Author-SIMING ZHENG/5---HOG-feature-Processing-- Source Document/example-/04319d187.ppm
- __MACOSX/Source files-part3-Only for checking-To PeerJ-examiner-Please Download this Zip∩╝îAll the source files in my Manuscript-3D textures based face recognition--Author-SIMING ZHENG/5---HOG-feature-Processing-- Source Document/example-/._04319d187.ppm
- Source files-part3-Only for checking-To PeerJ-examiner-Please Download this Zip∩╝îAll the source files in my Manuscript-3D textures based face recognition--Author-SIMING ZHENG/5---HOG-feature-Processing-- Source Document/example-/24.png
- __MACOSX/Source files-part3-Only for checking-To PeerJ-examiner-Please Download this Zip∩╝îAll the source files in my Manuscript-3D textures based face recognition--Author-SIMING ZHENG/5---HOG-feature-Processing-- Source Document/example-/._24.png
- Source files-part3-Only for checking-To PeerJ-examiner-Please Download this Zip∩╝îAll the source files in my Manuscript-3D textures based face recognition--Author-SIMING ZHENG/5---HOG-feature-Processing-- Source Document/example-/25.png
- __MACOSX/Source files-part3-Only for checking-To PeerJ-examiner-Please Download this Zip∩╝îAll the source files in my Manuscript-3D textures based face recognition--Author-SIMING ZHENG/5---HOG-feature-Processing-- Source Document/example-/._25.png
- Source files-part3-Only for checking-To PeerJ-examiner-Please Download this Zip∩╝îAll the source files in my Manuscript-3D textures based face recognition--Author-SIMING ZHENG/5---HOG-feature-Processing-- Source Document/example-/04222d358.ppm
- __MACOSX/Source files-part3-Only for checking-To PeerJ-examiner-Please Download this Zip∩╝îAll the source files in my Manuscript-3D textures based face recognition--Author-SIMING ZHENG/5---HOG-feature-Processing-- Source Document/example-/._04222d358.ppm
- Source files-part3-Only for checking-To PeerJ-examiner-Please Download this Zip∩╝îAll the source files in my Manuscript-3D textures based face recognition--Author-SIMING ZHENG/5---HOG-feature-Processing-- Source Document/example-/04327d297.ppm
- __MACOSX/Source files-part3-Only for checking-To PeerJ-examiner-Please Download this Zip∩╝îAll the source files in my Manuscript-3D textures based face recognition--Author-SIMING ZHENG/5---HOG-feature-Processing-- Source Document/example-/._04327d297.ppm
- __MACOSX/Source files-part3-Only for checking-To PeerJ-examiner-Please Download this Zip∩╝îAll the source files in my Manuscript-3D textures based face recognition--Author-SIMING ZHENG/5---HOG-feature-Processing-- Source Document/._example-
- Source files-part3-Only for checking-To PeerJ-examiner-Please Download this Zip∩╝îAll the source files in my Manuscript-3D textures based face recognition--Author-SIMING ZHENG/5---HOG-feature-Processing-- Source Document/Clarification∩╝ÜAll the documents here include the Source Document, you can check the original documents.txt
- __MACOSX/Source files-part3-Only for checking-To PeerJ-examiner-Please Download this Zip∩╝îAll the source files in my Manuscript-3D textures based face recognition--Author-SIMING ZHENG/5---HOG-feature-Processing-- Source Document/._Clarification∩╝ÜAll the documents here include the Source Document, you can check the original documents.txt
- Source files-part3-Only for checking-To PeerJ-examiner-Please Download this Zip∩╝îAll the source files in my Manuscript-3D textures based face recognition--Author-SIMING ZHENG/5---HOG-feature-Processing-- Source Document/Clarification∩╝ÜAll the documents here include the Source Document, you can check the original documents.rtf
- __MACOSX/Source files-part3-Only for checking-To PeerJ-examiner-Please Download this Zip∩╝îAll the source files in my Manuscript-3D textures based face recognition--Author-SIMING ZHENG/5---HOG-feature-Processing-- Source Document/._Clarification∩╝ÜAll the documents here include the Source Document, you can check the original documents.rtf
- __MACOSX/Source files-part3-Only for checking-To PeerJ-examiner-Please Download this Zip∩╝îAll the source files in my Manuscript-3D textures based face recognition--Author-SIMING ZHENG/._5---HOG-feature-Processing-- Source Document
- Source files-part3-Only for checking-To PeerJ-examiner-Please Download this Zip∩╝îAll the source files in my Manuscript-3D textures based face recognition--Author-SIMING ZHENG/Only for checking--Clarification∩╝ÜAll the documents here include the Source Document, you can check the original documents.rtf
- __MACOSX/Source files-part3-Only for checking-To PeerJ-examiner-Please Download this Zip∩╝îAll the source files in my Manuscript-3D textures based face recognition--Author-SIMING ZHENG/._Only for checking--Clarification∩╝ÜAll the documents here include the Source Document, you can check the original documents.rtf
- __MACOSX/._Source files-part3-Only for checking-To PeerJ-examiner-Please Download this Zip∩╝îAll the source files in my Manuscript-3D textures based face recognition--Author-SIMING ZHENG
