# Supplementary material for: 3D texture-based face recognition system using fine-tuned deep residual networks
Source: PeerJ Comput Sci. 2019 Dec 2;5:e236. doi: 10.7717/peerj-cs.236 (PMC7924501; doi:10.7717/peerj-cs.236)
Supplement: Supplemental Information 7 [file peerj-cs-05-236-s007.zip › Source files-part3-Only for checking-To PeerJ-examiner-Please Download this Zip∩╝îAll the source files in my Manuscript-3D textures based face recognition--Author-SIMING ZHENG/5---HOG-feature-Processing-- Source Document/example-/04274d169.ppm]

P6
224 224
255
¹¢¸¡ªksbm_zkYyoWpoUwmY{q_zy^}a}ennr~£¯²·¥¼«À¬È¯Æ ³Ì µÏ£¸Õ©½á¯ÁåµÆô½ËùÁÓùÆØúÌÙúÎÛúÏàúÔáúÔàúÔáúØâúØâúØæúØäúÜæúÞéúÞëúàïúáðúâòúåóúçóúåõúãöúãöúçøúåøúæ÷úèöúäõúæ÷úäøúâ÷úä÷úåùúäøúæùúäùúáúúäúúèúúæúúéùúêúúíúúíúúêúúîúúîúúïúúïúúïúúñúúôúúöúúõúúòúúïúúñúúôúúõúúõúúöúúöúúõúú÷úú÷úúöúúøúúúúúúúúúúúúúúúúúúúúúúúúúúúúúúúúúúúúúúúúúúúúúúúúúúúúúúúúúúúúúúúúúúúúúúúúúúúúúúúúúúúúúúúúúúúúúúúúúúúúúúúúúúúùúúôúúòúúðúúðúúðúúðúúïúúïúúëúúìúúëúúéúúëúúëúúéøúèùúçùúäöúäöúäôúãôúåöúåöúáóúáóúßòúáñúáñúÞðúÙîúÕìúÓêúÔæúÖèúÖéúÔåúÐãúÐáúÎßúÎÝúÎÞúÎàúÍÝúÍÜúÍÛúÈÙúÆ×úÈ×úÈÙúÈØúÇ×úÅ×úÁÖú½ÑúÂÎùÁÌø¾Íõ½Îô»Ëô¸Éñ¸Çï´Æé°Âáª¿à¨ºÝ§µÒ¥¶Ï ±Î±Ò§²Óª²Ì¤²È¯Á­½¥»£´¢©¦ynjvgt^~pYxmUujPsfOncSj_Pk»¥¼¢¬t~hwbq]pZztXzw\~{cgiottz¬³¢·¦»©¿­Ä°È³Ì¸Ñ ¸Ð¦ºÙ¯¿êµÅí¸Êõ¿ÎúÅÔúËÙúÑÞúÑßúÒâúÕæúØäúÙäúÙçúØçúÙéúÚèúÞêúßîúàñúâóúãóúåôúçõúçõúè÷úèùúëùúêúúèúúêúúêùúçøúèöúçøúæùúçùúèúúèúúåúúåúúêúúìúúëúúêúúîúúîúúïúúïúúïúúðúúòúúñúúðúúñúúõúúöúúùúú÷úúôúúõúú÷úúõúúõúú÷úúøúúùúúùúúöúúùúúùúúùúúúúúúúúúúúúúúúúúúúúúúúúúúúúúúúúúúúúúúúúúúúúúúúúúúúúúúúúúúúúúúúúúúúúúúúúúúúúúúúúúúúúúúúúúúúúúúúûúúúúúúúúúúúúúúøúúôúúóúúòúúòúúôúúóúúóúúðúúïúúîúúëúúëúúíúúîùúìúúìùúêøúçùúçöúè÷úêøúéøúåöúåöúçöúãõúâóúâñúÝñúØïú×ìúÖìúÛíúÛíúÖêúÕèúÔæúÒãúÑäúÓãúÑâúÏáúÑàúÑßúËßúÊÞúËÜúÉÞúÉÙúÈÚúÈÚúÆØúÆÕúÆÒúÂÑùÁÐù¿Ðø¾Î÷¼Ëõ»Èò¶ÈíµÅé²Ãæ«ÀÞ©»Õª¸Ù¥·×¥·Ô«´Õª´Ó¥¶Ë¥°Ê¡±Á­¹¨·¦³¤« ¢~vpj`y_{m^zqZxpYuiZtiYt°´¤nzdp^kX}k[vrYytZ{w^~dikoqv¢¬¬¢¬£¶¦¾¬Â®Ç³ÍµÎ·Ñ£ºÝ­¾è´Åì´Éí»ÍõÃÑúÇÕúËÙúÏÜúÑÞúÓáúÕãúÕãúÕãúÕäúÖæúØæúÜêúÛíúÜðúãñúâòúåóúåõúæöúçöúå÷úêøúè÷úç÷úè÷úæùúåøúåõúäõúãöúæøúèùúæùúãùúåøúçùúèúúëùúìúúëúúíúúîúúïúúïúúìúúïúúïúúðúúñúúòúúôúú÷úú÷úúöúúõúúõúúóúúóúúöúú÷úú÷úúøúú÷úúøúúúúúúúúúúúúúúúúúúúúúúúúúúúúúúúúúúúúúúúúúúúúúúúúúúúúúúúúúúúúúúúúúúúúúúúúúúúúúúúúúúúúúúúúúúúúúúúúúúùúú÷úúùúúúúúúúúúúúúúú÷úúõúúòúúòúúðúúîúúóúúôúúïúúêúúéúúêùúëúúìúúëúúëúúêúúçúúåøúäõúäöúæöúäõúâôúãñúÝòúàñúßïúØïúÖîúÖëú×éúØèúØèúÖéúÔéúÔäúÒâúÑãúÒáúÐáúÐáúÍÞúÎÝúËÞúÆÜúÈÚúÉÚúÇÖúÅÖúÆ×úÈÖúÅÒúÃÏú¿Ñú¾Ñú¼Îø¼Ì÷¾Éö¼Éõ¹Èí¸Åè±Áä«½Û©¸Ô¦´Õ§·Ò¥³Î£²Ï¤²Î¤¯É¢±Å®¾¨¸§³¤¬¦unlydv_|k_xoYunVrgXoiWp¯²¢mxam[jW}o\zs]}t]y_chkorw¨«©¢¬£¹¦Ã¬Ä°ÈµËµË¸Ô¤»Þ«Àã±Æè³Èë¹ËóÁÐúÄÕúÆ×úÎÛúÑÝúÒßúÓâúÖâúÖãúÔãúÖæúÚçúÚëúÛíúÞíúâðúãóúäõúäöúç÷úèöúåöúê÷úç÷úä÷úå÷úæ÷úæøúá÷úã÷úãöúåøúéùúæùúæúúäøúäúúèúúìùúíúúëúúëúúìúúîúúíúúíúúïúúïúúñúúñúúïúúóúú÷úúöúú÷úúöúúóúúóúúóúúõúúùúú÷úúöúúøúúøúúúúúúúúúúúúúúúúúúúúúúúúúúúúúúúúúúúúúúúúúúúúúúúúúúúúúúúúúúúúúúúúúúúúúúúúúúúúúúúúúúúúúúúúúúúúúúúúúúùúú÷úúùúúùúúùúúùúúùúú÷úúöúúóúúñúúïúúíúúñúúñúúîúúëúúêúúëùúëúúìúúìúúêúúéúúèùúæùúãõúàôúãöúäöúáôúàñúßñúßóúÛñúØïú×ïúÔìúÖçúÔçúÓèúÕèúÓéúÒåúÑæúÓäúÒâúÐäúÐâúÍÞúÏßúÌÝúÆÜúÇÚúÊØúÈÙúÆÕúÆ×úÆØúÃÑúÀÑú¾Ñú½Ñù½Ðø¾Íø¿Ìõ»Ìõ½Éî¸Åé²Ãå¯¾Üª·Õ¤µÑ¦´Î¡±Ì±Ê¡°Ê£®É³Ã¬¾¨»ªµ¥¬¦{pppxgs^|q`vqZxmVuhVmfSn·¸¥oz_rZn[s\u\wchfjstv¡~©¬®¤µ¨¿©É®Ê³ÉµÇ·Ë¹Ó¤»Ú«Àá®ÅçµÆî¹ÊóÁÑøÇÖúÉØúÎÛúÑÝúÒáúÕâúÙãú×åúÖèúÙéúÛëúÜíúßîúãïúâòúäôúäõúãöúæöúê÷úéøúëøúçùúäúúæøúéöúçøúäùúæùúèùúèùúêúúêúúéùúåúúèùúíúúíúúîúúîúúëúúìúúíúúíúúðúúñúúïúúïúúðúúñúúòúú÷úúõúú÷úúøúúõúúôúúôúúõúúùúúøúúõúúõúú÷úúùúúúúúúúúúúúúúúúúúúúúúúúúúúúúúúúúúúúúúúúúúúúúúúúúúúúúúúúúúúúúúúúúúúúúúúúúúúúúúúúúúúúúúúúúúúúúúúúúúúúúúúúúùúúøúú÷úúøúúöúúõúúôúúòúúðúúñúúïúúìúúíúúîúúìúúêúúëúúîúúíúúëùúêúúéúúéùúçøúäöúå÷úæ÷úãõúäöúäõúÞôúÛòúÜðúÚðúÕîúÖëú×êúÕìúÔëúÕèúÒæúÒéúÓçúÔæúÓçúÐåúÐãúÒáúÐÞúÌàúËßúÊÜúÊÛúÈÙúÇÙúÆØúÄÕùÀÔùÁÑúÂÑúÂÑúÀÐù¿Ðö¼Îô¾Êñ¹Æï¸ÆèµÃà«¼Ø¦¸Ó¦µÒ¡´Ï¢±Ì¤°Ë¢³È±Æ­À¬»­º©¶£ª¥zrsqfw^{w]ys]}p[{mWteUq­³raoTkT|iYtlZwnVzq`zxgzc~fmor{¤«¯ ¸¦Ã¬Ç®Æ­¾°Æ´Í·Ñ¤ºÚª½á°Àé´Æî»ÊõÄÐûÈÓúÊÓúÌØúÐÚúÐßúÑßúÓÝúÕãúÖçú×èúÛèúÝêúÞîúàðúâïúâðúâòúäôúæõúæöúãõúãöúãöúãôúâôúãõúæ÷úä÷úç÷úéøúçùúæùúç÷úè÷úç÷úåùúçúúëùúéúúèùúëùúìúúëúúëúúìúúëúúëúúíúúïúúñúúðúúóúúóúúòúúòúúïúúðúúòúúòúúòúúóúúòúúóúú÷úúúúúúúúúúúúúúúúúúúúúúúúúúúúúúúúúúúúúúúúúúúúúúúúúúúúúúúúúúúúúúúúúúúúúúúúúúúúúúúúúúúúúúúúúúúúúúúúúúøúúúúúûúúøúúöúú÷úúõúúóúúòúúðúúíúúëúúêúúëúúëúúèúúæúúèùúçùúèúúçùúç÷úçùúçúúæøúäöúãõúäõúãóúßòúáòúàôúÝñúÚïú×îú×ëúØìúÖéúÖæúÕèúÒèúÐâúÎßúÐáúÎâúÏâúÓãúÏáúÌáúÍÚúÏÚúÍÞúÉÜúÈØúÈ×úÄØúÅÕúÄÑú½Òø½Ïø½ÍùÂÏùÁÏø¼Íö»Í÷»Îô»Éð¹Äé¶Ââ¯ÀÞ¨ºÔ¢³Ï¤²Í ±Ë ¯Ë£®Ç­ÁªÁ«º§´¤·¤³¢¢|rml}fu\|pUwhUuiTuiSr^Uk©³¡{ex_t_t`z`|zcbemmwz{ } ¦´¥º©¿¯Â²Æ´È·Â¶É¶ÏºÕ¥¾Þ®Àä³Æê¸Êñ¼ÌøÄÑúÉ×úÈÙúÌÛúÒÛúÓàúÓæúØåúÙäúÖêúÛìúÞíúÞïúßñúáóúåõúçöúèøúéùúèøúæùúæúúèöúèøúèúúéùúèøúçøúçùúéúúíúúíúúéúúéúúëúúìúúëúúìúúëúúíúúëúúîúúïúúìúúïúúïúúïúúïúúñúúòúúôúúóúúôúúöúúöúúóúúðúúðúúóúúôúúöúúùúúõúúùúúûúúúúúúúúúúúúúúúúúúúúúúúúúúúúúúúúúúúúúúúúúúúúúúúúúúúúúúúúúúúúúúúúúúúúúúúúúúúúúúúúúúúúúúúúúúúúúúúúúúúúúúúúúúúúúúúúúúúúúúú÷úúôúúòúúòúúòúúñúúïúúíúúíúúìúúëúúìúúíúúíúúëúúëúúíúúíúúíøúé÷úåùúåùúæöúåöúæöúâõúßôúàóúàïúÞðúÚïúÚïúÛîúÖëúÑêúÓçúÓéúÒéúÒèúÒæúÐãúÑåúÏáúÎàúÍáúÊàúËÝúÎÜúÈÛúÅÚúÅØúÁ×ú¿ÖúÀÒúÅÓúÄÕúÁÔúÃÑú¿Î÷»ÍòºÉî¸Èè±Æà©¿Ú¦ºÔ¤µÐ¥µÐ¥µÐ£²Ë±Ã°Æ´Â°·¨¶§»¨¬¡¡xpnj|_x_q_~p\}p[xk[t©²{teq^s\sZ~p[zs_|{_~binptxz¢{¨±¡¶¥º§»ª½®Ä°Å²Æ²ÊµÓ£¹Ø¦»Ø­¼ä±Äî¸Æô¿ÊõÁÐõÁÑúÇÕúÎÕúÏÛúÏàúÔãúÖäúÕäúÕèúÕéúØéúÝíúÝðúãðúäòúæöúèõúåóúáõúä÷úäõúçõúè÷úæ÷úåõúä÷úåöúæøúç÷úçöúèùúêúúéùúêùúëùúéúúéúúìúúèúúéúúíúúéúúéúúìúúïúúîúúïúúðúúðúúñúúñúúòúúóúúñúúðúúðúúðúúòúúôúúõúúõúúöúúùúúúúúúúúúúúúúúøúúùúúúúúúúúùúúùúúúúúúúúúúúúúúúúúúúúúúúúúúúúúúúúúúúúúúúúúúúúúúúúúúúúúúúúúúúúúúúúúùúú÷úú÷úúùúúùúú÷úú÷úúöúúôúúñúúîúúíúúîúúïúúïúúìúúéúúêúúêúúêúúëúúëùúëøúêøúçøúëøúéöúäöúâöúâõúàõúáóúáôúÞòúÜðúÛïúÝíúÛëúØëúÓêúÕçúÕæúÐçúÓäúÒäúÑæúÐæúÎâúÏßúÍãúÌâúÌÞúËÝúÉÝúÊ×úÈÙúÇØúÃÖúÂÓúÁÏú¾Ñú¿ÏúÁÐúÁÑúÀÐúÀÎ÷½Éõ»Çï·Æë³Åå®¿Û§ºÔ¤¹Î¢´Í¡¯Ë­Ç¬Å«Áª¾¬¼ª´¤¯¢²£¬}voj}f{c~s^}jZ{hXviVrlVq¬²~udv^v_v\|va~x`}_goqqv|¢«« ±¢º«º¬º«Â±É±É³Ç¶Ê¸Ó¢º×¦½Ù¬¿å³Äð³Çò¶Ëñ¼Ïõ¾ÑúÆÕúÍÛúÒÞúÔãúÔæúÕçúÕåúÓéú×ëúÝìúßïúàñúåòúæôúçöúæöúãöúãøúåöúæöúê÷úìøúéùúæøúåøúåøúæùúèùúæøúæùúìúúêúúìùúîùúìúúìúúíúúêúúêúúìúúëúúëúúíúúïúúðúúòúúñúúóúúôúúòúúñúúóúúóúúðúúòúúòúúóúúõúúõúúôúúõúú÷úúùúúúúúúúúúúúùúúùúúúúúúúúùúúùúúúúúúúúúúúúúúúúúúúúúúúúúúúúúùúúùúúúúúúúúúúúúúúúúúúúúúúúúúúúúúúúúúúúùúúùúúùúúøúú÷úú÷úúõúúóúúòúúïúúîúúðúúðúúðúúðúúîúúíúúíúúëúúíúúïúúìùúèùúèùúëúúêùúæùúåöúåõúâöúáóúâôúßòúÞñúÝðúÛîúÛîúÙíúÓìúÔêú×èúÔèúÕçú×æúÓêúÑçúÓâúÓäúÎæúÎåúÌâúÌàúÍßúÊÜúÊÛúÉÙúÅÙúÂÖúÃÓúÃ×úÀÒúÀÓúÄÓúÃÐúÀÍö¿Ìõ¾Éð¸Éë²Äå®¾Ûª¾Ò¤¹Ï¢³Ï£¯Ì¯Æ¯ÄªÃª½®»ª´¦¬¤°¡­{uokk}f}wa|p^|kYzmWwnYw§¬|zcx_v`v^|zg}cajqptz ©¬ ª°£¼«½­¿®É²Ê³Ê´Ç·ÉºÐ »Õ¥¼Ü¬¿â²Äé¯Çè®Êç´Ìð»ÏúÅÖúÌÞúÒßúÖãúÔçúÔçúÖæúÕéúÛëúÞíúßñúâòúåóúéõúèöúãõúâõúæøúçöúç÷úé÷úëùúéùúåùúå÷úæøúæùúçùúæùúæøúéúúêúúìúúíúúìúúìúúíúúëúúëúúìúúíúúïúúíúúìúúðúúòúúñúúóúúôúúóúúñúúñúúòúúïúúòúúôúúôúúõúúõúúòúúòúúòúúöúúùúúùúúùúúúúúúúúúúúúúúúúúúúúúúúúúúúúúúúúúúúúúúúúúúúúúúúùúúøúúúúúúúúúúúúúúúúúúúúúúúúúúúúúúúúúúúúúúùúúøúúøúú÷úú÷úúöúúóúúòúúñúúïúúðúúïúúðúúòúúðúúíúúíúúëúúêúúíùúêùúæùúæùúæ÷úè÷úçøúæøúåöúãôúÞôúáóúàòúßòúÞñúÜñúÚîúÙíúÖíúÕìúÕêúÔêúÕêúÕèúÔêúÓèúÕäúÕçúÏåúÏãúÎâúÍàúÌßúÉßúËÜúÉÛúÆÜúÄØúÃÖúÄÙúÀÕúÀÒúÄÒúÃÐú¿Îö¾ÌôºÊñµÈê°Áä¬¾Ý©ÀÖ£¹Ò£´Ð¢±Í±Ç°Ã¬Ãª¼¬º©²¥ª£¬¨wuqkl}ezd|tbzs\yqZwj\y§ryaq`t^}v`}vi}{ccknouy£ª©¡¬®£¸¤À©Ã®Æ¯Æ²È²Ç±Æ´Ë¸Ñ·Õ¦·Ø©½Ú«ÁÜ«Äã¯ÆïºËúÄÖûÊÙúÐÚúÑÞúÒâúÒäúØåú×èúÙéúÚëúÜïúàïúâñúçòúæõúâóúâðúåôúæöúãøúäöúæõúäöúâöúä÷úæ÷úã÷úâ÷úæöúæ÷úçùúéùúëúúéúúçúúêúúëúúëúúëúúíúúîúúîúúìúúìúúîúúïúúðúúïúúñúúñúúïúúïúúîúúðúúñúúòúúòúúóúúôúúñúúîúúðúúöúúøúú÷úúøúúúúúúúúúúúúúúúúúúúúúúúúúúúúúúúúúúúúúúúúúúúúúúúúúúùúúúúúúúúúúúúúúúúúúúúúúúúúúúúúúúúùúúùúú÷úúøúúùúú÷úúõúúöúúóúúðúúïúúíúúëúúìúúîúúðúúìúúèúúèúúèúúæùúæøúç÷úæ÷úá÷úâôúäôúåôúâöúáõúàòúÞôúÝòúÞñúÝïúÜðúÝòú×ëú×êúÔìúÔéúÔæúÐêúÔçúÑæúÔèúÓçúÐåúÓäúÎâúÍáúÏàúÎÞúÊÜúÉÚúÇÜúÇÜúÈÛúÆÕúÃÓúÂÕú¿ÔúÁÏúÂÎúÀÐù¾Ïö»Êò·Çî°Æé®Àã¬¼Þ¦»Ú£¸Ñ¥¶Î±Ê­Å¬Á¬À§¹¤µ¤²¢¬¤zuurl~h|exc}saxt^tq\sgZuªpw_ud|g~ikjiqwu{ ¨®°¢³¤µ§¾¬Ä³ÅµÇ¡³Ì´È´È³Ê´Ï¡¹Õ ¼Ò£»Ö¨¼Ö§¿â­ÃóºÊùÂÕúÆÚúÍÝúÔßúÔãúÓæúÖæúÙèúÚíúÜðúßñúàòúâóúæôúêõúéøúçøúç÷úé÷úèúúåúúæøúè÷úè÷úçùúçúúéúúåúúæúúëúúæúúìúúíúúíúúìúúëúúíúúîúúïúúðúúñúúñúúðúúñúúïúúðúúòúúóúúòúúõúúóúúòúúóúúóúúóúúóúúôúúôúúôúúõúúóúúóúú÷úúùúúúúúúúúúúúúúúúúúúúúúúúúúúúúúúúúúúúúúúúúúúúúúúúúúúúúúúúúúúúúúúúúúúúúúúúúúúúúúúúúúúúúúúúúúúúúúúúúúúúúúúúúúúúùúú÷úúõúúóúúòúúñúúïúúíúúïúúñúúðúúîúúêúúèúúêúúéúúéúúêùúçøúäúúèúúéùúè÷úåöúãöúäöúæöúàôúàóúáóúàóúßòúÜðúÙïú×ðúØíúØêúÖíúØêúØêúØëúÕêúÓéúÓèúÔçúÑèúÐæúÐãúÏáúÍßúÈàúÉàúËÞúÊÚúÇÙúÈÛúÂÖúÈÔúÈÕúÄÔúÄÓú¿Ñö¼ÌñµÊí³Çè²Áá«½Ü¨»Ö§¸Ò¦¶Ì¡³Ç°Ç¯Á¬½¨¸©·¨´¤«¢¢|vstpif}eycva|r_~| kq[n]}tazx]|uZ~yc}jjnwuz~¦®®¶¦³§ºªÅ®Æ¬Å¬Ã®À°Æ±Í³Î·Ï¡·Ò¡ºÔ¦¾ã±Ãò»ÊøÃÐúÇÒúÉ×úÏÛúÐÜúÏÞúÖãúÖâúÕãú×èúÛìúÞîúàðúâòúäòúäòúãôúâõúãôúãõúâõúæöúæöúáõúáöúä÷úäõúãöúâ÷úäöúçøúçøúéùúéúúèúúèúúçúúìúúìúúíúúïúúðúúíúúëúúíúúñúúñúúïúúîúúñúúðúúðúúñúúïúúîúúïúúóúúóúúðúúïúúôúúõúúõúúöúúøúúúúúøúúúúúúúúúúúúúúúúúúúúúúúúúúúúúúúúúúúúúúúúúúúúúúúúúúúúúúúúúúúúúúúúúúúúúúúúúúúúúúúúúúúúúúúúúúúúøúúöúúõúúóúúóúúòúúñúúíúúéúúêúúëúúìúúìúúëúúéúúçúúæ÷úåøúãùúâöúäôúäöúãøúäõúäõúãöúáõúàóúÝðúÛñúÚñúÚðúÚîúÙìúÛìúÙêúÕêúÓéúÔåúÖåúÒæúÒçúÒãúÑãúÓçúÒåúÐáúÐâúÐäúÏáúËÞúÈßúÉÜúÍÛúÈÛúÃØúÃÒúÃÒúÃÔúÃÓúÃÐúÄÎùÂÎö»ÌõºÇï·Ãè¯Àâ¬¼Ü©¹Ø¥µÔ¤®Ì¬È­Ä«¼§¼§º¡±¢°¢®£xxvqmj|f|ayz^{q\yjXrgUt§nz_t`vcxav]}jqqru|¡§ª ®£·£½«¹ª¾­È±Ë±Æ³Ä³Ä³É´Ï¡¶Ò¤¹Ó¦ºØ¦½Þ¯Ãè¸Æó½Ë÷ÃÓúÉÖúÌÛúÑàúÓáúÒãúÖçúØçúÚéúÝíúßïúâðúäóúæôúæóúãõúâöúãõúæõúçøúæøúéøúêøúçùúçùúçøúæùúçùúæúúèùúëúúêùúëúúìúúíúúíúúëúúïúúîúúïúúðúúïúúïúúîúúðúúóúúõúúôúúòúúóúúóúúôúúõúúôúúòúúõúú÷úúöúúõúúôúú÷úúøúúùúúùúúùúúúúúùúúúúúúúúúúúúúúúúúúúúúúúúúúúúúúúúúúúúúúúúúúúúúúúúúúúúúúúúúúúúúúúúúúúúúúúúúúúúúúúúúúúúúúúúúúúúùúúøúúöúúõúúöúúóúúòúúïúúîúúïúúìúúîúúîúúïúúïúúìúúêùúéúúèúúçùúåùúæ÷úæöúèöúçùúçùúäøúâõúàõúßõúÜòúÚòúÚòúÛñúàïúÝîúÛïúÙïúÙëúÜêúØìúÕêúÒèúÓçúÖèúÔèúÒäúÓæúÔçúÑäúÍäúÎãúËßúÌßúÌàúÉÞúÈÙúÈØúÈÙúÇ×úÆÔúÆÓúÄÐ÷¼Î÷½Ëñ¹Çì²Åç®Àß«ºÛ§º×¢·Ñ °Ì­Å­½ªÁ§À¨¶©¯¤¬© ¤z{xokge{bua|u_wt]¦pw\tZs^q]{t[{{emptuy£¦®¢·¤º¥¸¨À¬È®Å±¿±Â²Å°Ç²É´Ë µÏ¢¸×¥ºà¬¿æ´Åí»È÷ÁÎúÄÕúÉÙúÍÞúÏàúÑáúÓãúØæúÚéúÛìúÝíúàíúáíúãñúãóúäôúäôúãôúäöúè÷úèøúæøúçøúæøúåùúçøúæúúäùúèøúêøúèøúëúúéúúéùúìùúîúúîúúîúúíúúîúúïúúîúúïúúîúúðúúðúúòúúõúúóúúõúúõúúôúúôúúôúúôúúõúúôúúöúúøúú÷úú÷úúùúúùúúùúúúúúùúúùúúúúúúúúúúúúúúúúúúúúúúúúúúúúúúúúúúúúúúúúúúúúúúúúúúúúúúúúúúúúúúúúúúúúúúúúúúúúúúúúúúúúúúúúúúúúúúúúúúøúúõúúóúúñúúðúúïúúðúúñúúíúúíúúîúúòúúðúúêúúëúúéùúèøúçùúæùúå÷úâöúãöúåõúäõúã÷úáõúàóúàóúÛóúÙñúÚðú×ñúÜîúÜïúÚîúÛíúÚìúÙêúØìúÔêúÑèúÔçúÕåúÐäúÑáúÐãúÑäúÐãúÌâúÍâúÊÝúÉÝúÍßúÊÜúÄ×úÅÖúÆÖúÆÔùÄÒùÂÑùÀÏ÷ºÊòºÇî¶Âê²Áä®¾Þ©¸Ù¤·Ö¢·Ð±Ê«Ã©½¨¹£¹£¶¤® ª§£{xvogfhybs_|s`wt`|¦rqYrVq\{qYzwY}ybjnuxx¡}¢¨²¡µ¦º§»ªÁ¬Å­Á¯À¬Ä±Ç±Ç±Æ²Æ´Ì·Ô¢ºÜª½ä°Ãì¶È÷¾ÌúÄÔúÇØúÉÚúËÞúÑáúÔâúÖåúÙèúÙëúÙìúÝíúáìúàðúâôúæõúçöúã÷úä÷úé÷úèøúå÷úæøúæøúä÷úèùúç÷úã÷úæ÷úéøúçøúëùúêúúéùúëøúíúúîúúïúúîúúîúúîúúîúúðúúðúúñúúñúúñúúóúúõúúöúúõúúóúúòúúóúúõúúóúúòúúôúú÷úú÷úúøúúùúúøúúøúúúúúøúúùúúúúúúúúúúúúúúúúúúúúúúúúúúúúúúúúúúúúúúúúúúúúúúúúúúúúúúúúúúúúúúúúúúúúúúúúúúúúúúúúúúúúúúúúúúúúúúúúúúùúúöúúóúúòúúòúúñúúðúúïúúðúúðúúîúúñúúñúúìúúíùúëùúèøúå÷úäöúãöúá÷úà÷úãôúãóúáõúáöúáñúàòúÜôúÛòúÜïúÖïú×îúÙïúÙíúÚìúÙîú×êúØéúÔêúÓéú×éúÖéúÒåúÒäúÐãúÏåúÍãúËàúÊßúÊÝúËÜúÍÝúÊÜúÂØúÂÕúÄÒúÃÒùÁÐùÁÏù¿Ïö¹Êð¹Åí¶Âé°Àã«¼Ý¨¹Ø¥µÔ¤³Ð±Ê¬Â¨¼¦³£´¡· ² «¦¡~yuqjgj~|fu_r]yq]u©nsZu[t`w]^imotw}¤©°·¤¹©Á¯Ä®Â°Â³Æ±È°Æ´Ê³Ë ²É¡´Ê¶Ì¸Õ¤¼Û¬¿ä°Ãî³Êõ¼ÎúÅÔúÈÚúËÛúÎßúÒäú×çú×çúÙêúÛíúÛîúÞðúäóúäôúåõúç÷úçùúæúúéøúëúúçùúèùúéùúèùúèùúéúúé÷úæøúåúúéúúêúúíúúîúúíúúîúúïúúïúúòúúñúúðúúîúúïúúñúúóúúóúúõúúöúúõúúøúúöúúöúúõúúöúúöúúøúú÷úúöúúöúú÷úúøúúúúúúúúúúúúúúúúúúúúúúúúúúúúúúúúúúúúúúúúúúúúúúúúúúúúúúúúúúúúúúúúúúúúúúúúúúúúúúúúúúúúúúúúúúúúúúúúúúúúúúúúúúúúúúúúúúúúúúúúúúúúú÷úúöúúõúúóúúñúúðúúôúúôúúðúúñúúóúúñúúïúúìúúëúúæùúâ÷úâöúå÷úä÷úçøúç÷úãöúä÷úäõúáöúáõúàõúßóúÜñúÙñúÛñúÜñúÛñúÙñúØíúÛëú×íú×íúÙìúÙïúÙìúÕëúÖêúÑçúËæúÌãúÍßúËâúÍàúÍßúÉßúÇÞúÆÛúÄÕúÃÕúÂÓúÂÐúÀÐõºÏôºÉð·Çë°Ææ«Ààª¼Ú§¸Ö¢µÓ²Í®Âª¼§¶§¹¨¼¦·¤®£¬¡¨¤¡ztoijhzcy^}x\yv|`oWs[pY~n[zy\xg}hgmrv¢«³¸¤½¦¾¨½¬¿­Ã¬¾¬À°Â¯Å®È¯Ç°Ç²Ô¡·Ø¥·Ý¬¿ç³Çï·Çø½ÌúÅÓúÊØúÌÚúÏÝúÔâú×ãúÕãúÖçúÚêúÝìúÞïúàðúâòúâòúâôúâöúãõúãöúãöúæøúæ÷úâõúá÷úåùúå÷úã÷úäùúçùúçøúëúúêúúêúúëúúìúúîúúíúúìúúìúúìúúíúúîúúðúúïúúòúúöúúõúúöúúõúúõúú÷úú÷úúöúúöúúöúúôúúôúú÷úú÷úú÷úúùúúúúúúúúúúúúúúúúúúúúúúúúúúúúúúúúúúúúúúúúúúúúúúúúúúúúúúúúúúúúúúúúúúúúúúúúúúúúúúúúúúúúúúúúúúúúúúúúúúúúúúúúúúúúúúúúúùúúöúúöúúôúúòúúïúúíúúïúúñúúïúúíúúïúúïúúíúúìúúèøúåøúãùúãøúãóúáóúãõúäôúãõúãõúâóúÞõúÞòúáòúßòúÜîúÝíúÙíúÙíúÙìúØëúÔëúÒéúÖéúÓéúÓèúÖçúÖèúÓçúÒèúÓåúÏãúÊãúÊàúËÜúÈÝúÈàúÆÛúÃ×úÂÖúÂÕúÀÒúÀÒù½ÏøºÊ÷»Éó»Êñ´Åë¯Àã­¾ß«½Û¦¹Õ¡³Ó °Î®È©À¤¶¢° ²³°¡ª§¨¢|xrjg}ew_}s]zr\uqYr¢nzd|gze{eknoquz§­¢±¨¶ª½®Â°À°¿²Ã³Æ±Á²Æ³É¶ÊµÉµÉ¸Í¤¹×¤¼Û¤½à®Áë¸ÇóºÍúÇÔúÌÙúÏßúÑàúÓàúÕåúÙéúÛéúÜìúÝðúßòúâòúéôúé÷úèöúåöúåöúèøúèøúëúúêúúéúúêúúèúúêúúìúúêúúëúúìúúëúúíúúðúúòúúñúúðúúòúúñúúðúúðúúðúúñúúóúúóúúõúúöúúöúúøúúúúúúúúøúúùúúúúúúúúúúúúúúùúúùúúúúúúúúúúúúúúúúúúúúúúúúúúúúúúúúúúúúúúúúúúúúúúúúúúúúúúúúúúúúúúúúúúúúúúúúúúúúúúúúúúúúúúúúúúúúúúúúúúúúúúúúúúúúúúúúúúúúúúúúúúúúúúúúúúúúúúøúúõúúóúúòúúòúúóúúòúúòúúóúúóúúòúúñúúïúúëúúéúúëùúë÷úèùúëúúìøúèùúèùúéøúçùúçöúå÷úâöúâóúáôúÜõúßóúßñúÝñúÛñúÙïúÛïúÙíúÙíúÛîúÛîúØíúÜìúÚëúÔêúÑçúÒåúÏãúÌßúÊáúËàúËÝúÉßúÆÛú¿×ûÀÖø¿Ó÷¿ÐùÁÎö»ÎóµÊîµÅç³Âã­ÀÞ©¼×¨¶Õ¦µÒ¦µÍ¢°Ä¬ºª¶§´ ±±¤±¥«©§¥ }zwni~jk}fs`y¡}kv`x_q]wa|}c~dfkpu{¥­±£³¦»¨½ª½¬½¬¼¬¾«Â¬Å¯È°Ç¯Ã¯Å±Î²Ñ¤·Ò¡ºÚ§¼ç´Áó¼ÈúÅÒúËÖúÈÜúÉÝúÎÜúÑßúÓãúÔæúØèúÚëúÛíúáïúäðúäòúãöúáõúáôúäöúäöúåöúäøúäøúåøúäøúéøúèøúé÷úèøúèúúêøúëúúëúúìúúíúúîúúïúúîúúîúúðúúðúúïúúîúúïúúòúúõúúöúúöúúøúúùúúúúúøúú÷úúùúúúúúúúúúúúúúúúúúúúúúúúúúúúúúúúúúúúúúúúúúúúúúúúúúúúúúúúúúúúúúúúúúúúúúúúúúúúúúúúúúúúúúúúúúúúúúúúúúúúúúúúúúúúúúúúúúúúúúúúúúúúúúúúúúúúúúúúúúúúúúúúúúú÷úúôúúðúúîúúïúúñúúòúúðúúïúúðúúðúúíùúêúúçùúèøúèøúæøúåõúå÷úçùúèøúçöúã÷úâöúâõúãõúáôúßóúÝñúÛðúÙðúÛïúÛìúÙëúÙíúÙêú×ìú×îúÕìúÕêúÖìúÕéúÖçúÓæúÐäúÎãúËáúÈÝúÈÞúÈÞúÈÜúÇØúÄÖú¿Õú»Òø»Îö¼Ì÷»Ëó¸Êí³Äè°Àå«¼á§¹Û¦·Ö¡´Ó³Í¢¯È­Á©¹¡°¢¬ª­¬§¦¡£wpllc{d}ydytZxnWw§mu^t\t_{gflnpuz¤­³£¸§¾¦¼ª½¬½ª»ª¾¬ÅªÇ±Ê ±Ì²È±Æ ±Î³Í¢¸Ð¡»Ü¨¼ê·ÂöÀÊúÇÒúÌØúËÚúÌÛúÎÜúÑßúÔåúÔèúÙéúÜëúÞíúãïúäñúåòúåöúåöúãöúãøúäöúæöúçøúçùúæùúçùúêùúêøúëøúìùúëúúíùúìúúîúúîúúíúúîúúñúúñúúóúúòúúñúúðúúîúúòúúôúúõúú÷úúùúúùúúùúúúúúùúúøúúùúúúúúúúúúúúúúúúúúúúúúúúúúúúúúúúúúúúúúúúúúúúúúúúúúúúúúúúúúúúúúúúúúúúúúúúúúúúúúúúúúúúúúúúúúúúúúúúúúúúúúúùúúøúúúúúúúúúúúúúúúúúúúúúúúúúúúúúúúúúúùúúúúúùúú÷úúõúúôúúôúúõúúóúúóúúóúúòúúñúúíùúíúúêúúçøúæùúæùúç÷úéøúêøúê÷úë÷úæøúåõúåöúåôúâôúáôúãóúÞðúÚðúßïúàíúÜîúÝîúÜîúÙïúÜïúÛîú×ìúÙíú×ëúÖèúÖéúÔçúÏäúÏäúÌáúÊßúÈÝúÉÚúÉØúÇØúÄØú¾Òù½Ïø½Îù»Ìô»Éí¶Ãç²Âå®½á¬·Úª¸Ø¢¶Ó ²Î¢±É¯Ä©¼£±¡®£¯®««§¢¢uoqh}gxgzt^zs\|§pw_t_yd|hhqrrw{£ª±¢¹§½§¼­½®¼«¼­Á¯Å¬Ç¯Ë´Î¶Ê´Æ³Ê¡µÎ ¹Ò¢»ß®½ð»ÅùÁÎúÊÕúËØúÍÚúÍÚúÍÛúÐàúÔæúÖéúÚëúÝìúàïúâðúäòúæôúåõúåõúäöúãøúãøúè÷úêøúèùúçùúëùúèùúëúúíûúîúúîúúíúúìúúïúúñúúðúúïúúòúúóúúôúúóúúòúúòúúñúúóúúöúúöúúöúúøúúùúúùúúùúúùúúùúúúúúúúúúúúúúúúúúúúúúúúúúúúúúúúúúúúúúúúúúúúúúúúúúúúúúúúúúúúúúúúúúúúúúúúúúúúúúúúúúúúúúúúúúúúúúúúúúúúúúúúúúùúúøúúúúúúúúúúúúúúúúúúúúúúúúúúúúúúúúúúúúúúúúúúúúúúûúúúúúùúú÷úúóúúôúúôúúôúúóúúïúúîúúìúúèúúçùúçùúèùúìùúëùúéøúëøúêøúèöúæõúâôúáôúäõúçöúßòúßñúâðúáðúßóúàñúÞðúÜîúÜîúÝïúÜîúÛíúÚìúÖêúÕëúÕêúÑçúÐåúÏãúÌàúÉÝúÉÛúÊÛúÇÚúÅ×úÂÔù¿Òù¾Ïù½ÍôºÉï¶Äè´Âã°½ß«¸Û©·Ö§¶Ñ¤²Î¤³Ë°È«Á§¶¡±¢¯¬«¬¥¤ zwqk~iyg~ubuaznt^s_vav]}zb~iijqtz ¦«² ·¥¸©º©¹©»«¿¬À­Â«È­È²Ä°Ä®Ç±Î µÑ¤¸Þ°½ïºÄö¿ËúÇÓúÇÓúÅ×úÅÚúÉÚúÍÞúÑàúÓåúÖéúÛêúÜëúÝðúßðúâóúâòúàóúàõúâõúáøúã÷úåöúâ÷úã÷úè÷úå÷úèùúéúúéúúëúúëúúìúúìúúîúúðúúðúúñúúðúúðúúñúúóúúòúúòúúîúúòúúõúúõúúõúúöúúøúúøúúöúú÷úúúúúúúúúúúúúúúúúúúúúúúúúúúúúúúúúúúúúúúúúúúúúúúúúúúúúúúúúúúúúúúúúúúúúúúúúúúúúúúúúúúúúúúúúúúúúúúúúúúúúúúúúúúúúúúúúúúúúúúúúúúúúúúúúúúúúúúúúúúúúúúúúúúúúøúúùúúùúú÷úúõúúóúúòúúñúúñúúðúúðúúîúúêúúçùúçùúçøúåöúçôúçõúæøúç÷úæõúæõúäöúàôúßòúáòúãóúãóúàðúßïúÞðúÝðúÞðúßðúÛëúÚëú×íú×ìúÛëúÚéúÕêúÔéúÔèúÓéúÏçúÊáúÊàúÍßúÉÞúÅÜúÇÙúÅØúÁÓúÀÒø½Ñ÷¼Íö¼Ëñ·Èí³Äè°¾àªºÚ¢¶Ù¢³Ò¤´Î¢±Ê­È¬Ç©Ã¤¹¡¯§¥¨§~yqqke{c{u^yqY{p\uuufxejimstux{ ©¯¢±¥µ§º©»¬º¬½¬Á¬Â®Æ´È´È¯Ë ²Í µÎ ³Ñ·Ï¤ºÙ¬¿è¶Âò¾Å÷ÃÍúÆÓúÉ×úÉÚúËÝúÏáúÑäúÖæú×éúÚëúßîúáñúáóúâôúæöúèöúæöúæ÷úçùúéúúçúúæúúèúúèúúéúúíúúíúúìúúíúúðúúðúúðúúóúúôúúõúúöúúöúúõúúöúúõúúöúúøúú÷úúóúúöúú÷úú÷úúúúúúúúúúúúúúúúúúúúúúúúúúúúúúúúúúúúúúúúúúúúúúúúúúúúúúúúúúúúúúúúúúúúúúúúúúúúúúúúúúúúúúúúúúúúúúúúúúúúúúúúúúúúúúúúúúúúúúúúúúúúúúúúúúúúúúúúúúúúúúúúúúúúúúúúúúúúúúúúúúúúúúúúúúúúúúúúúúúùúúöúúöúú÷úú÷úúõúúñúúðúúðúúëúúêúúêúúéúúîøúîùúíúúìúúëúúéøúê÷úçõúåóúåõúçõúèóúèõúäòúãòúåõúæóúáòúÜòúßñúáòúáñúàïúàïúÚðúÜïúßîúÚíúÓìúÑêúÐæúÐæúÍâúËßúÌßúÎßúÆ×úÁÓúÁÔúÁÕùÁÑõ¾ËòºÈí¶Ãå°ÀÜª¼×¨·Õ¥¸Ò¦´Ñ ³Í¡±È¢­Æ«Á¦¹¥­ ª­ª¡ytrlokzcwd|¡ku`s`ua}|d|cjljmr|¤¥¨²£´¤º§·§¸§¼¨¼«Ã¯Ä®Ä®Ë®Î°É³ÌµÏ µ×©¸â°¾îµÅõºÉúÁÎúÃÏúÇÔúÇ×úÇÚúËÜúÎÞúÎáúÒæúÙëúÜîúÝïúßïúÜïúÞôúâôúâðúÞóúãõúáöúã÷úåøúã÷úãùúæøúèúúèúúçùúêúúíúúíúúîúúïúúñúúóúúñúúóúúòúúñúúóúúõúúòúúðúúñúúòúúòúúôúúöúúúúúúúúúúúúúúúúúúúúúúúúúúúúúúúúúúúúúúúúúúúúúúúúúúúúúúúúúúúúúúúúúúúúúúúúúúúúúúúúúúúúúúúúúúúúúúúúúúúúúúúúúúúúúúúúúúúúúúúúúúúúúúúúúúúúúúúúúúúúúúúúúúúúúúúúúúúúúúúúúúúúúúúúúúúúúúúúøúú÷úúõúúñúúñúúòúúîúúê÷úçùúçøúæöúæ÷úä÷úæ÷úè÷úç÷úäöúãõúäôúäôúàóúàñúáñúÝðúâòúáðúãíúâíúàðúáòúÝòúßðúÞîúÝðúÝñúÜîúÙìúÚëú×êúÓèúÓæúÒæúÌäúÊÞúÊßúÉàúÆØúÂÖúÂØú¿Ôú¼Ïø»ÍóºÌð·Æî¶Áé²¾Þ¦¼Õ ¶Ò£²Ï ®Í ¯ÍªÇ©Ã§Â¦¼¦·¡¬¦¤¡zz|zqllhydr`}s\vnZu¨q|czhljgppmt}¥¥©£°¥¶ª¿©¾«¼¬¿¬À®Ã±Ë²Ì±Ï¡´Ñ¢¸Ï¡¸Ñ¡¸Ô¦»Ý«½è±ÁñºÉ÷ÁÎúÅÒúÅÔúÊ×úÌÜúÌÝúÏÞúÐâúÐçúÕëúÚíúÞïúàòúáôúàóúãöúåõúãôúáõúåùúçùúêùúêùúéùúêúúêùúëúúêúúêúúìúúîúúñúúóúúòúúóúúõúúñúúõúúöúúóúúôúúöúúöúúõúúõúúôúúõúúùúúøúúúúúúúúúúúúúúúúúúúúúúúúúúúúúúúúúúúúúúúúúúúúúúúúúúúúúúúúúúúúúúúúúúúúúúúúúúúúúúúúúúúúúúúúúúúúúúúúúúúúúúúúúúúúúúúúúúúúúúúúúúúúúúúúúúúúúúúúúúúúúúúúúúúúúúúúúúúúúúúúúúúúúúúúúúúúúúúúúúúùúúøúú÷úúöúúôúúñúúîùúìúúëùúéùúèøúéùúìùúëùúéøúç÷úæ÷úæöúäöúãõúäôúãôúáõúãõúåóúçòúèóúèôúçôúãöúäôúåóúâôúàòúáñúÝñúßñúÜïú×ìúÖêúÕìúÖêúÒåúÍãúÊãúÈÝúÄÙúÃÙúÁÙú¾Ôú¾Ð÷¼Ïð¶Èí´Äê´Âå«ÀÜ¦ºÔ©¸Ò£µÒ¤´Í£±Ç­ÆªÆ¨¿ª»¨´¡¬¦¥¢~ }wupo}ewdzg~w`x¦q}c}ehjhonlrz|~¤©ª£±§½¨¿©½«¾«Á«Â®Ë²Ò µÒ¢¶Ò¤¶Ö¥¹Ø¤¹Úª»á®Àë³ÃóºÆ÷ÂÌùÃÒúÄÔúÇÕúÊÙúËÜúÎàúÑãúÑæúÕèúÙêúÛíúÝñúÞòúáóúåôúãõúáöúå÷úãøúçøúëúúéúúèúúëúúêúúìúúêúúéúúíúúîúúðúúóúúóúúóúúóúúðúúòúúôúúõúúöúúöúúôúúôúúòúúñúúõúúùúúúúúúúúúúúùúúùúúúúúúúúúúúúúúúúúúúúúúúúúúúúúúúúúúúúúúúúúúúúúúúúúúúúúúúúúúúúúúúúúúúúúúúúúúúúúúúúúúúúúúúúúúúúúúúúúúúúúúúúúúúúúúúúúúúúúúúúúúúúúúúúúúúúúúúúúúúúúúúúúúúúúúúúúúúúúúúúúúúúúúúúúúúúúûúúùúúöúúóúúðúúìúúéúúèùúèøúëøúêùúéùúçøúäôúãóúãóúàóúàòúâñúâñúáóúâòúäòúäòúæõúéõúæôúâõúåóúåôúãóúâñúáñúÜñúÞîúÝïúÚîú×ëúÓéúÓèúÑæúÏäúËàúÈÝúÇÛúÄØú¾×ú¼Óø¼Ïö¸ÎòµËì°Çè±Âå­¿ß¦ºÖ§¶Ñ¤µÐ³Ì¯Å¬Â©Â¥À¢»¤³¢©£~¡~~~{tunkex`wb}xbz¥ohf{biklmopsz}§}§ª¢µ¢º¨»¦¼©½¬À«Ç®Î´×¢¹Ö¡·×¥µÝª»à©¾ä­½è³Åî·ÇóºÆöÀÉùÁÐúÂÓúÄÕúÉÕúÉØúËàúÑáúÑâúÔçúØêúÙìúÙðúÜðúßñúâôúáöúâöúå÷úä÷úæ÷úéùúéúúèúúéúúéúúìúúêúúèúúìúúðúúðúúñúúóúúõúúôúúñúúñúúóúúøúúùúú÷úúóúúôúúðúúïúúóúúöúúùúúúúúúúúùúúúúúûúúúúúúúúúúúúúúúúúúúúúúúúúúúúúúúúúúúúúúúúúúúúúúúúúúúúúúúúúúúúúúúúúúúúúúúúúúúúúúúúúúúúúúúúúúúúúúúúúúúúúúúúúúúúúúúúúúúúúúúúúúúúúúúúúúúúúúúúúúúúúúúúúúúúúúúúúúúúúúúúúúúúúúúùúúùúúøúúöúúôúúðúúêúúçùúèùúéøúéøúçøúèùúæøúáóúßñúàóúÞòúÝñúàïúáïúáïúáïúäñúäòúåóúæóúåôúãóúäóúäóúâòúâñúßðúÝïúÜìúÛîúÛîúÙêúÖæúÎèúÎäúÐãúÍáúÉÝúÉÛúÆÚú¾Öú»Ñø»Ïõ·Îó¶Íí³Çè°Áä«¿à¥¼Ø¤¶Ò¤²Í±Ë«Ä§¿¦¿¥Á ¼ ³¢©£}{} ||ytroj~fu_}u\yvbz~§uonlnpqrwz}¦ªª µ¦Áª¼¬º©À«Â°Å°Ô¡·Û©»ßª»ß«½á¯Àç´Ãê´Æð¶Æó¹Ìô½ÎõÀË÷ÃÍùÅÑúÂÕúÄØúË×úÎÛúÍáúÐãúÒåúÕêúÙîúÛîúÛðúàôúáõúâõúæøúèúúçúúíúúìúúìúúîúúïúúîúúîúúîúúíúúíúúðúúôúúôúúöúú÷úúøúúùúúöúúôúú÷úúùúúùúúùúúöúúöúúõúúòúúñúúõúúõúúõúúøúúúúúúúúùúúúúúúúúúúúúúúúúúúúúúúúúúúúúúúúúúúúúúúúúúúúúúúúúúúúúúúúúúúúúúúúúúúúúúúúúúúúúúúúúúúúúúúúúúúúúúúúúúúúúúúúúúúúúúúúúúúúúúúúúúúúúúúúúúúúúúúúúúúúúúúúúúúúúúúúúúúúúúúúúúúúúúúúúúúúúúùúúöúúõúúóúúìúúéúúëúúêùúêùúêøúêúúéúúä÷úâôúäõúáõúãôúåôúäôúæóúäóúæõúé÷úê÷úéöúè÷úçöúæ÷úç÷úåõúãòúäòúàñúßòúàòúßðúÜîúÛëúÔìúÓéúÒçúÏçúÎãúËßúÉÛúÃÙúÀ×úÁÕù¿Ðô»Íñ¸Éì³Äè°Äâ¬ÃÚ¦½Ö¤·Ð£µÌ¡°Æ©Â©Â¬Â¨¿¤¹¤²¢«¥~}wtrlzi}g~{f~uoc~_dgdekpuz{¬»¢¸­·¨¶¥¼§Ã¬Ê°Ù¢·Ü¨¹ß«¼ä¬¿æ±Áè¶Ãî¸Äó»ÆñºÇó»É÷¼Éô»Èó¾Ìù¼Ðû¼ÑúÁÒúÈ×úËÜúÊßúÎàúÑãúÓèúÕêúÙëúÛïúÜóúßñúãóúåøúçúúëùúëúúëúúêúúéúúëúúìúúëúúìúúíúúíúúîúúïúúòúúõúúõúúôúúòúúòúúòúúõúúõúúñúúïúúïúúïúúíúúìúúíúúîúúíúúóúúøúúöúúôúúúúúúúúúúúúúúúúúúúúúúúú÷úúùúúúúúúúúúúúúúúúúúúúúúúúúúúúúúúúúúúúúúúúúúúúúúúúúúúúúúúúúúúúúúúúúúúúúúúúúúúúúúúúúúúúúúúúúúúúúúúúúúúúúúúúúúúúúúúúúúúúúúúúúúúúúúúúúúúúúúúúúúúúúúúúúúùúúöúúóúúîúúçùúäøúãöúâõúæôúãôúäõúä÷úßôúÜîúÞîúÝðúßñúàïúàðúâòúäóúàñúâóúãõúâõúåöúâôúáôúáóúâðúâïúßñúÛíúÛîúÛìúÚëú×ìúÔéúÑäúÎåúÏäúÎáúÉáúÆßúÄ×úÂÕû¾Ôù»Ïô»Êó»Êñ´Èê³Áâ¯¾Ü¦¼×¡·Ò²Í°Æ®¿©½¦¼¤¹¡¹ ´¬¥zz{{zwslhezbt_yr_x¥wkklkooty{£¤± ¶£¸©µ«¹­Å°Ò µÜ¬»æ´ÀêµÄì¸Åí¹Çð¼ÊõÀÌöÀÎöÁËõÃË÷ÂÍ÷ÁÐöÁÐõ¾Ðù¿ÎúÀÕúÇÛúÌÛúÌÝúÏäúÔãú×èúØíúÙíúÝîúßóúãöúæõúåõúåøúíúúïúúïúúðúúðúúïúúòúúðúúðúúïúúîúúñúúóúúòúúôúú÷úúùúúøúúöúúôúúõúúøúúöúúóúúôúúòúúïúúïúúîúúíúúîúúïúúôúú÷úú÷úúöúú÷úúúúúúúúúúúúúúúúúúúúúùúúúúúúúúúúúúúúúúúúúúúúúúúúúúúúúúúúúúúúúúúúúúúúúúúúúúúúúúúúúúúúúúúúúúúúúúúúúúúúúúúúúúúúúúúúúúúúúúúúúúúúúúúúúúúúúúúúúúúúúúúúúúúúúúúúúúúúúúúúúúúúúúúúúúúúúùúúóúúðúúìúúéúúçøúæ÷úëøúéöúèõúç÷úãöúßòúãñúáôúâòúåòúçôúçõúçõúæõúçøúçùúæöúèöúæöúåùúæøúèõúåõúãôúáôúàóúàðúÞïúÚîúØïúÙêúÑçúÑçúÔåúÐäúËãúÇÝúÇØúÄ×úÀÔù¾Ñö¼Ðó¸Ëñ¸ÄìµÂã­ÁÝ¨¼Ö¨¶Ö¢µÌ´Â®½¨¾§¾¥»§¹¥± ¨¥¤¦ ~zvnpl}f{k~nfi}hhoonpuz}~¦¬°¢®¢¶¦Å®Õ¦³â°ºè¶Ãî¸Åñ½Åó¾Éó½Ëó¿Ê÷ÁÌöÀËõ¾Íõ½Îô¼ÌõºÌö¼Ì÷½Ëù¾Ñú¿×úÄ×úÌÚúÏáúÐãúÏæúÔéúÚëúÙïúÜïúâôúäöúâöúãöúæøúêùúëúúíúúíúúêúúëúúíúúìúúëúúìúúíúúðúúïúúòúúõúú÷úúöúúôúúóúúòúúóúúôúúñúúðúúíúúëúúëúúêúúèúúéúúéúúñúúóúúóúúôúúñúúôúúøúúúúúúúúúúúúúúúúúúúúúúúúúúúúúúúúúúúúúúúúúúúúúúúúúúúúúúúúúúúúúúúúúúúúúúúúúúúúúúúúúúúúúúúúúúúúúúúúúúúúúúúúúúúúúúúúúúúúúúúúúúúúúúúúúúúúúúúúúúúúúúúúúúúúúúúúúúúúúúúúúúúúúúúøúúðúúìúúæûúãùúäõúåõúæõúå÷úãôúáñúÞñúÙðúÚëúàïúâïúãñúâóúßñúäòúãóúäôúäôúâôúäõúáóúäóúåóúåôúãôúàóúÞóúÛïúÜïúÛïúÖìúÖêú×èúÑäúÎäúÏäúÏàúËÞúÈÛúÆØúÂÕú¾Óø¹Ðò¸Ìð·Èî´Åè°¿á«¼Ú¦½Õ¤µÏ±È®¿ª¹¥º¤¼£µ ³®¨¤{}||}{zkilydv\|} ojmjjstorz{}£§­£±¤º¨Ç®Ù¯¶é·ÀïºÇò¾ÇöÃÌ÷ÂÎõÀÌõÂÍøÅÍùÀÎö¾Íõ¾Îö½Íõ¹Êö»Ìø¾Òú¿Óú¿ÕúÃ×úÊÚúÏâúÑãúÑåúÔéúÚïúÛòúßðúãõúäöúæõúèøúæùúìúúëúúìúúíúúëúúêúúîúúìúúíúúðúúðúúðúúðúúôúúõúúõúúöúúöúúõúúôúúôúúôúúóúúòúúïúúìúúìúúëúúêúúìúúëúúñúúóúúòúúôúúôúúõúúùúúûúúúúúúúúúúúúúúúúúúúúúúúúúúúúúúúúúúúúúúúúúúúúúúúúúúúúúúúúúúúúúúúúúúúúúúúúúúúúúúúúúúúúúúúúúúúúúúúúúúúúúúúúúúúúúúúúúúúúúúúúúúúúúúúúúúúúúúúúúúúúúúúúúúúúúúúúúúúúúúúúúúúúøúúòúúíúúåûúáùúãõúåõúçöúèùúäõúßðúÝðúÙðúÙîúßîúáïúàñúáòúáñúæóúãôúäôúåõúãöúâöúãôúåôúåõúäõúãõúãõúßòúÛðúÝñúÝðúØîúÙêú×êúÔæúÒäúÑæúÐäúÎßúÌßúÇÛúÄÖúÀÕø»Òó¹Íð·Êî³Èé°Âã­¾Þ©½Õ¤¸Ì ±È¯À­¹§º£¼¡¸°¬­¬¡|£¢ykknzgwa~¥ulnmkswuw}| £¨®¢µ§¼­Ë ²Þ³¼î»Æ÷ÀÊ÷ÄËùÅÏùÄÐøÄÐûÅÒúÅÐúÁÏøÂÌöÁÌõ¼ÎóºÌôºÎ÷¾Óú¿ÓúÂÔúÅØúÆÛúÍáúÒãúÓåúÕêúÛðúÞòúáòúâõúæõúèöúéúúéùúíùúëúúíúúîúúìúúëúúíúúîúúïúúñúúòúúòúúòúúóúúõúúôúúöúú÷úúõúúøúúöúúóúúõúúôúúôúúñúúïúúîúúíúúîúúîúúïúúðúúñúúòúúóúúôúú÷úúøúúùúúúúúúúúúúúúúúúúúúúúúúúúúúúúúúúúúúúúúúúúúúúúúúúúúúúúúúúúúúúúúúúúúúúúúúúúúúúúúúúúúúúúúúúúúúúúúúúúúúúúúúúúúúúúúúúúúúúúúúúúúúúúúúúúúúúúúúúúúúúúúúúúúúúúúúúúúúúúúúùúúöúúñúúêùúãùúâ÷úãõúäõúé÷úéöúäóúÞòúÚñúÙïúÛòúÝñúáñúáñúâòúäòúæôúåôúåöúå÷úåöúäöúåõúä÷úä÷úãöúáöúåõúáóúÝòúÝòúÝðúÜîúØíú×ìúÓèúÔæúÔçúÑæúÑãúËâúÉÜúÇÙúÂ×ú¾Ó÷»Îó·Ëï´Èë±Åç­Áá«»Ø¨¹Ð£´Ê°Á¬º§¹£º ¸¢² ­­°§£¤¢wpok{fxh}¡qd~d~ihkqsruy||z|©«² º¨Ì³à±¼ì¹Äõ¿ÊöÄÍ÷ÁË÷ÃÌøÅÑùÁÐùÀÍø¿Í÷¿Îó»ÊïµÇð³Éó·Ëõ¸Ëù»Ìú¾ÐúÀÕúÅØúÊÜúÌáúËãúÒåúÚéúÚíúÜîúàðúâôúâ÷úäøúæ÷úæ÷úèùúêúúêúúçúúäúúæúúêúúëúúêúúìúúïúúïúúïúúòúúóúúóúúòúúóúúõúúñúúïúúòúúïúúóúúòúúîúúíúúëúúèúúéúúêúúëúúíúúîúúëúúîúúóúúõúú÷úúùúúúúúúúúúúúúúúúúúúúúúúúúúúúúúúúúúúúúúúúúúúúúúúúúúúúúúúúúúúúúúúùúúùúúúúúúúúúúúúúúúúúúúúúúúúúúúúúúúúúúúúúúúúúúúúúúúúúúúúúúúúúúúúúúúúúúúúúúúúúúúúúúúúúúúúúúúúúöúúïúúêúúá÷úÜ÷úÞôúàòúàóúäôúâñúÞòúÙñúÕìúÕëúÖîúÙïúàïúàðúÝòúÝðúàðúáñúâóúãôúäôúäôúáóúâñúâòúàóúÞòúßòúÜñúÛïúØîúÙìúÙëúÐêúÒèúÏæúÏèúÐäúÏàúÎáúÈÜúÉÜúÅÚú¾Ôú»Ñö¹Êó´Æê±Äç¯Âå©½Þ¦¹Ú¥¸Ñ ´Ç«À¦º¤µ¢²° ±­¨©¦¦}{yxqh|cu]|qXz«vosqovxxx|£ ¢¢ª¢¯¥¶¦Ä¯Ù«»ê¹ÃôÂÉúÆÑûÈÕ÷ÇÖøÉÓúÉÒúÆÔúÆÓùÁÒøÀÓõ¿Óô½Ïô»ÌóºÎô¼ÐùÀÒûÄÖúÆÙúÉÛúÍàúÏæúÐéúÒéú×ëúÝðúàóúæõúæøúåùúèøúêúúíúúîúúíúúíúúìúúèúúéúúëúúìúúïúúñúúðúúòúúôúúõúú÷úúøúúöúú÷úúöúúöúúõúúóúúõúú÷úúöúúôúúóúúðúúíúúîúúðúúòúúòúúòúúóúúôúúöúú÷úúöúúøúúúúúúúúúúúúúúúúúúúúúúúúúúúúúúúúúúúúúúúúúúúúúúúúúúúúúúúúúúúúúúúúúúúúúúúúúúúúúúúúúúúúúúúúúúúúúúúúúúúúúúúúúúúúúúúúúúúúúúúúúúúúúúúúúúúúúúúúúúúúúúúúúúúúúúúúùúúõúúðúúêúúãøúãùúâ÷úàõúä÷úéöúè÷úã÷úßõúÝðúÝîúÝñúÝðúáñúãôúáöúáõúãôúâôúçõúë÷úé÷úèôúèöúèöúè÷úæ÷úåöúãöúâöúâóúâñúàïúÚîúÖîúØìúÖëúÔëúÕêúÔæúÐãúÎâúÍâúÉÝúÄÙúÁØù¾Òõ¸Îð·ÉîµÇë±Äã­ÀÞ©¿×¥¸Ï ´Ç³¿­¸§µ§µ¦°¡°³³¢®ª©©¤|snn~hx`¥uhikllqsruzxwz ¨¬£¸¦Æ ®Û­ºë·ÃòÀÆöÄÉùÃÏøÂÐ÷ÄÏùÃÐùÁÎøÂÍ÷¼Íö½ËõºÍò¸Ìð¹Èð¸Êò¹Ìö¹Ìù¼ÏúÁÕúÇ×úÉÜúËàúÍäúÏåúÔèúÛîúÝñúàðúãóúäôúãòúãôúçõúç÷úä÷úäöúãôúáóúáõúßöúâøúç÷úæöúçùúêúúíúúïúúòúúõúúôúúóúúôúúóúúñúúðúúòúúôúúòúúòúúñúúíúúëúúìúúîúúîúúíúúïúúðúúðúúðúúñúúñúúðúúöúúöúú÷úú÷úúöúú÷úú÷úúùúú÷úúöúúõúúóúúöúúöúú÷úúõúúòúúóúúõúúùúúõúúóúú÷úúøúúøúúöúúõúúöúúöúúõúúõúúõúúôúúôúú÷úúùúú÷úúùúúúúúøúúøúúúúúúúúúúúúúúúúúúúúøúúøúúöúúóúúñúúíúúçúúã÷úßõúÝóúáñúãñúâïúãñúâñúÞïúÚìúÛìúØíúÝíúàîúàîúßîúßðúÝïúÝïúáðúåðúæðúäñúãòúâòúáòúáóúâóúáðúÝîúÙìúÚëúÚëúÕéúÒåúÒçúÓæúÒæúÑåúÎßúÌÝúÊßúÉÚúÇ×úÄÖúÀÒú¸Îó·Ëî¶Éì²Äè®¿â­¾ß§¼Õ ´Î®Äª¹¦³ ¯­««­­¯©¨¨¤ {woef~c~sTz¨{nlonquxx|~}¢§«¢³¥½¬Ç¤³Þµ¿ò½ÈõÁÌùÇÎùÅÒúÅÓùÄÒúÁÒúÁÒúÃÏøÂÏøÂÒ÷¿ÑôºÍñ·Êò·Ìó¹Îø»Îú¾ÒúÃØúÆÚúÊÝúÎáúÒæúÕèúÙëúßðúäòúåôúäôúåôúæôúæöúåõúâõúßõúàôúáóúáôúáóúàôúâöúä÷úãøúèùúèûúìûúòûúôûúôúúôûúóûúõûúóúúñúúòúúñúúòûúôúúôûúòûúðúúïúúïúúïúúðúúñúúñúúðúúðúúòúúóúúòúúðúúöúúõúú÷úúøúúøúúùúúøúúùúúøúú÷úú÷úúöúúõúúõúúôúúöúúöúúóúúöúúùúú÷úú÷úú÷úúõúúøúúùúúùúúùúúøúúøúúõúúõúúôúúôúúöúúöúú÷úúøúúúúúúúúúúúûúúûúúúúúúúúúúúúúúøúúõúúõúúóúúñúúïúúêúúçøúå÷úâõúáóúäóúåôúãôúäóúâòúÝðúÞïúÜïúÜîúÞïúàïúáîúáðúÜïúßîúâðúäñúæòúäòúãñúâñúâñúãóúãóúâòúâïúÞïúÜìúÚêú×êúÕéúÔéúÔçúÒæúÑåúÒãúÑâúÍâúËßúÌÙúÈ×úÁÖú¾ÑöºÍò¸Íï·Êë´Äå°Àß©½Ö¤¹Ð²Ç®»­´§² ¯¡« ª­°±­¬¨¥¢shi}k|`§rmplrqwzz|~¢©®¢µ¥ºªÈ¤²á¶½òÀÇóÃÌùÇÏúÅÏùÅÒùÃÐùÀÏùÀÑù¿Ï÷ÃÏøÀÑ÷¼ÐòºÌð·Èï·Éó¹ÌøºÎù¾ÐúÃÔúÂÙúÉÛúÍÞúÐãúÒæúÖêúÜéúãîúãñúâñúâñúàòúÞñúÚîú×íúÖëúÕêúÕìúÙíúÚîúÚïúÙïúÛñúÝóúâñúåöúä÷úê÷úï÷úïøúî÷úì÷úí÷úìøúëøúìøúêøúí÷úíøúí÷úî÷úíùúíùúìøúíùúîùúîøúïøúïúúíúúðùúòùúïúúîúúñúúòúúòúúóúúöúúöúúôúúôúúóúúòúúòúúóúúñúúðúúðúúòúúóúúòúúòúúóúúóúúòúúñúúñúúòúúõúúøúúøúúøúú÷úúòúúóúúòúúñúúñúúñúúõúúõúúöúú÷úú÷úúøúúøúúøúúöúúõúúöúúöúúðúúðùúñúúïúúìùúçøúæõúåõúáõúÞòúàñúäôúâòúãðúáðúÛîúÛëúÜëúÜéúÛêúÛìúÜìúÜëúØëúÜêúÞìúßîúàíúßîúáîúÞíúàíúâïúßðúÞíúàíúßìúÜêúØçúÖçúÕêúÑçúÐåúÌãúÌàúÎÞúÎÝúÍÞúÊÝúÊÙúÈÖúÃÖúÁÒ÷·Ìñ¶ÉíµÉé²Æã®¾Ý¥»Ö¢¶Í±Æ®¼«³¦¯­¨¨¬­­­«©©¦}ri{fygc¦ qmpnprxxwz{~§®¡³§¸ªÌ£±åµ½ñ¿ÆòÂÉ÷ÆÍúÄËúÂÎ÷ÀÍ÷ÀÌù¾Íø¼Íö¿Íö¼Ìõ¹Ëò·Êî¸ÉìºÈñ·Ê÷¸Íú½ÍúÀÑúÂØúÇÛúÊÝúËßúÎãúÒæú×åúÝìúÜìúÞìúÜíúÔìúÐçúÌçúÈäûÇàûÇáûÆäûÉâúÎèúÎéúÎéúÒêúÔëúÕìúÜðúÚñúàòúçôúçõúäõúßóúáôúáôúàôúâôúáõúãóúáõúãôúèóúçöúé÷úèöúê÷úéøúéøúë÷úëúúìúúíúúîúúìúúìûúíúúïúúîúúñúúòúúðúúïúúîúúïúúîúúíúúïúúîúúíúúîúúíúúîúúðúúíúúïúúïúúëúúìúúïúúîúúòúúöúú÷úú÷úúòúúñúúòúúïúúíúúïúúðúúóúúóúúóúúôúúôúúôúúõúúôúúóúúòúúóúúòúúïúúíúúîûúìûúèùúåöúäóúßòúÝñúÞðúÝíúàïúáíúâìúÝìúØêúÚçúÚæúÜäúÛåúÖçúÔæúÔæúÔæúÖåúØæúØèúØçúÚèúÛêúÙëúÝèúÝêúÙíúØéúÖèúØçú×åúÓäúÒãúÒäúÌáúÉßúÆÞûÄÛûÅ×ûÈÖûÊØúÈÖúÇÖúÇ×úÅÔú¾Ñ÷·Êð¶Æë°Äç¬Âà«¾Ý£¹Ö °Î°Ä­¹¦° «§§¨©©©ª¨ª®«zuj~bzc~zb|¥®¦tuutt~~~¢£ ª¡®¦·ª¼¯Ï¦·è¸ÃõÂË÷ÁË÷ÇÏùÅÑûÁÒøÁÐøÁÏúÀÐù¿ÑøÀÏøÀÐ÷¾ÍôºÍñ¸Ðï»Ìñ·ÍøºÐûÀÓúÂÖúÈÜúËßúÍâúÎãúÓåú×çúÚèúÝíúÙîúØëúÕêúÍéúÊåúÆäù¿ßù»Üø¾ßøÀàù¿ÞùÈãúÉåúÌçúÐéúÐéúÐêúÔëú×ëúÞîúáñúÞðúÚòúÔïúÔîúÖíú×ìú×íúØîú×íúÙíúÝîúàïúâïúäñúçðúçóúçõúéöúëõúêöúìøúïùúïùúîùúíùúíùúîúúñúúòúúðúúïúúðúúïúúïúúïúúïúúðúúïúúïúúîúúðúúòúúòúúïúúîúúïúúïúúîúúñúúñúúôúú÷úúùúú÷úúòúúóúúòúúðúúðúúñúúòúúñúúñúúõúúöúúôúúôúúóúúñúúòúúóúúñúúîúúîúúíùúìùúêùúéùúçöúäõúßòúÞïúÞïúßîúßîúâîúáíúÛíúØëúÛèûÙåúÖãúÖäúÓäûÐãûÑæúÒäúÑãúÖäúÖæúÒæúØåúÖèúÙêúÚèúÙèú×éúÔèúÒçúÒçúÑãúÏáúÎãúÎàùÊÞùÇÜùÄÛùÁÙùÁ×ùÅ×úÆ×úÇÕúÉÖúÉØúÅ×ú¾Òù¼Íô¸Ëï´Èê°Âã¬ÁÞ©¼Ù¦¶Ô¡¸Éµ»ª³¥°©¬«©­¬¬ª¬°©}qj~kyl¦®}¢rpnkqqw|yxz}¤}¨­µ¡º©Ê£°ã¶¼òÁÆò¾Çò¼Äô¾Éö½Ìõ½Ìõ¾Ìö¼ÌôºÊö½Èö¼Èô¹ÉðµÉê³Æì´Çò³ÈöµÊùºÍúÁÓúÇ×úÈÖúÉ×úËÙúÍÞúÐàúÓÝúÐàúÌâúÌÝúÈÚúÃÜú¿Ûö¸Ôó·Òï±Óë¯Ñì´Ñð¶Öô¾Ùù½ÛûÁÛúÄÞúÃßúÄÜúÊàúÉâúÍâúÏáúÎáúËáúÄàú¾ÚúÀÝúÂÝúÀÙúÂÜúÂÜúÆÜúÈÜúÊÝúÏàúÐáú×áúÙçúÚèúÜæúáéúáìúàðúâïúçñúæóúâòúåóúèöúéöúèùúèúúêøúêøúéúúéúúëùúêùúæúúçøúéúúéùúéùúêúúìúúêúúéúúéúúéúúìúúðúúñúúíúúîúúòúúñúúðúúìúúëúúêúúêúúêúúêùúêúúêúúîúúðúúïúúðúúíúúìúúìúúëúúéúúéúúæ÷úâôúàóúâòúâñúßîúÜîúØìúÓéúÓèúÖæúÖäúÕãúÕâúÑáúËßúÈÛúÆØùÄÕ÷ÃÖøÂÔûÂÓúÀÖøÂÒùÅ×úÈÖúÆÖúÄØúÊØúÊÛúÉÝúÇÛúÊÚúÌÚúÈÖùÆØúÂÙ÷ÂÙôÁÖõ¿Ôö¾Óô»Òô¼Ñô»ÏïµÍë±Ëï´Ìñ¸Ìö»Êø¿ËøÁÌø¿Ë÷»Ëó±Èî¯Äë±Áç®¿á¨¾Ü¦»Ô¤¶Î²È¬½£±ª§©¨¦§§©«¬©xpnfx\yq_w¬µ¨|xvvyy~ ¡}{£¬ ¯¡²£¹§Ã²Ó¬¹ê»ÁöÄÊöÄÍ÷ÃËùÄÐùÄÕøÁÑùÂÎùÄÓ÷¾ÐøÀÍø¿Ê÷»Ëó¸Îï¸ÌñºÍõ½Ðù¾ÑúÂÔúÅÙúËÜúÍÞúËÝúÌßúÌÞúÌÞûÎàûËÝüÄÜúÅØ÷¿Ö÷ºØø¼Ùó¸Óñ¹Õî´Óï²Ïó¶Òô»×ö¾Öû¾ÙüÁÜûÄÞûÅßùÄÝúÄÝûÅÝüÄÝûÂÜøÂØø¾Öù¸ÖõµÔòµÕò´Óò·Ðø»Ôô»ÔòºÒñ¸Óô¹Õù½ÔüÁØûÈØüÎÝüÑßüÑßûÑäúÖêúÙëúÞëùáíúáðúáðúäðúçõúè÷úæùúçøúé÷úéúúêûúíûúíûúìúúëûúéúúìúúíúúíúúîúúîúúîúúìúúîúúîúúîúúñúúõúúôúúôúúôúúôúúòúúñúúðúúîúúíúúíúúîúúíúúíúúîúúðúúðúúñúúòúúïúúíúúîùúíúúéøúêùúãõúâôúâóúàïúàíúÝïúÙíúÓéúÑæúÒåúÓáúÎáûÍÝûÉÚ÷ÁÙò¿Óê»Ïé´ÎèµÏê·ÎíµÊì¹Ëñ¹Ïõ½ÑøÀÒøÂÔøÂÔöÀÓõÄÕùÇÙùÆ×øÆÖøÄÙõÀÖó¾Óñ»Ôì¹Óé¹Ñë¸Îò»Ïô½Õõ¼Ôõ¼Ðñ¹Ïé³Íã®Ëæ´Ëð¹ÎöÀÏöÂÍ÷¿Ëõ¾Ëó¸Ìð¹Æî¹ÇëµÇæ¯Áá«½Ý«ºÖ£¸Í±¿©²¦®£«¢©©¬®¬­­¡±²© {zzpfyc¬°¦wuutxv{|x}¡¨°£´¦À ¯Õ¬¹ê¹¾òÁÅòÁÊõ¿É÷ÂÍøÁÏø¿Î÷¾Ìö½Íö¾Íõ¾Êõ¾Êô»Ëï¶Êí´ÉïµÊôºÍø¾ÎùÁÐúÅÓúÇÕúÄ×ûÃ×ûÂ×ùÀÕ÷¾Óó»Óð¸Òê·ÎéµÍì³Ïê°Îè®Íç¬ËèªÌå¬Êå±Êë²Ìî³Îï¶Ïì¶Ïì¸Ðï¼Ðñ¼Òò¸ÓðºÓð·Ïï´Ðé¯Ïä¬Éå­ÇÞ§ÇÜ¥ÆÚ¢ÄÙ¢ÂÚ§ÁÚ¨ÃÛ¥ÃÝ¤ÄÛ¢ÃÙ¢ÂÜ¤ÅÜ¦Çà©Ææ«Êç±ËçµÍî¸ÓôÁÔõÅÙúÉÛüÏÝúÒâùÔæùÙæúÛèúßëúàîúßðúßñúàòúàóúâóúäóúäõúäôúäõúç÷úé÷úé÷úéøúêùúêúúèùúéùúëúúîúúñúúöúú÷úúôúúóúúóúúóúúðúúìúúìúúîúúíúúëùúéøúçøúèùúêøúëøúêøúê÷úçøúåõúäôúâôúãðúàñúÜîúÜìúÝëúÙéúÖéúÕæùÏãúËáúÉÞûÇÜøÅØøÀÖò·Ðí³Ëé®Éâ§ÅØ¢ÀÖ¢¿Ò£ÁÑ¢ÀÔ¡½Ô¤½Ö¦¿Ù¨Áß¯Âã³Äã±Èä²Éå¶Çë·ËîºÌî»Ìî·Ðë²Ïà²Ëá­Èå«Çã©ÈÞ©ÆÜ­ÅâµËë¶ÍðºÌï·Êç¬ÇÜ¥Ã×¤ÀÛ¯ÅçµÇìµÅê·Äí¸ÄîµÇí´ÂéµÁå³Ââ®¿ß«¹Ø¥¶Ñ³Ë­½§®¥« ¦¤¥¦¨©¬«¬¬¥yoqodra{µ²£ª{yxv{{}}{ §± ¯¥À£®Ü±¹í¼ÂïÁÆð¿Èô¾ÌøÁËøÀÍøÀÎøÀÍ÷½Í÷¿Ëõ¾Êõ¾Íõ¼Íñ¸Êï´Éï´Éô»Êø¾ÍúÂÐûÅÒûÃÓû¾Ñø¼Òô¸Ðó¶Îñ´Íë¬Éå©ÉÝªÇàªÉå«Êã«Èà¨Çà¨Åß¨ÅÝ§Äà©Æä­Êã®Éä°Éá«Êá­Éä±Éé²Éì¯Ëç±Ëá­ÈÛªÆÑ¡ÃÈ¾É»ÃºÁ¹Ã¹ÇºÆ¹½¶À·Å·Ä´¿´¿¹¼¸À·ÅºÊ¼Ë»Ò¢¾à¨Ãå­Çî±Íö»ÐùÅÔüÉÜýÌÞûÏÝú×âúÛèúÚëúÚîúÛîúÜîúÛîúÞðúáñúáñúäóúåöúçöúçöúæøúèøúæúúçúúéúúíúúðúúðúúöúúöúúôúúôúúòúúòúúïúúìúúíúúïúúïúúíùúéøúåøúåúúèùúê÷úå÷úâõúáõúàôúÝòúÜðúÝëúØìú×éúØèúÖæúÒãûÐáûËÝûÇÚûÃÙù¿Ö÷¼Ñó·Ðí´Éå¬ÆÛ§ÂÖ¥¿Ó¾Î¹Ç·Á¶¿´¿³À³À³À³Ç´Ï£ºÒ¡¿Ô¥¿Ù¦¿ß«Ââ°Ãå³Ææ°Êß©ÇÖ¦ÄØ¤ÁÝ§Áß§ÆÝ¥ÅÙ¦Â×©ÄÚ®Èã´Èç³Çæ¬ÅÞ¦ÃÓ½Î£¼Ö¦¾Ü©ÀÝ¯¿á²½è¯Âë°Ãè´¿ã²¾à°ÀÜ­ºØ§µÒ£´É®¿¦µ¤¬ §¦¦¦©¨­¬©¨¡~rpmepe{½¦º§°{yz}~|}¢¢¡¢«¡²¡±¦Å£°à¶¼í¾Æð¿ÈðÀÉõ¿ÏøÀÍùÁÐúÃÐúÄÐøÂÐùÀÍ÷¾Îõ¼Îõ¼ÌõºËó¸Ëó¸Ìô¾ÊøÀÏùÁÑøÂÒø¿Ò÷¹Ïî³Ïé®Ìç­Èä«Çà¤ÆÙ¡Ã× ÅÛ£ÄÝ¥Ãß¥Åá§ÆÜ§ÅØªÄÖ¤ÁÚ¡ÂÝ¦ÇÚ¨ÆÝ¨ÅÝ£ÅÙ¢ÆÙ¦ÅÜ¨ÅÛ¥Æ×£ÂÌ ÁÈ¾Ã¹¹¶¶³·²´°¸±»³·±µ¯²¯²¬±ª¯«°­³¬´­·¯¼²¾²¾²Å¹Ë¹Ó¾Þ¤Ãè°ÈñºÐô½ÓùÃÔûÌÛúÒâúÖäú×æúÕëúØèúÙìúÜîúßíúàïúáñúãóúåôúçöúç÷úèöúäùúçùúéùúîùúñúúðúúôúúõúúõúúôúúòúúñúúñúúïúúïúúðúúíúúìúúéùúçúúåùúå÷úåöúàôúÝòúÞñúÜðúÙîúÙëúÕèúÒçúÑäûÐâûÌàúÊÜøÊØ÷ÀÔ÷»Òô¹Ðî±ÌçªÈß§Ä×¥¿Ò¡¼ÊºÇ¸Ç·Âµ¶²±­¯«®«°ª²­³¬·­¾²ÄµÆµË¸ÑºÑ¥»Õ¦¾Ù£ÀÑ¾Î¼Ï»Ñ¦¾Õ©ÂÚ§Áß¦ÁÛ§ÃÖ§ÆÛªÄÞ¬ÃÜªÅÚ¦ÂÓ½Ì¹Ç¸É ¹Ñ¤ºÕ©¹Ü§¼á¬¿ã±¿ä°½á°½Û®ºÛ«¶Ø§¶Ë±Á©¼¤­ ¬ ª§©¬¨¬­ª¨¢}vokvg¸¥¼¢­sqsttzuqw||~¤©¬¢´¤Ä¬×¯¸ç·¿îºÂî»Æð¹Èò¼Êõ¾ÊúÁÌøÀÎô¼Êö½Êõ¼Ìñ¸Êï·Çî·ÆïµÆð¶Éð·ÈóºÉõºÈò¸Éð¶Çê«Åã¨Ââ£ÀÜ½Ó½Ñ¾Ì½Ë¼Ì¹Î»Õ¿Û¿ÒÀÏ½ËºÉºÌ»Ï¿Ó¼ÐºÉ¹Ç¸ÆºÀº¿µ¸³¸³º¯¶­°¬«ª¯¦¯§¨¦¨£²¦¬~¥¨{¤¥y¡¤w¥u«{±~¢µ¤µ¦»ª¿¬µ«¶ª¼«Ä°Î¸Õ¼Ú¨Àì±Æø¼ÎúÄÕúÊÙúÎÛúÊÞúÍÞúÐäúÓäúÕåúÖéúÔéú×ëúÝíúáòúâôúãòúáöúâ÷úã÷úçøúîúúòúúðúúóúúòúúðúúðúúïúúðúúìúúìúúíúúçúúâøúàöúáöúâõúÝòúØñúÙïúÖîúÖìúÔçúÑäúÌãúÇßúÃÝúÁ×ù¾Óù½Òõ¼Òï·Íè­Æä©ÃÞ¤ÁÙÀÒ¼Ä³À²»­º«¼ª·¨±ª¨~¥ {¢{¡~ {¡{¡£¥§£ª¢®¤´§µª»«»®½­Á­Á°½±Ã²É´ËµÎµÒ¢¸Ø¨»Ü¤¾Ý¢½×¡»Í»Ë·Î´È²¾¯¼¬Ä®É³Ì±Î²Ó¢´Û¦µß©´Ø¨³Õ¤³Ó®ÊªÀ§µ §§¥££¢£¦¨§¢|smn~h~v_Â§Â®³¤~{}~y} ¦¥ª ®¦°¦½¨Ê§±Þµ¼ì¾ÇñÀÊó½Êö¿Î÷ÃÏøÄÐúÅÐúÅÒùÁÒøÀÎöÂÏõ¾ÏñºÌíºÊîºÌñºËñ¹Ëñ»Êò¹Êò¶ËëµÈà¬Äß«ÂÜ§¾Ø ¿ÓÁÎ¿ÒÀÑ¿Í¾Î ¿Ñ£ÀÎ¿ÏÁÊ½Ê»Í½Ì¾É¾ÃºÃ»Å¹Ç»Å¼ÁµÁ·À·¸´¶²¶¯¬­ª¬¨©©©¦ª¦©­©¨§¦¤¬}£«}¢¡~¤{£©¢­¡¶§½«»ª¶©¸¬À®Ç²Ê¸Ï»×§Àé·ÈøÂÑûÇ×úÉÛúËÝúÍàúÍãúÎâúÒãúÖèúÖëúÙëúàíúãñúãõúäöúä÷úã÷úèùúíúúïúúòúúöúú÷úú÷úúöúúõúúöúúóúúòúúïúúëúúéúúçøúåöúäôúäôúàòúÜðúÝðú×ðú×ìú×èúÔæúÍáúÁÙù½ØñºÔçµÏå²Ëä°Ææ§ÄÖ ÁÎ ¼É»Ä¹Â²¼­µ®µ­·ª²§ª¤§¤£¢¡{¡¡¢£~  ¡ ¦«¤¯§¬¨²©¶©µª³¬·¬¼³¾´Ä²Î¶Ò ¼Ð¦»Ñ§»Ù©ÀÞ«¿Ú§¼Ï¡¼È»Í¸Ì²Ç²Ã´Á¯Ã®Ç²Ì³Í¢³Ð§µ×©¸Ú©·Ù©·×§²Î¢¯Â¬º¦¯¢©¢¦§©ª¨«©«­¦zuto}i½¥¼­³ yxutz{tt¢¦¬±¡¸§Æ ¯Û®¸é¶¾ïºÂð»ÈñºËò¼Éõ¾ÉöÀË÷¿Í÷½Ìõ»Ëò½Éó¹Éí²Èê±Çí·Éñ·Èð·Çí±Æê­ÇèªÇâ¢ÄÚ¡¿Õ¼Ñ»Ì»ÊºÏ¹Ð½Í»ÅºÃ¼Ã¹½·¿¸Ã¹Å¹Å¸Â¹À¹¿¶¼µÃ¸Æ»Ã¸Â³¿³¹±¯­ª«¬ªª|§«~¨§w¥ u£{ {uotvsqloo r¥wª{°}¯x¡¯y¥´~¥½¨Á®Á®È²Ö¼ä®Ãì·Éò¹Ï÷¼ÐúÀÕúÁÙúÀØúÁÙúÅÝúÊàúÔåúÚèúÜêúÝîúßðúáñúâôúâöúæøúëúúîúúñúúñúúôúúôúúòúúóúúïúúëúúêúúçøúã÷úàôúÝïúÚïúÛîúÙíúÖëúÓéúÑéúÎäúËßúÈÜúÃ×ö¶ÐíªÍà¢ÅÓ¿ÎºÎµÈ¶Ã°½®»¬¹§±¤¬«{¢¨x¤£w wupvutxxstsrw¢~¡u¤y« ¯~¡°~¥²~¦®¨´¨¹¨¾«Ä²Ç²Ê³Ë·Î£µÎµÊµÂ±¿­º¬¹ªº§¸¦º¨º«½ªÁ©Å«Ê¯Ï£³Ñ ¯Ð¬Ê®À«·¡¬¨¤¢¤¦¨«¨¦¥}zl|h{go[|Å°Å±¸¢¦zy~|x£§ ª ¯£µ¨¹«È£²Þ±¾í¸Ãò½Åó¿Èó¿Íõ½Ïø¿ÌøÂÍ÷ÁÏùÁÎùÀÐõ»Ëò¸Èï¸Çð¹Êó»Êó¼ÌñºÊîµÈë±Èã«ÆÛ£ÃÖ ¿Ò¼Ð½Ñ½Õ¼Û ¾Ü£¿Ü¡ÀÖ¾Ð¾Ì¿ÍÀÑ½Ó½Ï½Î½Î½Ì¾Í¼Ê¼Ç½È½È»ÅºÇ·Ã´»³¸²¹°·°·«´¬²«¬§¤{¤u¡swywtotqp¥u­w ¬y©z ¨z£°¥·¨¶ªº«À±Î¶à¥¼é«Äì±Èõ¸Ëù½Îû¾Ôû¼Õù¼ÔúÀÖúÆÚúÏáú×æúÛêúÞîúáïúçôúèöúèøúêùúîúúóúúõúú÷úúøúúøúúöúúóúúðúúëúúêúúéùúåùúàöúÛòúÜðúÚïúÙîúÙíúÓêúÎæúËáúÅÜúÀÙù¼Ôò±Ìå¥Æ× ÀÎºÇµÁ°º°¸«°{¦«~¢¬¡¨}£ { x¡uwxvrsuusrrtqnqxqx¤|¡¥|¡§¡¬¤©¤­¨±©³©¹«¾®¿³ÅµÈ´Ä³Â´Â°»¬´¬´«·ª¸ª¸¦¹©»ª»ª½«Â¬Ç¯É®Í«ÉªÁª¼¤±¬©¥¥«®«§ª¬¤mh|jk]Ç²Æ³ ¹¦ª|vvz}{y~¥ª¬¥°ª¹«Ê¤²ß±½í¹Åñ½Èó¾Èô¿Ë÷¾ÏùÀÎøÁÎ÷ÁÍøÃÎ÷ÁÐõ»Ëñ¹ÈîºÇðºÉôºËô»Íò¸Êñ³Éí±Èä®ÄØ¦ÁÐ¾Ë¼Ì¼Ô»Þ£¾â©Âç¯Âè®Ãç­ÃãªÃß¨Æá¨Çâ¦ÅãªÅàªÄß©ÄáªÅß¨ÆÛ£ÃÙ£ÁÓ¢ÁÔ¢ÀØ¦¿Ó¨¾Õ¾ÕºÔºÓ¼ÐºÍ¹É±È³Å³¿°¸«±§¬{¢¨x¥v£y£z¤tspn£q«u¬tªu«x±~£²¤´¥¿ªÁ¯Ê²Úµä£¼å¥Áé¯Åî´Äó¶Ëô¶Ðô¸Ñú¾ÒúÃÖúÉÛúÒáúØçúÛìúßðúãôúãõúç÷úëùúïúúóúúøúúøúúùúúùúú÷úúõúúðúúìúúéúúéúúæøúÞõúÙôúÚîú×ìúÕëúÔéúÑæúÊáúÄÜú½Öö·Ñî³ÌçªÅÛ ¿Ð¸Ê´Â°¸©µ§¯{£¦w w xvqsrtvuwttqmlmoonlnltwx|¡~¤¡«¥¯©²ª·¨»¬¸¯½±¾°¹¯¶¯µ¬²«³©±¨®¨¯§°¢µ¥¸¦¶§¶©½©¿¨À«Â¨Â¦À§»¦° «©¥¤ª«ª§§©¨|l~dxcm^~Æ¯Á´ ¸§ysoouvuxzy §¨ª¤¶ªÎ¢³à±ºë¸ÂðºÇò»Èò¼Éö½Ì÷ÀÍö¿Ì÷¿Ë÷ÁÎô¾Ìñ»Èï¹Éì³Éê±ÆìµÇð¶Ëò³Éò¯Èð±Èé³Æá¨ÂÙ¿Ê¿Ê¼Ó¹Ü¦¿ã«Äë²Çì´Èí¶Ëî¶Ìí²Ëë°Ëè¶Êë¶ÍìµÌë·Ëí¸ÊîµËè²Èå±Æå°Æê±Èì´Çê¶Ãæ¯Çä«Âç­¿ä­Âá¨Ââ¦ÀÞ¢»ÛºÓºË´Æ¯À¯½¨»{¢·w²x ®w¦n¦l kj m¢s«s¯q´u¶z£·z£¾}£Æ¨Å¬É°Ï°×³ß¼Þ ½ä¥¼éªÂë¬Èð®Ìù¸Ïú¿ÒúÄØúËÞúÓâúØéúÙðúÚïúÛðúàôúçøúíúúîúúóúúôúú÷úúøúúöúúôúúïúúìúúéúúçùúäöúÜóúÖðúÑêúÒçúÐæúÌäúËÞúÄÚú¸Õø³Îï°ÇâªÃÝ¢¾Ð·Æ®Ã­½¨²~®y¬}©y¤p prinnlmptsoonkimponoiptssr¦¡±¡¸¨»¬À«Â°À­½­¹­¶ª³¨®©®§³¥²¤­¢¬¢®£°¢´¡µ£¶¥º¤¹¤»§¼¦¾¦¾¦¶¤­¡©¦¢¢¨¨ª©¢ £viv_rZzq[xÎ¸Èº¦¾«{ zxy}| £¨§©¬¡­§»°×©ºé¸Áñ¾Èô¿Ìõ¿ÌöÁÎúÂÓúÃÓùÃÐùÃÒúÃÕúÁÐó½ÌïºÌï¶Íì³Êç³ÇëµÌíµÍñ¸Êõ¿ÌöÁÏö¸Ìð°ËÜ©ÇÙ§ÅÞªÂâ¬Åé¯Ëñ¸Îö¿ÒúÅÖúÆÖûÂÖûÂØûÆ×øÃÔ÷ÃÕ÷ÄÔøÃÓøÅÒøÃÓôÂÒõÃÑùÆÔùÇÔøÅÐõÂÓó¾Ìñ¼Éî»Êí¹ËðºÌíµÈé°ÊæªÈÝ¦ÂÓ¡½Í¹Ê¸Å¯Á«¾¬¹ª´uª´u£±u£®t¢®u®v¯v ´z¡¹¤¾ªÃ¬Ç«Æ­Ç±Í³Ð²ÓµÜ½á¾å¤¿é¨ÃêªÆî®Ê÷·Ïú¿ÓúÅÝúÌâúÖåúÚìúØðúÜñúÞñúãõúéùúíúúïúúñúúöúúúúúûúúùúúôúúòúúðúúíúúéúúåøúâõúÙñúÒíúÔéúÓçúÍåúËÜú¿×ø·Ññ°Ëæ¬ÆÜ§ÁÙ¼Ìµ¿®½«º¦²¯¡²¡³®|©v§w¢tspkknqpor¡t s¥q¥x¥{©xªy¨ §v©w©~¡¬¡­£¯©¸«À«Ç°Ë³Í³Ë»Ñ·ÍµÉ´Ä¯¾­¿¯½«¿«Á­À¬¿¬¾¬¸¨»¦½©»¨º¥¸§¿¬Ã«Ã§¿§¸©¯£¬¡¨¡§©¯°®©¨¨¥{p|f{a{b~Ë´Ç»£º©tpntwwxzx w¤~¬¥¼©Ø¨¶ç³¿î·Âò¸Æò¹Èõ»ÈõÀÍù¿Îú¼Î÷¾Í÷ÁÌ÷ºËó¸Ìð·Êï·Çì²Éé«Èç®Áã±Èë³Çô¹É÷¿Ïù¾Íô¹Ìî°Éê­Ææ°Äã°Äç¯Æë¶Êñ»ÎøÁÍûÈÑúÊÖúÊÕúÎØúËØúËÕúÉÕúÃÖøÄÒøÈÑùÃÏùÃÐùÅÏøÃÏøÁÒõÂÑó»ËðµÉî¶Êí¹Êí¼ÌèºÉé»ÊêºÊè²Æà«ÁÙ¥»Ö¸Ó·Ï³Ê®Ä¬Á~«»z©¸z£µu ´p ´o²k²m¢µr£¹{¢¿¤Å¨ÆªÉ¬Ì­Ì®Ð°ÖµÙºÞ·å¤»ë«Äð®Çõ²Èú¹ÐúÁÕúÇÚúÍáúÐæúÐèúÕïúÞñúáóúáöúåùúéúúïúúóúúöúú÷úúõúúñúúêúúçúúåúúãøúàôúÚïúÓíúÏæúÌâúÉÜúÁÕúºÔö²Ïñ°Æè§ÀÛ¼Ò·Ì¯Ä©´¥®}¯{­z¬{®y­w«t¦o igf`^^Zaa`adg g¢n¨o­s®z®|¯~´} ¶¢·¤º¤¾¥Æ¬Ê¬Ë°ÌµÊ´É³Ï·ÌµË²Ç±À±Â±À±Á¯Ã®Á«¾¨½«º¨¸£µ¤´¦¶¢¹¡¸¢·¥»¢½ ¶¢§¢¡¦§¤¨¤wumwa}qZxrYtÒ¸ÍÂ­Å¨²y¢uzy }~¢ £©°¥Á®ß­¼ë»Äð¼ÇôºÊ÷»Ë÷¿ÍùÂÑúÁÔúÀÓùÁÑúÃÑúÁÐö¾Ñõ»Ð÷¼Ïö¼Òô·Ñð¶Êí¶Îí¹Íñ½ÎöÂÒùÅÑøÁÑùÂÒù¿Ñ÷¼Ñó»Óñ¼ÓóÅÓ÷ÄÕùÉ×úÌÙúÌÜúÏßúÓßúÔÞúÓÜúÐÛúÌÙùÊÖúÉÖúÉÒûÈÕûÆØúÄÕ÷ÂÓõ¿Òó¾Òñ½ÎòÀÎöÆÔ÷ÉØöÎÜöÕÝöÕà÷ÎÜõÉÓîÁÌëºÈé´Äæ¯Àá¬¾Ý¦½Ù¼Ñ¶Ð¶Î²Ë­Ê®Ç®Å¯Å¯Â®Ä¯Ì³Ë°Ó¶ÖºØ¹Ù¹Ù¢»â¥Áæ¦¿ë«Áò²Æö¹Êù¼ÏúÁÔúÆÙúÊßúÌåúÓéúÜìúÝòúàôúãöúæùúêúúíúúóúúóúúöúúøúúöúúõúúïúúëúúèúúåùúàõúÝòúÖðúÒéúÌáúÆÝúÁØû¹Óó´Ìî®Æè§ÂÝ½ÑµÅ­¾©¶¥´£¶¡´²´~´~¢¯z¡¬u©p¦l¦j¥i¦j§h£d¢h f¡c¤f§j§h«q­x¤·|§À©Ã¬Ã®Á¯Æ°Ë´ÍµÏ³Ñ³×§¸Ü©ºÜªºÛ«»Þ«½á­¾â­ÂÞ©½ß¬¼Þ¬½Ù§ºÕ¤ºÓ ½Ò¡»Ï¶Î´Í´È³Ç²Â¬½«¹­ºªº¥½§¾¨¾¦¿¤¼¤³¢¬¥¦«¬ª¬©¤¦¤|{letes]zÍ¸ÌÀªÃ§²x£ouv|}yz|| }¦ ¯¦À¬Ý®¹é¸¿ï¸Äô¸ÉõºÊö»Íú¾ÎøÁÐùÀÑúÀÐ÷ÀÏõ½Ïö¿Îô½Îö¾Îø¾Ð÷¼Ñø¼Ï÷¸Ïò¹Ìï¼Ëô½ÏúÀÑú¾ÒùÁÒ÷ÃÑúÂÓûÁÖøÂÔúÅÔúÃÖúÅ×úÇØúÈÙúÌÙúÐÙúÒÚúÐÙúË×úÈÕûÇÑøÀÑø¿Ñô¾Ïð½Íï½Ëð¼Ëò½Îò½ÐóÂÑõÎÔù×ÙúÙÜûááýäáþááþÛÜúÑÔòÆÎìÂÇð¾ÃðºÃë¶ÂéµÀå°Àá¬¾à©½Þ¢½Ü»ÜºÝ¹Ü¹Ø¸Õ·Ô¸ÓºÓ·ÚºÜ¼Þ¡»Þ£¼Û¦½âªÀè«Áí¯ÂòµÄø¹Êû½ÎúÃÒúÉÚúÍßúÑâú×çúÞìúâòúâõúâöúåøúèúúîúúóúúôúúóúúõúúùúúöúúïúúêúúçùúã÷úßôúÚïúÕìúÎæúÇÞúÃÙú½Ô÷´Îì­Æã¦ÀÛ »Ò³Æ­º¦¶¢´ ´ ¶¶²´{ ³z£°v ®u®u°o²p²r¢±u ¯r¯o °r¬q ¬p±s±x ²|¢»¨Á­Í°× µÛ¡ºÛ »Ù¸Ù·×ºÕ»Ö¡ºÙ¢¸Û«ºà­¼ã°½â²¾ä°¾ç´¾æ´Áå³Ãå´Áã³¾à®½Ü«»ÛªºÚ¨»×§¹Ö¦·Õ¥¸Ð¶È´Â®¾©»ª¼©½¤¿¦¼§¼¦½¢¼¸¡¯¦¤¦ªª©§¤¢¡|ticv_}p[yÍºÌÃ¨Âª³}¥msvy{yxzy~¢©¢´©Ä®Þ°¹ê´¿ð·Ãô¹Éõ¼Ìø¾ÌùÀÏøÄÐùÁÑúÀÒöÂÑó¿ÑõÀÍõÃÎöÂÑø¿Òø¿ÒúÁÒú¿Ó÷¾Ñõ¾Ï÷ÀÑúÂÓúÂÕøÁÔõÆÔ÷ÈÕúÆÖúÈ×úÇ×úÇÙúÇØúÇÖúÊ×úÎ×úÎ×úÌÙûÍ×ûÆÕúÀÒøÁÍò¼Ìñ¸Îî¸ÊíºÉî¼Ìò¿ÏõÆÒøÆÑùÌ×ûÕÛþÛØýÞÙüÛÖôØÕñÑÓðÇÏç¾ÉÛ´ÂÓ²»Ù±¹ß¯¼Þ°»à²¸â±¹å³½è²½ê¯Áê­Äê¬Âî©Âî¨Âë£Âë¤Âì¦Ãé¦Äç¦Ææ¢Áæ¦Àå©ÀäªÁâ­Âæ°Áé¯Ãî±Äõ¸Æú»Ëú¿ÏúÆÕúËÜúÐàúØäúÞëúáðúæòúåöúåøúèøúêúúíúúñúúöúúóúúõúúúúú÷úúòúúíúúéùúçøúãõúÙîúÖìúÌåúÆÝúÃ×ú½Òõ´Íë©Ãà¥»Õ¶Ë±Â«¶¤·¢¶ µº¢½¤¸¡¼¥¾§½¨¾ªÀ©Å¬ÇªÈ¬Ç¬ÄªÂ«Â¨ÁªÅ«Ê¬Ì®Î°×§·à¯½èºÁí¿ÇïºËð¶Éî²Âì­Âç¨Ââ¤Àà¢½à£¾Ý¦»ß«¼á­¿ä®Àç°¾æ´¾æ´¿çµÄåµÁã³¿ã°Âå¯¿áµ½ã±¾à®½Û®¼Ù©»Õ£·Í¥¸Ë²Æ¬À¬ÀªÃ¦Ã¨À«½©¹£·¸¡° ©¤¤¬¬ª©¦¡}rnix`}o\|Ñ¼ÏÉ¯Æ²¸©sxyx}~z¡~¥¨¢¯¤ºªÈ¤´á²¾ï¶Åò¹Çô½ÊùÀÏúÃÍúÄÔúÇÖúÄÕúÂÕùÅÔ÷ÆÕøÄÐûÇÔûÇÚúÄØúÅÖúÄÖúÇØúÇÙûÆÙûÈ×úÊÖúÈÙúÇÙûÊÛúÎÚúÍÚúÏßúÎÜúÐÝúÐÝúÎÙúÐÙúÑÜúÍÛúÈØùÆ×õÀÔñºÍîºËë¹Ìé¼ÍîÁÐôÃÓ÷ÄÔøÇ×÷ÉÔöÉÏóËÑóÈÐòÆÊìÅÈã¶ÅÒ¯ÄÒºÄÔ¹ÂÄ¤¼µ¶±¯´«¸«º­¿¬É¡°Ô©´Þ­¸ç±¾î´ÂôµÅ÷¹ÊùºÈù·Ëù·ÎûºÎý¾Ðù½Õö¹Ðõ¶Ïò³Íî³Êì¶Éï·ÇîµÇðµÈõºÈú¿ÌúÃÔúÉÛúÎÞúÓâúÛéúãðúåóúèóúå÷úéùúíúúìúúìúúðúúôúúöúú÷úúøúúöúúôúúðúúìúúêúúâõúÚðúÖíúÏæúÈÞúÄØù¿Óô¸Ìì¬Äá§¼Ö·Ë²Â­º§½¦¼¥½§Ã«Ç­È®Ð¯Ô³Ú¹ß½à ¼á¢¾â¡¿à¤»à¢¹âºÝ ¹Û§¹Üª¹â¯¹ä³»å²½êµ¿éÃÃòÆÊøÎÌúÔÑüÏÖüÉÒøÈÌøÄÏ÷¼Ðô³Êð«Äê¦Çå¦Áâ©Àà¨Áã©Àç®¿è¯Áè³ÀéµÃê¶Âë·Âì¶Åí³ÆéºÅê¹Ãæ´Âá²ÃÞ¯ÀÛ®¹Û¬¾Ü¨»Õ¢¶Ì´É±Ç­Æ®Ç®Â¬º§¶¢´¤°¡¬¦¨¯¯­¬ª¥~wto{fs^Ì¸ÌÇ®Ã´µ¥qnrs{¡yyz ~¥ª¥¶©Ä¡²Û°½í´ÃðµÅñ¹Æ÷½Èù¾ÎúÀÏúÂÑúÄÑúÂÐùÀÐ÷ÀÐúÂÏúÆÓúÉÖúÉÕúÇÖúÅÖúÉÕúË×úÊÙúÇ×úÆØúÄÙúÄØúÇÖúÎ×úÑÚúÎÛúÎØúÎØúÍÙúÎØúÎÕúÈÕúÃÓ÷¼ÌòµËé°Êã²Åæ³Ææ³Ëê¾ÍîÃÑðÄÍðÄÇî¿Êè¶ÄÜ¯¾Óª¸Ì¥²Ä­¹ª¬±¬¸Å¾¾ÐÉÀ·§»­}¤|uu£¤´¨À©Ê °Ù¤¸è©½ô±Æú´Åú¹ÌúºÏú½ÏúÆÔúÇØúÇÙúÂØø¹Óó´Ïð³ËíµÉð¸Éî¸Éî¶Èõ¸Èú¾ÐúÂÖúÌÚúÓÞúÚåúÝêúÝêúãïúáõúåõúè÷úæûúêúúïúúòúúõúúöúúöúúôúúïúúèúúåùúàöúÙòúÖîúÍæúËßúÅÚú¾ÓöºËï³Åæ¨ÀØ¸Í°Äª»¦¼¦¾¢¿§ÂªÆ¬Ì¯×´à¢¹å®½ï´Ãö±Èò¬Æí¬Âì­Áë­Áé®Áé°¾é®»ä«½à°¹à¯ºÚ¯·Ô°³Õ¯¶ÔººÞ¾¿èÃ¿ïÇÄôÆÉôÅÇõÃÇ÷ÁÊ÷¿Ìõ»Êò´Çï¯Åì©Ææ¥Àâ¤½Ý§¿Ü¨¼à£ºá«»â±¾æ²Áêµ¿ê·¾ç³Ãæµ¿ä´½ã²Àâ±Áá°½à¯¹à¯ºÝ¦¼Ù¢·Õ¢³Ð¡µÉ°Ã­À§Â¥Á¤¸¡¬¡«¦¢§ª©©§£ ztogz\~uW~Õ»ÑÏ´Èº¢º£ªwt{{¦«ª¡£§®¤µ­½±Ïª·é¶Áô¾Êô¿Êõ¾ÌùÁÏúÆÐúÇÓúÃÕúÆÕúÈÖúÅÖúÆÓúÅ×úËÖúÑÙúÒÞúÒáúÕàúÕáúÖàúÔáúÑáúÐáúÏßúÑáúÑßúÔßúÖâúÖáúØàú×àúÓßúÑÛúÍÖûÁÔø¹ÐïµÊë³Éí³Íí¶ÍëºËí¿ÎíÂÌíÁÊïÀÈè¼Ã×®¼Í ¶¼²°¬ª©£¥¢±·Üºáá×úÔíèåÖ¤² ¨£¡¦·¬À¯½²ÂµÔ¡¹ç­Âò±Æù»ÎûÀÒúÆÕúÑÛúÖáúØäúÖåúÌãúÃÜùÂÓùÀÔøÃÔöÀÓô¿ÒöÁÐúÁÑúÃÙúËÛúÓßúØçúÝìúãíúæôúçöúêùúíúúìúúìúúòúúùúúùúúöúú÷úúöúúñúúíúúçùúàöúÛòúÖïúÌèúÊâúÄÜù¿Ôö¾Íð¶Éã­ÀØ ·Î³È²È¯Ê¬É¬Î±Ñ²Ó´ßª»í´ÄøÁÍúÇÒúÊÖúÅÕú¼Ñù¼Í÷·Ìô¶ÈóµÄî±Âè°ÀÚ¦¹Ë©²Ä¤¯¿­¹«µ­¶¡³Á£»È¨¹Ð¬¶×®¹Ú²¹æ¹½ð¿ÁôÀÆó½Èó¼Éó½ÊðºÊíºÈê¶Çé¯ÉæªÆâ¨¿á¬¾á®Âå±Âì¶Áí¹ÃíºÆì¼Ãí»Ãë»ÅêºÅê¶ÅæµÂã³Âä±Ââ¯¼Ý¬¹Ù©¾×¥·×¤´Ñ¡±Ê®Ä¬½¨¸¦¶¢¯¬­¯°²¯©¥¡vo~h{_Ï¸ÒÈ²É¶¼ªrnrv¦¤¡¢{ ¨µ¨À¯Ô¤·ç²ÀïºÃð»Æñ»ÌõÀÎúÃÎúÀÐú½ÒúÀÔúÂÓúÁÒùÁÓúÆ×úÉØúÍÙúÐÝúÓàúÕáúÖáúÖàúÕßúÑßúÏßúÓÝúÒÞúÔàúÔàúÔàúÓàúÐÜúÏÚúÌÙúÅÕø¼Ðï²Éæ©Åæ«Æç¬Æé¯Çè´Çä¶Äå³ÄÞ³ÂÛ®»Ò¥·À³³¬©¥u txxvu¤¤×ªæÿÝÿÿÿÚøÜ¦¢¼­É³¾´¹´Á¶È»Ù¤½î¬ÅùµÌúÀÒúÉÛúÔàúÜåúßçú×æúÌâûÅÚúÁÕú¼Õú½Ó÷½Ñö»Ðù¼Ñú¾ÑúÀÖúÊÜúÒãúÔèúÛêúßïúãóúçöúéøúêùúêúúñúúõúú÷úú÷úúóúúñúúíúúéøúâöúÛõúÓñúËêúÄáúÂÝû¾Ö÷¹ÎïµÉé¯ÄÝ¦½Ô¶Ë®Å­Ç­Ê«Ì«Ò±Ö¶à¨»ò¹ÃùÃÏûÌÕüÎØúÍÙùÇÕúºÏ÷³ËïªÇçªÃã©¾Ù¢¸Ç³º¬¦¥~}¤¡«£³¬º©¶¦«©¨°¨´¨Ä©Ï¥¯Ü¬·è³ºå·½ç·Äç¶Åç´Ãç³Ãç°Ãå«Âà¤¾Ý¥¿Ý¨½à«»ä¯¾é²½è´Âè¹Áè¹Âè·ÃäµÃã°Ãà³¾á±¾ßª¼Ü¦»×§¼Ô¥¸Õ¢·Ï¡´Æ¯Â«¿©¸£²¢®§¥ª­®¬§¢|yrgv`u]|Ó½ÕÍ´Î½¡Ã§±x¢vx¦|©¤¢£¤¥¡¯¥º¬Å ´Ú¨¹ê´Äñ¼Èó¾Ëö¿ÏøÄÒúÈÓúÄÖúÂÖúÂ×úÅÕúÇÓùÇÖúÌÚúÐÞúÒàúÔàúØâúÚäúÜæúÛæúÜæúÚæúÖäúÙàúÚäúÜæúÛãúÙâú×âúÒÞúÍÛûÈ×ù½Õò²Ïë«Èê©Éí°Ìì±Êë²Çç²Æß­¿Õ¥ºÌ¥¸Æ±¹­¨«£¦w¢rz~¢³»¹ÅÃÈ¢ªµw¨¢¨¦£¦¥§È­´ÜµÀÜ¶ÄÖ¯ÁÎ¥ÂÆ ÀÏ¤Àå¨Äö®Ìú¹ÒúÃØúÍàúÙçúæêúæíúÙìúÍäùÇÝúÃÛúÄØùÂÕøÀÔùÁÔúÀÕúÃÚúÇÝúÏãú×èúÚêúÞðúäôúèöúêøúìùúìúúñúúöúúøúúøúúöúúôúúðúúìùúäøúÝõúÓñúÈìúÅâúÁÜû¾ÕøºÏí³Êä¯ÂÙ¦½Ñ¹Ì²Ê®Í¢°Ò£´Ø¢´Ý¨¸å®¿ñ»ÇúÌÎúÒ×ùÖÜùÐÜûÇ×ü¾Òú´Íð¬Åà£ÁÑ£¾Ë£»É¸½´««}¤©±¬½ÖÑÇÝÕÍ¾ªÃ³©¡£}~¥¢µ©Å¬É¦¯×­·Þ°¾âµÀå¹Àè¶Áë²Ãå®Áá©¿Þ£¼Ù¤»Ú«¼å¯¼è±ÁçµÃì¹Ãì»Æç»Æê¶Åç¶Ãä²Áã­¿áª½Ü¬¼Ô©»Ô§¹Ò§¶Î£´È±Ã¬À§ºª´¦®¬®°¯°®§¤¡}wkxcza}è¿ÖÚ¶ÑÇ§É±¹¨|¡}£~¥¥¥¤£¡¨¤³¨½®È£µÚ¬»ëµÅò½Ëõ¾Íù¿ÍùÁÐúÅÔúÅ×úÄÖúÄÕúÅÕúÈ×úËØúÎÜúÔàúØâúÙãúÜåúßçúßéúÞéúàêúàëúÝéúÝæúßçúàçúÝäúÙãúÖâúÒÜúÊÛûÀÖø¸Òò°Îò«Êô°Ìï³Ìé°Èå«ÂÜ£½Ë¸¼¯µ¬±ª­©­ª¬©¢¤{©¡¥rjzfvcuk~±¡¦¹¯± ¯²¥°Ñ½¼ìÍÌöÏÑõËÎé¿ÍÜ±ÊØ¬Çá®Èð¯Ïø³Ôù»ÕúÂÜúÌãúßèúéîúàïúÓéúÍãúÊÝúÉÛúÈÚúÈ×úÆÕúÁ×úÄÛúÆÝúËáúÔæúÙêúÝðúäôúéöúéùúëúúîùúðúúôúúöúú÷úú÷úúõúúðúúìúúæùúàôú×ïúÊìúÅåúÁÝû½Öõ¸Ïé±Éá¬ÁÖ¥ºÎ·Ë´Î¢²Õ«¶Üª»á«½æ²Àò¼ÅûÆÍúÐÔúÐÖûÌØûÁ×ø¶Ïó¯Êé§ÆÛ¤ÀÐ£¿Í¬ÀÑ®ÁÑ©ÁÃ»ª­¦¦¤§¨£®ÀéÇÿÿîÿÿõÖÒ×¶©}trw|§ ¸¦Å¬Ñª´Ü±ºä²½è³Àå²¾â«½ß¢¼Ö»Ñ ·×£¶à«½å¯ÀéµÁë»Åë»Çì¹Äç·Åä³Äå±Àä±¾ß¯¾Ùª¼Ö¨¸Ó¨µÓ§µÏ£´È°Å«Ã¬½©·£²¡® ®±±®¨£¢rhvevb{ú¿Ùé¹ÔØªÍ½À¢±y¨ xy¢¦~¢z¡¢|¥ ®¤¼«Ì¢³Û®¼èµÃð»Çô¼Ëö»Ë÷½Ìú¾ÑúÀÓúÀÒúÀÒúÁÔúÅÙúÉÚúÐÝúÕàúØáúÜãúßçúáêúàèúàçúàèúßèúßéúÞéúÝäúÝâúÙäúÔãúÓàúËÚúÃÙû»Öø¸Ð÷·Ïù±Îô±Êë¬Åà¤À×¸Ç²³²¨©¦~¦©©³ªÀ¬¾®¦§~~©¡©¢u|gtapgvv¶«§Áª°¸§µ¶ªµØÅÁóÖÑúÜ×ùÚÖöÑÓîÂÒç¸Îè¿Ïñ½Óøµ×ø¶Øú¹×úÀÛúÍáúÜæúßêúÖêúÐåúËÞúÈÜúÉÛúÉØúÆ×úÃÓúÁ×úÅÚúÆÝúÈâúÓèúÚîúâñúæôúèøúéúúîøúîúúîúúòúúõúúôúúñúúîúúçùúäøúáõúØïúÏêúÄäúÀÞûºÖó²Ìå«Åß¦¾Ô¡¶Ì³É°Ï¢³Ú¬»ã­¼å±¿ì¸Áõ¿ÇûÄÎûÂÐû¼Ïù²Ìõ«Êí§Èá¥Ä×£ÂÑ¥ÄÕ±ÅâÀÉíÆÌæºÊÊ¥À­¯¦¡§«ª§¢¬³×»ëîíôóö½¿Ó«|tqos}©µ¤Æ«Ö¨²ß©¸ß©¸Þ§¹Û¤¹Ö¸Ð´Ì®Õ¢¹Ý©»à¯»æµ¿ë¶Ãç¶Âä·Âä´Ãå³Áå´¿à±¿Þ¬½Ù¥ºÓ¦µÏ¦²Ò¢³ÏµÃ®Ä¨Á¨¹¤°©¬³¯ª¨ ykap_~mazúÍçûÅáù»ÖàªÌ¿Á²·©|«¥}§«¥«¢¤ ¥ ©£­¦´ªÁ±Õ«¹æ´Âî»ÈôÀË÷ÀÐùÁÒúÄÒúÅÖúÆØúÄÖúÂØúÆÛúÌÜúÐßúÛàúÝçúÝéúãêúéïúéðúêîúêîúèðúçíúæêúãìúáëúâéúÞêúÛéúÚäúÏãúÉáúÇÞúÆÚúÄÙú½×ù±Ðï§ÈÝÀÐºÃ·²´«®±°¸³È¦¸Õ¬¹Ëª´¸´ «¤¦¯¡«³¬¦¦¡|©¦·©®Ã³³Ê²¸Â¯»Áº»èÌÊúßØúèáúèäúááøÔÜøÒÜúÝßúÚãúÉâú¿àú½ÜúÀßúÄâúÒçúàìúàíúÛìú×èúÐäúÍáúÎÞúÌÝúËÚúÈÛúÇÛúÈßúÌåúÔèúÛðúåôúéöúìùúïúúîúúñúúòúúõúúöúúöúúôúúñúúëúúçúúãøúÝóúØîúÎçúÄáû¼Ù÷µÏë®Æà©¾Ô¤¸Ï¡¶Ñ£´Ú¬¸åµÁï¶ÃïºÆ÷ÁÈûÄÏúÁÓù¸Ìõ¬Ëî­Éë°Ëé°Íã±Ëá·ÍêÃÓóÒÓùÛ×üÝÙôÐÔÙ·Ê·¥¹¨ ­²¦«·¥­¨¬¬´®³¶¯¸±~}¤¤¢¡|w}¦¢¢£~¡­¡¿ªÔ °Ù§´Û¬µÜª¸Ú£º×¹Òµ×¤¸Þ«½å²¾ë¶¿î¸Åí»Èï»Æî»Çí»Èì»Åè»Ãæ¶Äã±ÃÝ¯½Õ¯¹Ô¬¹Õ«ºÌ¦¶Ê¡°Å­½©¶¤³£¹¥¸¡µ£³¢±ª vkydwfúÑêûÐåûÆÝù·Õæ¤ÉÃ¹ª®¡z¥ ~¢~¦|¤ ~¬¡´©¾®Ó©¶â°Áê¹Äï·Æó¹Êø¿ÍúÀÏú¾ÒúÂÐú¿ÓúÁØúÉÚúÍÚúÎÛúÖàúÚâúÞäúßêúáìúêêúêìúèîúèìúäëúàêúàìúâèúáéúßéúÛæúÕäúÎàúËßúÊÝúÊÚúÃÙú¶Òò§ÈäÀÎºÂ³¼®±®¸­½¯È¤µÖ±¼Û·¿Ô¶¼Ë§»«°¦¥¥§®¢©­¦©¤§£¢¢²¤¬½­±Â³²À®´¼©¸Ãº½ïÑËýâÚùéáúèãúàæúÛàúíâúàòúàôúàçúÆáúÂàú»âú¿âúËâú×äúÝêúÝêúØéúÓâúÐßúÎÞúËÙúÈÚúÅÙúÃ×úÄÙúÉßúÐæúÕèúßîúåôúç÷úè÷úëúúïúúïúúñúúòúúòúúïúúçúúç÷úäöúÝôú×íúÓèúÎåúÃÜú¸Ôô±Ìå©Â×¡ºÏµÌ±Î¢±Ú«·è¹¿ð»Äð½Äö¾Éú¼Ëó±Éé¦Åá¡Âæ§Æô¼ÎùÈÒòÅÑíÇÓõÑØúÛÖúâÚýààöÒØØ¹Æ´¥¸¯¢±·§­¶¤ª¦¦¡{mxgshrpª ¦£}{«¢vs{±¿¡É©Ï®Ð±Î³Ë±Ó¢²ßªºæ­¿å±¾ä¶Áê·ÃìµÃí¹Áé»Âç¶ÅéµÄæ¸Áà³¾à¯¾Ý­¼Ö«¸Õ¥·Ï¡±Ê¬Âª»§¶¢´ ³¡²²¯ª£}u{hq]~lWxúÝóúÚðúØîüÐçú½Ùê¦ÊÌ¼³±¨¨¦£¨¦®§§¤´©½­Å¢³Ù®½éµÄð¹Éó¼Éô½Ìø¿ÐúÂÑúÁÒúÃÕúÃØúÇÙúÎÞúÒâúÔàúÖãúÞçúãëúäïúéðúðïúïñúðôúïòúêñúæòúäðúçíúæîúãíúàêúÜêúØéú×çúÕåúÏåûÁßü³Õó¥ËÔÁÅ¼Ä·Ä´Æ¸Ð¼Ñ»Þ±Àë¾ÈêÄÌèÄÎç¾ÌË±Ä­ ´¤­«°µ¦°¶ª²µ©¯¹¨­»¦¯¶¥¯·­¯Â²¶Æ²·Ä²¹½°¼Á³ÁÙÄÆöÝ×ýéâùìçúêéúâêúÚèúâêúîòúóøúãóúÍéúÎëúÊìúÈìúÐêúÛéúàîúãîúâîúÝêú×æúÒâúÏÝúÏÝúËÜúÆÜúÉÝúÑâúÓìú×íúäíúëôúëùúìúúîúúòúúñúúòúúôúúóúúñúúìúúìùúçøúàõúÙðúÕëúÐéúÄáû¼×ö·Ïé®ÈÝ¥ÀÑ£¸Ï¢¶×«¹ä·¾ï¾Ã÷ÅÉ÷ÄÏùÅÒü¿Ïô±Íç¨Êé¨Êñ¹ÏúÓÜûâêúÝéùÖßúÝáúâáúèáúçåùØàæÀÐÁ³Âº«¹¿¬¶»¬²¯¢­¨qwi|q}­££µ¨©³§«ª©¤¡°¤¿«¹¬©¥zz¢z¡®¡¹¥ÄªÌ¯Í±Ï²Ù¥µä­¼ì±Äð·Æð¼Æñ¼Êñ¿ÉñÁÊñ¿Éî¼ÉïºÊí½Éé»Çë¹Åç¶Áß³¾Þ®¿Ù«·Õª¶Ì¤²Ä­¿ª¼¦º¦·¤¶¡¶¡³¢¬xl~ftcúÞôúßóúàõùÛðüËäû´ÖàÃÂ·±­§¤£¢ª¦¤¡²§º«Æ ²Û¬½è¶Àï¶Èò¸Ëõ¼Ìø¾ÍúÁÐúÃÕúÃÖúÅØúÉÚúËÝúÐáúÓâú×âúÞçúãìúæîúëðúðñúðôúðôúñóúîòúéóúæðúäïúåíúãìúáìúàêúÚéú×éúÐçûÇáù¹Ùï©ÒßÉËÀÉ»Ê¹Ä·Ê¸×ÁÞ¢Áë³ÃõÂÌõÊÒ÷ÎÓöÐÖæÂÒÄ«Äª·ª³±´´£²³¦³¶ª¶½¬¸½¬¶¹±¶Á¯¹Ã«º¾ª¼»°¾Í½ÃïÌÑúÚßûàãúàåúÚæúÑäúËãúÊçúÞèúâîúÖñúÓîúÑïúÕîú×ïúÚíúßíúâïúãìúãëúßéúÕãúÎÞúÎÜúÍÛúÌØúÉÛúÊÝúÎßúÓæúØíúßíúäïúæõúçøúìùúðùúïùúìúúíúúïúúíúúèúúæøúàôúÜòúÙïúÑèúÉåùÁÜü¼ÒöµËç­ÆÜ¨¿Ñ¢·Í¢´Ö«¹ä·¿ðÁÃúÊÌüÈÍúÅÏûÀÐù¹Ðô³Íô²Îù»ÑúÕÚúâæúÙäøÏÛùÕÞúÛàúáâúâáûÕÞî¾ÔÇ³Ã¼«¸¾¬¶»®´³¦°¨ª|¦ ²¦¨µ««³§¬®¨ £¡¤½¤«Ì¬µÊ¦³½¯¬§}st¦{³¢¼¥Ä§Ë®Ù ´à­¸ë¶Àõ»Çõ¿ÈöÀÌõÂÍôÃÎóÂËòÀÊð¾Ëí¾Éê¾Æë¾Ãé¹Ãä´ÀÞ³½Ú¯½Õ©¸Î£²Æ®¿«¹¦·¤¸¤¸¢¸¡´ ªvmzftaúÞôúäõúæ÷úàóûÕëùÀáå«ÊÑ½»³­¨©£¦¤¦¡´¨¾¯Ë¡µß­¼ç·ÀïºÈó¸Ìö¼ÍùÁÎúÀÓúÃØúÄÖúÄØúÊÜúÏÞúÑàúÖäúÙäúáèúçìúêîúíñúðòúòõúñôúòôúòôúíóúêñúçðúèîúçïúæðúåíúßéúÙëúÌèûÀÝø¶×é©ÔÛÌÙÄÜÁÙÁÎ¾Ì¼Û Âé«Çó¸ËøÁÑùÆÕûÏÕùÕØóÊØã¹ÒÆªÄ°¡¸°º°³²¢·´¬º»°º¿­»º°½¹ª¿½¨ÀÁªÀÍµÂäÄËøÎÙûÑàúÐàúÍàúÈâúÄâúÄâúÇèúÎéúÔëúÚðúàóúÞóúãóúçóúæòúæñúçñúåíúãëúÞçúÔàúÏÝúÐÝúËÜúËØúÌÛúËÝúÎßúÕãúØëúÝîúáðúãóúå÷úêúúðøúïùúíúúëúúìúúëúúãúúà÷úÜóúÚñúÖïúÏæúÈäùÁÙü½Òö¶Ìè­ÅÜ¨ÁÑ£¶Î¥³Ö¬¹ä¶¿ðÂÅúËÎúËÌúÆÎúÈÒúÉÕûÁÖø¾Óø¾ÕúËÙûÏÚùÆÖ÷¿ÖøÃÚùÎÚúÑÜúÔÝûÐÝó¾×Ò°Ç½©¼ºª¹»¬¶¸¬²³¥¯°ª¦¢¢©£²¥©µ©­µªª³£¬©¨ ¤¯©¨ÌµµÙµ¿Ù²¼Ï¥º¿²­¢£{q  s x®Ã¥Ê®×³á°¸í»Àõ¿ÆõÅËøÇÏøÄÑöÇÏôÈÎõÆÏóÆÎïÃËíÁÈìÁÇê¼Æç·Âã¸¿à²ÁØ©ºÎ¤³Ä¯½¬º¨¹¦º¥¼¡¸¯§¡|zrxerbúáöúæùúëúúèöûÝñúÍêò¸ÕãÈÉ»¹±³­¬©²«¾±Ç ¶Ô©»ä³ÀíºÆô¾Ì÷¿ÍùÁÎúÃÓúÃ×úÅØúÆØúÆØúÌÜúÓáúØãúÜæúÝèúæìúíðúðóúóöúòöúô÷ú÷ùú÷ùúöùúóøúð÷úðõúðõúî÷úì÷úìõúçñúáòúÔíúÆåù¼ßö´Üó°ØòªÐï«Îë¨Îå¤ËãªËî´Ìö¼ÓùÀÙø¾Øø¿×úÈÛúÑÙúÎÚþÈÙî»ÑÓ®ÉÌ®ÆÃ®ÁÅ¯ÂÊ·ÂÑ½ÄÔ·ÈÐ´ÇË°ÆÎ±ÉØ³Éì»ÍûÇØúÊÛúËßúËàúÇâúÅçúÊéúÌëúÑîúØñúåõúíùúïûúóûúôûúòûúïúúëõúéñúçñúäïúÞêúØäúÖâúÔáúÎßúÎÝúÍÞúÎàúÒãúÔçú×ìúàîúäóúæöúèùúêùúñúúòúúóúúñúúíúúìúúäùúà÷úßõúÚóúÒðúÎéúÌæúÃÞû¾Øø»Ðí°Èß¥ÄÔ¦¹Ó©·Û²¼æ»ÁñÁÆøÊÎúÌÑúÍÔúÑÖúÔÛúÐáúËÝúÍÞúÊâúÅàúÂÜú¼ÜúºÝ÷ÂÙùÃØúÆÜûÊÞúÀÛæµÑÉ­Æ¼¨À¾¬¼Àµ»Â³º½©µ¶§²´©¯¶ª°¹­µº­³µ§°³¡¯¦®¬£°Í·ºáÀÂé¿Åç½ÆÞ³ÃÔ¢¼Ç²»«µz¨¥y¢w§~¡¿¨È­Ø£¶å±½ñ¼ÃøÄÊûÊÑúÎÕúËÕûÍÔûÎÕúÍÕùÌÓøÊÒöÆÐóÅÏîÁÊíÀÈîÀÉê¹Ãã³¿Õª¹Ç¢³Ã°Â®Ã¬Á«À£º¢±£«¦viwhúØòúßõúç÷úæöúÝðúÐçû½Øè©ÊÏºº¯¬ª¬¨°¦º«Á²Ï©¹â¯ÀêµÂð·ËôºËø½ËúÀÐúÂÓúÆÕúÆØúÉ×úÈÙúËÝúÔÝúÖáúÝéúâëúéìúïòúîöúïóúñ÷úõùúöøúöøúóùúïùúî÷úîöúì÷úë÷úëöúæôúÝòúÖíúÏçúÅâú½Ýú´Ûø³Ôô³Òï±Óî°Òö¹ÓúÀÖûÁÚ÷½Úð»Õñ¿ÒúÃØúÊÛúÉÙúÄÕù¾Ôö¹Óò¸Ëë¸Íã¹Ëê»ÉóÀÍïÁÐé¹Ìê¹Ëí¸Ïï·Ðó»ÑûÁ×úÃÛúÃàúÉáúÌæúÌëúËìúÐîúÖîúàóúéøúñùúöúú÷úúôúúïøúì÷úæóúßìúàêúÜèúØçúÔáúÐÜúÌÜúÎÛúËÚúÉÚúÉÜúÊÞúËáúÓæúØëúÛîúÞñúâõúç÷úëúúïúúñúúîúúêúúæúúÞ÷úÚõúØñúÔîúÎìúÇåúÄàúÀÚû·Óö±Êè«ÁÚ¡»Ñ¸Ï£µÕ¬¸àµ¼ë¼ÀõÄÈúÇÊúËÑúËÓúÏÖúÖàúÑßúÎßúÍàúÊáúÈáúÃàúºÜú¹Úú»Üú½Üú¿Øø¼×î²ÏÙ«ÈÉ¨¾Æ­½Ç´ÂÇ³½¾­·¶¦µ´ ³´¢²³§²´¥°¯²ª±ª­À¦³à¶Âë¿Çë½Äç·Áä°½ß¥ºÖ¶È­¹¤©v¡ p¢q¢¥~ ¹£Ð²Þ§¹ë·½÷ÁÈúÄÑúÎÒúÍÓúÈÓúÊÓùÍÓ÷ÉÒøÈÐõÇÌòÃÊðÁÊïÁÊìÁÇèºÂã´½×ª¹Ë£³Å®Á«Á¨Â«¾§¹¥²¡¨£xq}dxVúßóúäõúèùúéùúèõúßíúÍãôºÖÜ§ÅÃ·¹²º®¹±¿°Ê£´Û¯¼ê·Ãñ¼Æ÷¼ÐùÂÒúÅÓúÃÔúÆ×úËÛúÊÜúÎÞúÏâúÓãúÜåúÜéúâîúæðúìòúóõúö÷úöùú÷úúùúúúúúúúúùúúöúúøúúöúúôúúóúúñúúòúúêøúáôúÝðú×íúÐêúÊèúÅâúÂÞùÃÞùÆàúÉâúÏãúÍçúÉåùÇßùÊàúÑãúÐãúËãúÃáûÃÜûÌÜûÏÛúÉàøÇÛùÇÖûÈØúËÚùËÜùÎßûÊßõÆÞôÅÞûÈáúÌèúÑêúÎìúÓñúÛõúÚõúÝöúæùúíùúòúú÷úúùúúûúúõúúîùúéöúäòúàïúáíúßìúÞèúØãúÓàúÓàúÑÞúÐÞúÏÞúÎßúÎáúÒâúØçúÜîúßòúáôúæ÷úíúúíúúóúúõúúðúúîúúëúúçúúâúúßöúÚòúÕðúÏëúÍåúÆßú¾Úù¶Óð¯Èæ¬À×¨¼Ñª¼Ù±¿ä»ÁìÂÄõÄÉùÃÌúÈÐúÑÕú×Ýú×åúÕåúÕçúÕèúÒèúÒêúÓëúÊéúËëúÎêúÑêúÎçúÄáô½Ùï¹Îï¹ÍëºÍæ»Ìå¼ÍÓ·ÅÄ­À¿ª¼Á«»Á¨¼½¦¹¼¢º¿¨ºÓ®»è¶Âñ½ÇöÀÉöÀÊô¸Èí´Ææ®Åá£ÀØ¹É²Â«¶©ª¨¬§¼­Ò´à¨¸î¸ÁùÈÍúÐÓúÒÙúÖÙúÒØúÓÚúÕÜúÑÚúÌÕùÎÒùÎÔùÌÒ÷ËÑôÈÎðÀÇìºÅã´ÂÙ®»Ò§·Ï¢¶Ë¦±Ç¡±Ã±½­¸¨³¦°¨~qcúØëúÚïúáöúæ÷úçôúáïúÍä÷¿×Ý¨ÈÂ¹¶¯°¬±¬¼¯Ê¡±Û­ºê·Ãï¸ÆòºËø¿Ìú¿ÎúÁÑúÇÔúÇØúÉÜúÌÝúÎÞúÒàúØäúÛçúßìúâïúèïúïòúòøúöúú÷úúùúúúúúúúúûúúúúúûúúúúúøúú÷úúóúúïúúìúúêøúæõúàòúÙïúÐìúÎçúËãûÉáûÌáúÊäúÑæúÒåúÑæûÑçûÔèú×èúÓçûÉå÷ÂáöÇÞûÎÞúÌá÷ËâõÃÛö¿ÙõÃÚõËØøÌÝûÔãûÒäùÊâøÇâúÇãúÊçúÎëúÑðúÕòúØòúÙõúÞøúèûúìúúïúúóúúóúúðúúê÷úßóúÜñúÝîúÚìú×èúÙäúÙâúÔáúÑàúÎÝúÎÜúÎÜúÌÛúËÜúÌàúÍàúÓäúÕêúÙîúÝïúáñúéöúèúúíúúïúúîúúîúúëúúçøúáöúÛôúÖðúÒìúÎèúÉàúÄÝûºÖø°ÎîªÈâ¤ÀÓ¤ºÏ¥¸Ô«ºÞ´½ç»Àî¼Çñ½ÉöÀÍùÇÏúÎÖúÓßúÓâúÓâúÑåúÒéúÓêúÐêúÐéúÑéúÖíúÕìúÌçúÁãõ»ØøÂÕþÀÚó½Öê¿Îñ½Ïè¶ÌÛ±ÈÖ¬ÄÕªÀÖ¬¿Õ©ÀÔ©½Ý¯Áå´Äí¶Æï¸Çë»Äð·Èò®Éé«ÅÛ§ÀÓ½Ó¸Ò¶Í³Ä¯µª¬¨´­Æ®Ö´ç®¾õ¾ÇúÌÏúÐÖúÒØúÓÙúÕÛúÕÞúÔÝúÒ×úÐÖûÏÕûÏÒùÌÑõÆÎîÁÇë¹Äâµ¿Ù­»Ó¦¸Î¦³Ê¢²Ê£­Ã­½¬¸¥²¡¬¦{vo}búÖéú×ïúßôúæôúèôúãòúÑéùÇÜè±ÌÌ¾·³±°¶°À³Î§¸Þ°¿ì¸Åó¹Èó¿Íø¿Íú½ÑúÂÔúÉÖúÉÚúÌßúÎßúÑáúÖåúÙæúÝêúáïúåïúëðúð÷úôùú÷ùúùúúùúúúúúúúúúúúúúúúúúúúúùúúùúú÷úúòúúòúúðùúëøúçöúãôúÛñúÙíúÓéúÐçúÑçúÐèúÕèú×éúÜîúßñúßðúÞïúÜîûÒìøÌæøÒåúÚéúÖé÷ÑèöÅà÷ÁßöÇáöÍàøÍæúÕæúØêúÑëûÌéúËêúÎêúÌîúÕñúÛóúÜôúßøúâùúéúúíúúïúúðúúïûúçûúàöúÚñúØïúÙîúÖêú×çúÙåúÙåúÕâúÒßúÒßúÑÞúÌÝúÊÜúÌÞúÏáúÎâúÓæúÕìúØîúÛïúâóúéõúéúúìúúñúúóúúñúúîúúëùúæöúáõúÜñúÕíúÏëúËåúÆâû¼Øù³Ïò®Éä§ÃÙ¤¼Ó¥º×­ºáµ¼è¸Áî¼Æð¿ÉõÀÎùÂÐúÉÔúÑÞúÕâúÓåúÒéúÔëúÔëúÒìúÕíú×íúÙïúÕîúÌêúÅçøÃßúËáûÅæöÂàòÈØöÆÙöÂ×í¸Ñå±Ìç³Éê³Èá¬Æà¯Æé´Êí²Ëì³ÊéµÊæ¯ÆíµÊò¶Ðï¯Ìæ¦ÅÛ£ÃÒ¢½× ¼Ø¾Ð¸Ä°º¯º¯Æ±Ô¶ä¨¿ô¹ÈúÆÒúÐÖúØÜúÚßúÝáúÝâúÚáúÚÞúÔÝúÔÜúÔÙùÏÕ÷ËÓóÄÎî¾Èæ¸ÃÜ¯½Ö©¹Ñ©µÏ¥·Ñ¥²Ç£¯À¬¿¥¶ ± ®xteúÑåúØíúßðúäïúæóúàòúÙëýÏàî»ÏÓ¢Á¾¸·³½³Ã¡´Ò«»â³Áí¹ÅõºËõ¿ÐøÀÐúÀÓúÄ×úÈÙúÊÜúÎÞúÎàúÓäúÚçúÜçúàìúâñúèðúíóúñùúôúú÷úúúúúúúúúúúúúúúúúúúúúúúúúúúúúúúúûúúùúúøúúòúúîúúëùúè÷úåôúáòúÚðú×îúÖíúÖìú×éúÚìúßðúãñúäòúäòúãñúÚðúÓëûÛëúçòúâñûØíûËèûÍèû×êûØìúÓïú×ëúÞïúÛñúÔïúÑîúÒñúÔòúÛôúàöúáøúãúúåúúèúúêúúéúúæùúãøúÜöúÕñúÕíú×íú×ìúÕéú×çúÚåúÙæúÖãúÕàúÔáúÐßúÌÞúÊÝúÌÞúÏáúÎâúÓåú×ëúÙîúÝñúãôúêöúìøúïùúôúúöúúóúúðúúîùúé÷úç÷úãôúÚïúÒíúÐéúÉäú¿Úú·Òõ°Ìé«ÅÝ¨¾Ö§»Ø®ºà·¼è¹Áï¾Åð¾Åñ¾Ëö¿ÑúÃÖúÊÛúÐàúÓæúÔìúÕëúÕëú×ïúÙðúÙñúÖðúÔðúÓîúÎêúËéúÐèùÏéûÌæüÍäûÎåûÌà÷»×í¹Ññ¾Ñó¹Òä²Ìå³Ëì·Ìõ¸Ïö·Ðì²Ïç­Îë¶Íô¾Ð÷»Ñõ´Ïì®ËÝ¦ÆØ£ÀÜ¡À×¼Ñ·ÏµÉ´Î¸×½å¨Âó¶ËùÃÔúÏ×úÝÝúßâúâåúäåúßäúÝãúÚáúØàú×ÜúÔÙûÏ×øÆÑòÄËê»Çâ²ÁÛ®»Ö¬¹Ô¦·Ñ£´Ê¥¯Ã«Á§º¤²£±¥wjúÅÞúÑæúÚêúßìúáðúÞîùÞæýÑßë¼ÒÑ¡ÂÁ¸¸³»¯Ä²Õ¨¸ã±¾ë·Äñ¹Îó¹Í÷½ÌúÀÑúÄÕúÇÖúÈØúËÜúÍÜúÓàú×äúÚåúàêúâîúåòúêòúîõúðúúôúúøúúúúúúúúúúúúúúúúúúúúúúúúúúúúúúúúúúú÷úúôúúòúúîùúéöúçõúäôúàôúÜòúÚîú×ëúÕéúØéúÚéúÝìúâñúãðúäðúØíúÔëúÞíúçòúßôúØíúÐëúÕìúàîúãðúÚñúÜðúâñúãóúÝñú×ðúÕóúÛõúà÷úáøúáöúáøúãùúâúúàúúÝøú×öúÓóúÑðúÎêúÏêúÔéú×çúÖçúÕäúØàúÖâúÖäúÖáúÏàúÌÞúËÜúÇÚúÈÛúËßúÊâúÑäúÓçúÙìúàïúäðúéöúìöúïøúñúúòúúñúúðúúëöúåöúâöúßóúÚïúÔëúÍæúÈàúÀ×ùµÑó¬Ìè©ÃÝ§ÀÖ£¸Õ©µÚ³ºã¶½íºÄî¸Âí¹Åó¹ÐùºÓúÀÒúÇÚúÎàúÒèúÕëú×ëú×îúÚïúÙïúÓðúÓïú×íúÔëúÎìúÓêúÙêúÕêúÏêúÐèúËâû¿ÝöÀ×õÂÕöÀ×ð½Öñ¸Ïõ»ÎøÆÕûÁÙõµÖê·Óë´ÎñºË÷ÀÍö¿Ïð¶Ìé¨ÉÜ ÀÚ»Ø»Ú¡»ß¢ºÚ½×¿Ü¢Áæ«ÄñµÊøÂÓúÎÙúÙÛúßâúâçúäæúâæúßåúßäúÙßúØÛúÖÙúÎÕöÇÏòÃÊê½Æä²Ãß­½Ù¬¸Ô¢´Í¢°Ê¡­Ä«¾©·¤«©¡~r~kúÇçúÍèúÖêúßîúæòúäïúâèûÔäôÁÙÝ¬ÉÇ½Å·Å¸Í§ºß¯¿ì¶Åð»Êõ½Îø¿ÐúÀÑúÃÖúÇÙúÌÙúÏÝúÌâúÐàúÙãúÜêúÞìúæïúêóúëõúîöúòùúõúúùúúúúúúúúúúúúúúúúúúúúúúúúúúúúúúúúúúúúúúúúúûúúøúúôúúóúúðúúíùúé÷úåõúãóúáñúÛðúÙïúÝïúáóúãöúäõúæôúÝóúÜóúãóúæõúãöúßôúÝóúÞòúãóúèöúç÷úèúúéúúëúúèúúäúúäùúáúúâúúæúúéúúçúúãúúáúúÝøúÛôúØòúÒòúÓòúÖðúØïúÚîúÜëúÛêúÜèúÝêúÝéúÛèúØæúÕäúÏåúËàúËÞúÍßúÎâúÐçúÖëúØíúÞíúæðúìõúïùúñúúòúúôúúóúúòúúñúúíúúéúúã÷úßõúÝóúÙïúÒëúÌãúÄÜû»Öù¶Îò¯Èè©ÄÛ¦¾Û­¼ãµ¾è¸Àï»Èò»Èò»Ëõ½Ñø¿ÓúÁÓúÅÖúÍáúÔéúÚíúßðúÞòúÝõúàõúàõúÛóúÚñúÝñúÝóúàóúÞõúÝôúÝòúÛïúÔèúÎåúÉáúÉàúÍâúËáúÆßúÉÞúÑàúÐâúÆÝú¾Öõ»ÖöÁÔùÄÑúÁÐö»Ðï²Íç§Çâ¥Ãá¬Áè¶Äò»Ëó¸Îï±Ëî¯Êñ¸ËöÂÐúÊÚúÕáúÞãúåçúêîúêîúèëúèíúæìúãæúàâúÚàúÔÛúÏÖùÇÐóÃÎë»Éç²Âá±¿Ù¬¾Õ¨¸Ï¥´Ê¢±Å®¼«´¤¯¢¨|túÊéúÉçúËåúÔéúÜëúÞèúÙéûÔÝõÁÒÞ­ÇÇ¡¼Â¶Ä´Ó¨¹á±¾çµÃê·Æò¹É÷½ÏöÁÐøÁÒúÃÕúÈ×úÊØúËÛúÏßúÓâúØæúÝéúßëúæðúéóúëõúï÷úòúú÷úúùúúùúúùúúúúúúúúúúúúúúúúúúúúúúúúúúúúúùúúùúúøúúöúúôúúïúúïúúìøúäöúáõúâóúÜòúÛñúÙñúÜðúáðúâóúáõúÜóúÙñúÝñúàòúáóúßöúß÷úäöúë÷úðúúðúúíúúìúúíúúêúúåúúãúúãøúãùúæúúæúúßúúÝ÷úØöúÒôúÔòúÔñúÑðúÕìúÕìúØëúÙéúÚçúÜæúÖåúÛäúÛåú×äúÔáúÏßúÊßúÇÝúÇÝúÉÜúÊÞúÌäúÑåúÔçúÜêúãîúéóúïöúðøúíúúîúúðúúíúúçúúãöúâõúâóúÜñúÓîúÑèúÎäúÆâúÁØú¼Ðø³Îð¬Æå¦¿Ù£¹Õ£¹Øªºßµ¼è¸ÃìºÄí»Ãí»ÅòºÌû¼ÓúÁÖúÇÛúÎáúÕçúÛëúßïúãóúâóúâôúàôúÚòúØòúÛñúÞñúàóúáñúàíúÞïú×ëúÑèúÊâúËàúÐâúÌáúÍâúÏãúÒßúÒÝúÊÞû½Ùô¸ÕõºÒ÷»Ïõ·Íî³Ìé­Èç¦Æâ¨Äå°Ãð»ÉùÂÐúÁÐú¾Ñø½ÓøÀÓúÄÔúË×úÖÞúÜäúáäúæçúçêúèêúééúäæúßæúÝâúÚàúÒÝúÌÔùÅÐó½Ëë¹Åä´ÀÛ¬»Ø§·Ó§µÎ±È«Â©¼©´¢¨¤vjú×ðúÐïúÊéúÑçúÚéúÜëúÛéûÖßöÂ×á¯ËÌ§¿É£¼Ï¨»Û²¿ç¸ÇíºÊðºÉõ»ÎùÁÐùÂÑùÃ×úÇÚúÉØúÎÛúÏáúÒãú×äúÜéúàíúäðúéóúëõúïøúôùúöúúùúúúúúúúúúúúúúúúúúúúúúúúúúúúúúúúúúúúúúúùúúúúúúúúøúú÷úúöúúóúúðùúïùúíùúìøúêøúç÷úæ÷úæ÷úæöúéöúèùúæøúå÷úç÷úì÷úíøúîùúíùúîùúôúúøúúøúúöúúôúúóúúòúúìúúìúúìùúìúúíúúëúúåúúÞùúÚöúÙõúÞõúÞöúØóú×îúÚíúÜïúÜíúÞèúáêúÛëúÜéúÝêúÚèúÖãúÓãúÍáúËÞúÉàúËâúÎäúÑçúÓéúØêúâíúèñúëöúð÷úòùúñúúòúúòúúðúúìúúæùúæøúãõúÝóú×ñúÔíúÒëúÊäúÅÝú¿Öù·Ñô±Ìê¬Âà©½Ø¦¼Ú­½ä¸Àì¸Ãð½Æò¾Éñ¿ÉôÀÍûÁÔúÄØúÉÞúÏáúÖæúÜíúâñúèõúäøúåöúçöúäøúà÷úáôúàôúàóúâòúåòúâòúÚðúÖëúÒèúÓéúÕèúÓæúÏçúÐåúÒâúÒãúÎãúÄÝø¾ÙøºÕ÷¸ÑóµÍî²Ìï±Íï±ÏîµÌò½ÍøÅÔúÊØúÏØûÎÛúÎßúÍáúÐàúÖàúÚåúßèúäêúçëúèîúêïúëîúèëúæëúâåúÝãúØãúÑÖúÊÒõÃÎî½Êë¹Æå²Àßª»Ûª¸Ò¥·Î¡³Í®Å©º¤°¢©¥}túÙòúÓïúÉëúÈçúÏæú×æúÙäûÑßó½ÖÜ«ÈË£¼Ë¡»Ï¥ºØ­¼å³ÅíµËò·Êö»Ìø¾Ïù¾ÐúÀÔúÃØúÆÙúËÝúÎàúÒâú×äúÛèúàîúäðúéòúìõúïùúóúúõùúøúúúúúúúúùúúúúúúúúúúúúúúúúúúúúúúúúúúúúúûúúøúúùúúúúúùúú÷úú÷úúôúúòúúñûúïûúñûúïúúíúúìûúëûúíúúîûúìûúíúúïúúñûúôûúóúúòúúòúúõúúøúúùúú÷úúöúúõúúõúúóúúðúúïúúðúúìúúèúúæúúÞ÷úÚöúÝöúàõúßóúÛòúÙñúÜîúÜîúÛëúÜèúÜêúÝêúÚèúÙçúØæúÕãúÐâúËàúÆÞúÇÝúÉßúËâúÏäúÒçúÖìúàîúæðúéôúï÷úðúúïúúðúúðúúïúúîúúèùúå÷úàôúÜñúÛïúØëúÓëúÎäúÇßû¾Øú·Ïó±Ëê©Äâ§¾Ú¥ºØ¨»â²½ë·¿ïºÅó¾Êò¾Ìó¾ÎùÀÒúÄÕúËÛúÌàúÐäúÚéúáïúãóúâ÷úäõúèöúêùúçøúãöúàöúÞôúÝóúÝóúÜðúÚïúÖìúÒéúÒèúÓêúÕèúÌæúÉâúÉáúÈáúÆÞúÂÜú½×ø¹Óõ¶Ðó´Ïô´Îõ³Ì÷ºÑø¿ÓúÃÓûÉ×úÐÜúÕÝúÖàúÕäúÓäú×ãúÜåúÜéúáêúãìúæîúèíúèîúèíúæéúæêúáèúÜãúÙßúÐÙúÊÕ÷ÅÐò¾Íì·Çå²¿ß¬¼Ù¬¹Ñ§¸Î ´Ê­Â¨º¢² ¬¥vú×òúÓïúÉíúÄêúÇãúÑáúÔãûÏÞó¾Ðá¬ÇÐ£ÀÊ¹Í¡¹×ª»ã°Âë±ÉñµÊö½Ëø½Ï÷¾Òù¿ÒúÀÕúÅÙúÉÛúÏÜúÔáúÖæúÜéúáìúäîúéñúëôúïøúòùúóùú÷úúúúúúúúùúúúúúúúúúúúúúúúúúúúúúúúúúúúúúûúú÷úú÷úúûúúúúú÷úúùúú÷úúóúúòúúñúúòúúñúúðùúïùúïúúðúúðúúðúúñùúñùúòúúõúúòúúóúúõúúöúú÷úúøúú÷úú÷úúöúúöúúöúúñúúïúúñúúìúúæúúæúúã÷úÞ÷úÞ÷úßõúÞòúÞñúßñúÝïúÞìúÛêú×êúÙéúÝèúÙèúÖåúÕäúÒåúÎâúÊàúÃÞúÇÞúÉÞúÈÞúÍäúÐçúÕëúÞîúæðúëóúïøúïùúïúúïúúîúúîúúíúúçùúåöúáôúÝòúÝîúÙêúÒèúÏåúÇáû¿Ùù¹Ðô¯Éë¨Äâ¥¿Ú¥¹Ø¦¹à­»é¸¾î¸Åò¼Çó¾Éó»Îø¾ÑúÅÓúË×úËÞúÍâúÕæúÝíúßòúáõúãõúæ÷úêùúëøúç÷úä÷úã÷úáõúßôúÜòúÞðú×ðúÔëúÒèúÐêúÓéúÌæúÉãúÆàúÄÜúÂÛúÀÝù½×ø»Õö½Ó÷¼Ôù½Õ÷¿ÒúÄÔúÈÙúÊÛúÐÝú×âúØãúÜãúÛèúÙçúÛåúÝæúßéúäëúåíúæîúèîúèíúçëúäèúäéúáéúÜäú×àúÐÝúÉ×÷ÃÑò½Ìë·Æå±¿ß­½Ù®»Ô¥¸Ì²Æ ¬Ã«»§³­¥yúØöúÓõúÌñúÈìúÆæúÌãúÒãúÑßúÅÓñ·ÌÜªÉÍ¤¾Ó¨½Þ°ÁçµÅîµÈó¸Ë÷¿ÎúÂÑúÁÕúÂÖúÄÖúÇ×úÌÛúÐÞúÕäúØéúÝëúâìúèñúéóúíõúòøúõùúöúúùúúúúúúúúúúúúúúúúúúúúúúúúúúúúúúúúúúúúúúúúúùúúøúúøúúùúúúúúúúúùúúùúúùúú÷úúøúúõúú÷úú÷úúôúúöúúöúú÷úúøúúøúúùúúûúúúúúûúúûúúúúúúúúúúúúúúúúúùúúøúúùúúöúúóúúóúúóúúîúúëúúëúúéúúåúúæ÷úåöúãôúãðúàòúàïúÝîúÙïúÝìúÜìúÙëúÙêú×éúÑèúÏçúÍãúÉàúÉâúËãúÎâúÐèúÓëúÙëúãïúëóúï÷úðúúñúúôúúôúúñúúðúúðúúéúúéøúåøúàöúÞòúÛïúÖëúÐæúÊãúÄÛú¼Ô÷²Îð­Çæ©ÃÞª½Þ­ºã±Àë¸Ãñ»Èõ¼ÈöÁÉ÷ÁÍúÂÑúÇÕúËÚúÏÞúÒãúÖèúÜìúàòúáõúâõúå÷úëúúîúúíúúíúúìúúîûúïûúêúúç÷úáõúàóúÝòúØðúØíúÔëúÑéúÎåúÌáúËáúÉáúÇßúÆÞûÌÝúËÜúÉÝúÐàúÒÞúÒáúÕåúÛçúÝëúÞëúãêúâíúãîúâîúàîúæíúçïúëðúëñúêòúéðúéîúçîúæìúäéúàçúÙæúÕßúÌÙøÄÓó¿Íð»Êí¶Èä¯Áá®¾Û¦¹Ð£µÌ¦²Ì°Á°¸¦¬¡¨ ¤úÑöúÍñúÌìúÆéú¾åúÅàúÍÛúÌÙúÂÔí¶ËØ©ÃÎ¡¾Ñ¦·Ù©¼ã®¿ì²ÄñµÊô¸Èù¼Íú¾Ñú¿ÓúÁÓúÄÖúÈÚúÇÛúÍßúÒãúÓæúÚëúâíúåðúíõúïöúñöúöøúöúúùúúúúúùúúúúúúúúúúúúúúúúúúúúúúúúúúúúúøúú÷úú÷úú÷úúöúúõúú÷úú÷úúøúú÷úúõúúùúú÷úúöúúöúúöúúøúú÷úúøúúúúúúúúúúúúúúúúúúúúúúúúúúúúúúúúúúúùúúúúúúúúøúúöúúõúúõúúôúúðúúìúúéúúèúúå÷úâóúâñúâðúÞðúÝðúÛìúÚëúÛìúÙêú×èúÕåú×æúÖäúÎâúÆâúÄÜúÅÜúÇÜúÊßúÍâúÍáúÓçúØèúÞíúåñúéóúíùúðúúòúúóúúñúúîúúìúúé÷úãöúàòúÞîúÚìúØéúÔåúÏáúÆÚû¾Óù¶Ïò¬Ëë§Äã§½Þ¥·Ú¤¶Ú¬»ç´ÀíºÃïºÄò¼Ç÷¿Èù¿ËúÃÑúÉ×úÎÛúÏßúÒãúÙçúÜìúÙîúØîúàòúè÷úéøúéùúëùúîúúïúúïúúðúúêöúêõúæôúäõúãôúÝðúßëúØéúÔæúÒäúÐãúÎáúÌàúÌßúÐáúÑãúÍßúÍßúÕàúÖåú×åúÚäúÜèúÝêúßîúßëúáêúãíúâïúæîúãðúæïúèïúæîúäìúâêúäèúßçúÝæúÜáú×ÞúÓÛúÊØøÄÔõ¿Ëï¹Èè³Êâ®¿Ýª¸Ö¦¶Ð¡³Ì®Æ¬¿ªµ¢¨¦¤~úÙ÷ú×ôúØïú×îúÓîúÒéúÏäúÌàøÆÙñºÏâ°ÇÔ«ÂÙªÁá«Ãê³ÅïºÈô»Ìö¼ÎúÀÒúÂÔúÃÖúÆØúÊÜúÌßúÌàúÎäúÕçú×êúÛðúæðúèòúï÷úóúúõúúøúúöúúùúúúúúúúúúúúúúúúúúúúúúúúúúúúúúúúúúúúúúúúúúúúúúúúùúú÷úúùúúúúúúúúúúúùúúúúúúúúùúúùúúúúúúúúúúúúúúúúúúúúúúúúúúúúúúúúúúúúúúúúúúúúúúúúúúúúúúúúúúúùúúùúúøúú÷úúöúúôúúòúúñúúìúúê÷úêôúæôúâòúãóúâòúãñúÝðúØïúÞíúÛëúÖëúÕèúÔæúÎçúÉâúÊàúÊâúËåúÎåúÓäúÔêú×îúßñúçôúìöúïøúóúúóúúóúúóúúóúúñúúïúúæûúäöúãòúÞòúÜîú×éúÏçúÈàúÃ×ú»Ñ÷³Íí­Éå¬¿ãª»à©¾Þ®ÀçµÁíºÅðÀÅôÀÊøÁÎúÈÍúÊÕúÌÚúÓÞúÔàúÓäúÚéúàîúÞðúÝðúâôúëúúîúúíúúðúúôúúôúúöúúùúúõùúòùúñùúðúúíùúê÷úëõúèóúäòúßðúÝîúàëúßíúÛëúÝìúßëúÝèúÜèúâíúßíúÞëúàìúäïúçðúåñúæïúåïúæñúèñúéòúêóúêñúëñúëóúèñúçïúéíúåìúáèúÞãúÚáúÕÝúÎÚûËÕ÷ÃÎñºËî·Ëè´Ãà®À×ª½Õ§¹Õ¤µÌ²À­¸¥°£­¤« ¢úãõúçöúèõúæòúåðúÝîúÎãúÉÜùÃÔò»Ìã²ÅØ¨ÁØ¥Àß©¿å°Áë´Æò·Êõ·Ê÷»Îù¾ÑúÀÔúÂÕúÄØúÅÜúÈÝúÊàúÐãúÕåú×éúßìúçðúìõúïøúñøúôùúôúú÷úúøúúöúúøúúúúúúúúúúúúúúúúúúúúúúúúúúúúúúúúúúúúúúúúúúúúúúúúúúúúúúúúúúúúúúúúúúúúúúúúúúúúúúúúúúúúúúúúúúúúúúúúúúúúúúúúúúúúúúúúúúúúúúúúúúúúúúúúúúúúúúúúú÷úúôúúóúúðúúðøúî÷úéõúåóúäñúáïúßðúÞñúÜîúØëúÖêúÖéúÔèúÔçúÓäúÐãúÍåúÊàúÌáúËáúÊãúËãúÏãúÓèúÔéúÙëúàïúåóúìõúïúúðúúñùúïùúíúúíúúéùúâùúà÷úÞòúÙîú×éúÑåúÌáúÅÜù½Ó÷¸Ìó²Êë«ÄæªÀãª»ß§ºÞ«½ã°¿ç³ÁìºÂñºÅö¼ÈùÅÊúÉÑúÉÓúÍÙúÑÛúÓÝúØâúÝéúÝëúßîúãòúéöúíøúîúúïúúñúúôúúõúúõúú÷úúöúúóúúóúúñøúïùúìöúêõúèõúãòúáðúãïúàíúßìúãîúâìúßêúâíúâìúâìúàìúßìúãíúæðúåðúåîúåîúæðúåòúæïúæðúæñúèïúçïúæïúæíúåêúßçúÝæúÜäúÖßúÓÚúÏ×úÆÓõ¾Íï¹Èê³Äå³¿Þ®½Øª¸Ò¥¶Ð ³ÊªÁ¨¹¥°¡¬¨¡úð÷úöøú÷úúóøúòöúìòú×æúÍÛûÅÔ÷¾Ïê¸ÈÝ¯ÅÚ©Ãá­¿è²Áï´Èõ¶Ê÷¹Êø¾Ñú¿ÔúÁÓúÃÕúÄÙúÅÞúÊÞúÍâúÏãúÖäúÛêúßìúèðúëôúïøúóùúóùúõúú÷úúøúú÷úúøúúúúúúúúúúúúúúúúúúúúúúúúúúúúúúúúúúúúúúúúúúúúúúúúúúúúúúúúúúúúúúúúúúúúúúúúúúúúúúúúúúúúúúúúúúúúúúúúúúúúúúúúúúúúúúúúúúúúúúúúúúúúúúúúúúúúúúúúúùúúôúúòúúïúúïøúï÷úê÷úæõúãñúßñúàñúßñúÜïúÙìúØêú×éúÖéú×êúÔçúÑåúÑåúÍäúÍãúÍáúÌãúËäúÏäúÒéú×éúÛìúßðúåôúíøúíúúîúúðùúîùúêúúêúúèùúäøúßôúÞòúÜñúÖëúÑçúÉáúÃÛú¾Óø¹Ìó¶Ëí¬Äå«Áä«½ä«»ß­¿à®¾è³Áì·Äð¼Æö¾ÈúÁÌúÇÑúÉÓúÍÚúÒàúÖàúÛâúÞêúáíúåðúçôúêöúî÷úïúúðúúòúúôúúõúúõúúøúú÷úúõúúõùúôùúñúúïøúî÷úìøúéöúæóúæòúäîúæîúèðúèñúçðúçðúçïúèðúæòúæðúæîúçñúãðúäïúèñúèòúæóúêòúèòúèóúéñúèïúçðúçîúåëúàéúßèúÝåúÕàúÒÜúÐÙùÇÓö¿Ïò¼Ëë·Ää²Áà¯¼Ý­·Õ¦¶Î ²Í«Å«ºª±¢®§úõúúøúúúøúõ÷úðõúìðúØçúÉÚùÁÔú¿Ñò¼ËÝ´ÆÚ¬Ãã­Ãë³Äñ´ÇöµÊøºÌù¾Ôù¿ÔúÀÓúÄÕúÇØúÈÞúÌÞúÑãúÒäúÕæúÜíúâìúæòúéõúð÷úóùúòúúõúúõúú÷úúùúúùúúúúúùúúúúúúúúúúúúúúúúúúúúúúúúúúúúúúúúúúúúúúùúúùúúúúúúúúúúúúúúúúúúúúúúúúúúúúúùúúúúúúúúúúúúúúúúúúúúúúúúúúúúúúúúúúúúúúúúúúúúúúúúúúúúúúúúùúú÷úúõúúôúúðúúïúúîûúìùúè÷úâõúàôúàòúßòúÝïúÚîúÙîúÚêúÙëúÚëúÖéúÒæúÒåúÐçúÌãúÌâúÌäúÌäúÑåúÐéúØëúÝîúáòúéõúîùúïúúðúúïúúîúúìúúêúúçùúäøúÞòúÜðúÝòúÙíúÓéúÇãúÂÜú¿Ôø·Îò´Êë®Æå­Áæ­¾å®¾ß¯Àß¬¾è³Àì¸Âï¼Æô¿ÊùÁÍúÇÒúÉÖúÐÜúÓàúÕâúÚäúÞìúäïúêòúìöúëøúíöúïùúñùúóúúóúúóúúöúúöúúõúúôúúôúúòúúòùúóúúòûúðùúïøúêöúéõúéòúìòúëóúëóúîòúêòúìõúêôúéôúëòúçðúæóúãñúçðúéòúçóúèòúìõúìóúêóúêòúêñúêðúéíúåëúàêúßçúÝãúÖàúÐÝúÎÚúÉÔøÁÐô»Íí·Çä³Ãà¯¾Ý®¹Ù¨¶Ò¢³Ï¢¯Æ­¹«´¥± ¦úîøúí÷úëóúäðúÛêúÒãù¿Úõ®Ðó®Êø¸Êò¸ÊÛ®Á×¦¼àªÂç¯Âì°Ãò²ÉõµË÷¶Îø¹Îú¼ÑúÀÔúÄÕúÆÚúÉÛúÎÝúÑàúÓäúÖéúßëúâðúèôúëôúíõúïùúñúúòúúôúúöúúùúúúúúøúúùúúùúúùúúúúúúúúúúúúúúúúúúúúúúúúúúúúúøúúøúúúúúúúúúúúúúúúúúúúúùúúùúúúúú÷úúùúúúúúúúúúúúúúúúúúúúúúúúúúúúúúúúúúúúúúúúúúúúúúúúúúúùúú÷úúôúúóúúòúúðúúíúúíúúéøúäõúãôúáòúÛðúØïúØëúÙêú×ëúÔçúÕæúØåúÕãúÎâúÍãúÏâúËâúÇáúÉáúËàúÌáúÐäúÖèúÚìúàïúæóúêöúîùúòúúðúúíúúìúúéùúâ÷úß÷úÛóúÖíúÖìúÖéúÏåúÈÞú¿Øù¶Òô±Ëì¬Æç«Ãè­Àå­»ß¬ºß«¼à¨½á®»è´¼ì´Áð·Å÷ÀÉùÅÏúÇÕúÍØúÑØúÒÛúÔáúÙæúàëúèïúëóúêõúêôúì÷úîøúïùúðúúðúúòúúóúúóúúñúúïúúîùúïøúðúúîúúí÷úîõúêõúæôúåóúèóúéóúèðúéïúèóúéôúåòúåðúçïúäïúåòúéðúêòúæðúäïúçñúçòúèïúéïúçïúæîúèìúæéúßçúÙãúÙáúØßúÒÛúÎØúËÖùÄÔö¾Îñ·Êê±Çã³ÁÝ¬¼Øª¹Ö¥¶Ó²ÊªÄ¨¹¥³£®¡|úè÷úãõúÙñúÑìúÇåúµÛô¡ÏéËì Èù³Ëõ¶Ðß²Èà±Æç²Æí´Æò¶Ç÷¸Ìù»Ïú¼Òú¾ÒúÀÔúÃØúÈÜúÈßúÍâúÑäúÕãúÙæúÝîúãïúèóúíôúîöúñùúõúúôúú÷úúöúúøúúúúúúúúúúúúúúúúúúúúúúúúúúúúúúúúúúúúúúúúúúúúúúúúúúúúúúúúúúúúúúúúúúúúúúúúúúúúúúúúúúúúúúúúúúúúúúúúúúúúúúúúúúúúúúúúúúúúúúúúúúúúúúúúúúúúúúúúúøúú÷úúõúúóúúôúúòúúðúúìúúèùúçôúãóúàôúÜñúÞðúßðúÚîúÛìúÞìúÜìúØêúÔèúÓçúÓæúÑçúÎåúÏãúÏåúÍçúØéúÝíúáóúæ÷úêøúíøúðúúòúúòúúòúúïúúëúúèúúåúúâöúÞòúÙðúÕìúÓèúËàúÃÛûºÖù¶Ïó¶Êî±Çì¯Äè°Àå²¾å°¾ã­¿æ²Áë¸Ãð¹Çô»ÊøÂËúÈÔúËØúÎÜúÓàú×âúØäúÙæúäêúèïúêòúðóúô÷úòúúôúúôúúõúúöúú÷úúøúú÷úúöúúôúúóúúñúúïúúðúúñúúñúúîùúéöúëöúìöúìöúíöúî÷úëöúîöúëöúéöúêôúëóúíôúïôúîöúêõúéôúìõúíõúëóúîóúëóúèòúêïúæíúàíúàêúÞæúÙåúÖáúÒÙúÌØûÈ×øÂÒó½Ìñ½Êì·Çã¯ÁÚ¬¾Ù«¼Õ¥¸Ì²É­¿¬·¨° ¥ úßñúÕíúÈéúºáúª×úÓóÌîÌñÌû­Ëó®ÌÛ«È×­Áá¬Àé®Âì³Äñ´Çõ¶Ë÷¸Ï÷¹ÐùÀÏúÃÒúÄ×úÉ×úÌÙúÏÞúÒàúÕâúÚåúÝèúãîúçñúèôúëõúðõúðùúóúúòúúôúúöúú÷úúúúúùúúùúúùúúúúúúúúúúúúúúúúúúúúúúúúúúúúúúúúúúúúúúúúúúúúúúú÷úúøúúùúúùúúúúúúúúúúúúúúúúúúúúúúúúúúúúúúúúúúúúúúúúúúúúúúúúúúúúúøúú÷úúöúúõúúòúúðúúñúúðúúîúúëøúèõúäõúàõúÝñúÛíúÛðúÚïúÚêúØéú×éú×æúÖèúÖçúÔãúÐáúÐãúÍãúÌâúËßúÉÝúÌáúÔçúØèúßíúäóúåõúæöúëøúéùúëúúîúúìúúæúúâ÷úáõúÜñúÙïúØíúÑèúÈäúÄÝúÀ×ùºÐõ´Ëï´Æé­ÁâªÁá«»à«·Þ©»à¬ºâ¯¹å±½è´Áî¸Åö¼ÊúÃÏúÉÓúËØúÎÛúÒÜúÒàúÒãúÜæúãìúçïúìïúñôúóùúóùúôúúöúúöúúôúúõúúöúúòúúñúúóúúðúúñúúðøúë÷úë÷úì÷úçõúåóúçòúéõúéõúéôúéóúèðúçñúèòúèòúæñúåòúèóúêõúåòúåïúèòúéòúèñúéðúåîúãíúäìúáêúÛçúÛãúÙáúÖâúÓÜúÊÔúÄÑøÀÐô¿Ïñ½Êí¹Ãé´Ââ¬¿ÚªºÔ¨²Î¡±È°Ä§¿¦³¡© |úÝôúÓðúÆìú»äú¯Üú¤Ûø ÛøªÚø·Ûü¼Úö·Ôâ²ËÞ¯Åæ®Æê¯Æî³ÆõµÊö¸ÍùºÐù¿ÐúÂÐúÃÓúÆØúÊÙúÍÝúÏßúÒâúÖçúÛèúàêúæñúæõúèöúí÷úðøúòúúóúúôúú÷úúùúú÷úúûúúúúúúúúúúúûúúúúúúúúúúúúúúúúúúúúúúúúúúúúúúúúúúúúúúúúúúúúùúúùúúúúúúúúúúúúúúúúúúúúúúúúúúúúúúúúúúúúúúúúúúúúúúúúúúúúúúúúúúú÷úúõúúôúúóúúñúúñúúóúúïúúìúúìùúëøúçøúàøúßôúàóúàôúÝòúÚíúÜìúÛëúÚéúÙêúÙéú×æúÕæúÒäúÑãúÐâúÎãúÍåúÏæúÔèúÜêúãðúçôúçõúèöúèùúéúúîúúîúúìúúéúúäùúâøúÝôúÚñúÚïúÔìúÊãúÅÞúÂÙú½Ôø¸Ðð´Éê°Åä«Âä«Àä­½â­¼å­¼ç¬¾ê²¿î¹Âò¼Ç÷ÀÎúÆÑúË×úÏÚúÒÝúÖâúÖäú×èúÜéúâðúåòúêïúòõúõûúõúú÷úúùúúùúúøúúöúúôúúóúúôúúôúúóúúòúúòùúðùúðùúîùúíùúêöúëöúëöúëöúìöúëôúëõúíõúìõúëõúêóúèôúéóúêõúêôúìòúëôúèôúéóúëòúêóúéòúèîúâìúÞéúßèúÝæúØâúÔßúÍÙúÈÕùÃÒöÀÏô¿ÌðºÇì¶Ãæ¯ÀÝ®¼Õª¶Ñ£³Ì°Æ©Ãª¸¥¯¥ú×òúÑðúÉíúÂçú¸âú´áû´áû¾äúÉæüÊã÷ÁÙä´ÎÞ¬Æã¬Æé°Åï´Æó·Êô·Ëù¸Îø¼Ïø¼ÐúÀÒúÆÕúÇÙúËÝúÌÝúÏàúÕæúÛèúàëúäðúåóúæóúéõúëöúëøúðùúóùúõúúøúúøúúøúúøúúøúúøúúøúúøúúúúúøúúùúúúúúúúúúúúúúúúúúúúúùúúøúúúúúúúúúúúúúúúúúúúúúúúúúúúúúúúúúúúúúúúúúúúúúúúúúúúúúúúúúúúúúúúúúùúú÷úúôúúñúúòúúóúúñúúïúúïúúíúúëúúéúúèùúæùúâ÷úÞóúÞóúÛñúÙïúÙíúÛëúÚêúØêúÙèúØæúÕäúÕåúÑâúÒâúÎáúÌâúÎäúÎåúÔèúÝíúâñúäóúåöúçöúèúúëúúìúúêúúêúúçøúáøúÜ÷úÜóúÙñúÕîúÒçúÌäúÆÜúÁ×ú¼Õö¸Ïï°Çç¯Âã­Àã©¾â«¼á®¾ä«¾å¬¿ç±¿ì¶Âï¹Çô½ÊøÃÎúÈÔúÎØúÒÝúÕâú×æúØêúÚéúÞìúáíúæîúðñúòöúö÷úúùúúúúùùúùúúôúúðúúðúúðúúïùúðúúîúúïúúïúúîúúíúúîùúì÷úë÷úêöúé÷úéõúêôúêøúì÷úíöúêõúçôúæòúçòúæòúèóúêóúéóúèñúèñúéñúéóúçóúäïúáìúßêúÝèúÙãú×ßúÕÜúÎÛúÊÕùÅÑôÁÏð¼Ëí·Æç³Ââ¯¾Ûª»Ó¤·Î²Ë«Ä«À§µ¡­¢}}úÖñúÒïúÐíúÉêú¿æúÀæúÂæúÆêùÏìüÑçöÄÝã²ÑÛªÇß¬Äé°ÄîµÆï¶ÉñµÊ÷·Î÷¸ÐøºÐúÀÑúÄÒúÇÕúÌÚúÍÝúÌßúÑáúÚæúßëúßïúãïúåòúåôúèôúæøúíøúñùúóúúöúúùúú÷úú÷úú÷úú÷úú÷úúøúúúúúøúúùúúúúúúúúúúúúúúúúúúúúøúúøúúúúúúúúùúúùúúúúúúúúúúúúúúúúúúúúúúúúúúúúúúúúúúúúúúúúúúúúúúúúúúúúúøúúõúúôúúòúúòúúóúúñúúíúúíúúíúúëúúçùúåøúå÷úâõúÛòúÙðú×îúÔíúÖìúÚéúÙéúÕèúÖäúÕãúÐâúÑáúÑãúÑáúËàúÉßúÌßúÍâúÓèúÜîúàïúáñúâöúåøúëùúëúúéúúêúúìúúç÷úàöúÚôúÚòúØðúÒëúÐäúÉåúÆÝú¿ÖùºÑô·Ëí°Åå°¿Þ®¾ßª¹àª¸Ü­¾â­¾â®¼ä¯¾ç²Áì¶ÄóºÆ÷¾ËúÅÏúË×úÐÜúÓÞúÖäú×éúÚëúÜêúÞêúäíúëîúïóúõöúùùúúúúùùúùúúóúúòúúñúúîúúëùúëúúíúúíúúíùúìùúìùúîøúë÷úéôúéõúç÷úäôúéôúèöúèöúêôúèõúäôúãòúåñúæðúæñúæòúçðúéðúéñúæïúçïúåñúàîúàëúßèúÚäúÕàúÔÛúÕÙúÎÚúÈÔøÆÐñÁÍì¹Êê¶Ãã°¿ß­½Ù¦¸Ñ ³Ê°ÉªÁ©¼£±¨||úà÷úÜõúÙôúÔòúÎïúËðúÌòúÏôùÙóüÙð÷Èæç¶Õâ¯Ìå¯Éì²ÈïµÇð·Éô·Í÷¼Òù¾ÐúÀÓúÃÖúÆÖúÊØúÎÞúÏãúÏãúÒåúÜëúáïúâòúäòúæõúêøúìøúíúúîúúñúúõúúøúúúúúúúúúúúúúúúúúúúúúúúúúúúúúúúúúúúúúúúúúùúúúúúúúúúúúúúúúúúúúúúúúúúúúúúúúúúúúúúúúúúúúúúúúúúúúúúúúúúúúúúúúúúúúúúúúúúúûúú÷úúõúú÷úú÷úúôúúóúúóúúñúúïúúïúúìúúëúúéúúçùúä÷úÝõúÜôúÜñúÙðúÙïúÝìúÜíúÚêúÙçú×çúÒæúÓåúÕæúÓåúÏâúÎâúÎäúÐçúÔìúÞïúâïúäóúç÷úêùúïùúïúúïúúðúúñúúîúúéúúäøúàõúÛóúÖïúÑëúÈäúÅßúÁØú¼Ñ÷»Îï¸Èè³Äá¯¿â®½ã¯¼á²»ç³Áè°Àê±Âí¶Âñ»Å÷¾ËøÁÐúÅÒúÌØúÓßúÖâúØåúÜëúáïúàðúàïúäîúéòúîöúôùú÷úúùúúùúúøúúöúúöúúöúúóúúîúúíúúñúúñúúñúúòúúðúúðúúìúúì÷úìöúéøúèøúêöúì÷úëöúëöúëöúéõúèõúêòúíòúìôúëôúìóúëôúéõúéðúìðúëòúæïúäíúàèúÞèúÚäúÖÞúÕÝúÏÜúÌ×ùÈÒôÀÎðºÌî¹Çè±Ââ­¿Û©ºÒ¤¶Ì±Ë­ÅªÀ¨¶£®¤úÞõúÝõúÚôúÖñúÏïúËïúÎòúÕöùßõüÛñ÷ÇèåµÕÙ§ÄÜ¦Ãã¬Âè±Àí³Äñ³Æó¸Êõ¹Ë÷»ÎùÀÒúÃÕúÃÓúÃ×úÆÛúÍÞúÔâúÖåúÚèúßëúáíúàïúáñúçôúèøúêøúéùúíúúôúúõúúöúúóúúôúúöúúöúúöúúøúú÷úúøúú÷úú÷úúúúúöúúøúúúúúùúúøúúøúúúúúúúúúúúúúúúúúúúúúúúúúúúúúúúúúúúúúúúúúúúúúúúúúúúúúúúúúúúøúúõúúóúúòúúðúúóúúòúúïúúëúúèúúìúúêúúäùúàöúàõúáöúÛõúØñúØíúØëúØéúÙçúÖçúÖæúÖçúÔæúÒäúÏâúÏÝúÌÞúÌáúËáúËßúÑáúÖèúØëúÜëúáðúâõúä÷úêúúíúúìúúíúúïúúìúúéúúãùúáõúÜòúÒïúÈèúÀßú¼ÖûºÒø¸Îñ¶Çê³Äá¬¿Ý¨»Ü§»Ý©»ß¬ºá¬»æ°¾ç®¾è²½ì¸Âð·Êõ¼Êù¿ÏúÅÓúÌÙúÐßúÓãú×èúÜêúÜêúÜëúßïúâñúäñúíòúò÷úóùúòøúðùúòùúîúúíúúëøúéøúíøúìøúêùúêùúìùúìøúë÷úæøúèöúæõúâöúãôúäóúçôúèöúæôúäòúäóúãòúçòúæðúåðúæñúçñúçñúäïúàíúâêúäêúáíúßçúÚäúÚâú×ßúÓÛúÑØúÈÖúÅÑ÷ÁÍò»Ëì·Ææ±Áà«¿Üª»Ö¤·Í±ÆªÂ¦¿¦½¤´ª{uúçùúçùúãöúÞõúÛ÷ú×øúÛùúâùúëùûéùøÔñìºÝã­Ìâ­Èç±ÉíµÊð¸Êô¹Éø½Ëú¿ÑúÀÒúÅÓúÊ×úÆØúÆÚúÊÜúÎáúÔåúÚèúßìúãîúäñúãôúæöúêöúîúúïøúðùúòúúöúúöúú÷úúöúú÷úú÷úúöúúöúúøúúøúú÷úú÷úúùúúúúúúúúúúúúúúúúúúúúúúúúúúúúúúúúúúúúúúúúúúúúúúúúúúúúúúúúúúúúúúúúúúúúúúúúúúúúúúúúøúú÷úúøúú÷úúöúú÷úúöúúõúúóúúîúúìúúìúúéúúçùúåùúäøúáöúàóúàòúßïúÝïúÞñúÝíúÙëúÖëúÖéúÕçúÓæúÐáúÍáúÎåúÐäúÓâúØåúÙêúÝíúäñúéõúé÷úéøúíúúòúúóúúóúúóúúóúúïúúêúúæøúßõúÕòúÌéúÆãú¿Úú¼×ù¼ÒôºÊð´Çå²Áã¯½â­½à®¾á°¾æ±¿ê²Àì³Ãî¸Äð¼ÇóºÌø»ÌúÃÑúÉÙúÍÞúÔâúÙèúÝîúáíúáíúáðúåòúçôúæôúîóúñõúòùúôúúóúúôúúóúúóúúñúúïúúïúúðúúðúúðúúñúúðúúñùúíúúêúúèøúå÷úå÷úêøúíùúì÷úéöúçöúèõúçôúçõúçõúéóúèòúçôúêóúéòúãñúãïúæîúäïúãêúÞéúÜéúÙäúÔÞúÒÛúÌÙúÈØøÄÓò¿Ëï»Èì¶Çã±¿à­¼Ú¨ºÓ¡³Î¯Å®Å©¿¦¸°£~úæúúåúúãùúÝøúÙùúÙûúàûúìúúôûûíûøÕòëºÜà©Êá¬Åä®Åè¯Åì³ÇòµÈò¹Çõ¸É÷ºÍùÀÑúÄÓúÃÓúÃÖúÇØúÊÞúÏáú×âúÜéúÝíúßðúáñúáñúãóúè÷úé÷úíøúîùúîúúñúúñúúñúúóúúôúúòúúñúúóúúöúúôúúôúú÷úú÷úú÷úú÷úúúúúúúú÷úúøúú÷úúùúúúúúúúúúúúúúúúúúûúú÷úúøúúúúú÷úúùúúùúúùúúúúúúúúøúú÷úúöúúøúúùúú÷úú÷úúöúúòúúòúúñúúëúúìúúéúúæúúãùúáøúÞ÷úßõúÝñúÞñúÞïúÜíúÙíú×èúØåúÔæúÒåúÓâúÐàúÊßúËÞúÍÜúÎßúÏâúÔâúÙêúÛïúßðúäóúçõúìöúîúúòúúôúúóúúòúúòúúïúúèùúâöúßñúØîúËåúÂàú¿Úú»Óø·Íñ´Èê°Ãã®¿Ý¬»Ûª¹Ü«¹ß­¹å¬¼æ®¾é³Áí¶Ãï·ÄóºÆøºÌúÂÑúÅÖúÉÛúÑàúÔæúÖêúÛêúÝìúÝðúÞðúåòúäòúçòúìôúï÷úï÷úíøúòøúôøúðøúîùúðùúïúúðúúïúúìùúíøúïøúîúúìøúçøúåöúâõúáöúæõúèóúèõúçõúæóúæñúåòúãóúäñúäðúäðúäðúäðúäîúßíúßëúâëúãëúâéúÚæúÚâúÕßúÏÜúÐÙúÊÕùÃÐ÷ÁÌð¾Èê·Æè°Åá«¼Ý¦·Ö¢µÏ±Ê¬Â§Å§¼¢°§}{úåùúäúúáúúÞúúÝùúàúúêúúôúúùùûòûøÙôë¹Ýß©Íá¬Åä®Äç®Äí²Æð´Èò¸Ëô·Éõ¸Ëø½ÑûÃÓúÃÖúÂØúÈÙúÌÞúÎáúÓãúÚèúÝíúÝïúßîúáðúãôúäôúç÷úìùúìúúëúúîúúðúúïúúñúúòúúðúúòúúòúúöúúöúúôúúöúú÷úúöúú÷úúùúúøúú÷úúøúú÷úúùúúúúúúúúúúúúúúûúúûúúùúúøúúùúú÷úúùúúúúúúúúúúúúúúøúú÷úúøúúùúúùúúøúú÷úúöúúòúúòúúñúúëúúëúúêúúèúúäùúàøúÞöúÞõúÜòúÞòúÞòúÛîúÚëúÔéúØçúÖæúÓåúÓâúÑÞúËáúÌßúÍÛúÍßúÎäúÒäúÜìúÝðúßñúãôúè÷úïøúðúúòúúõúúõúúóúúñúúïúúéùúäöúâòúÚîúÌèúÄâúÂÚû¾Ô÷¸Îð´Æé´Ãâ¬¿Ýª»Ú©»Ý«¹ä®¹å®¾è°¾ë±Àî³Ãð¹Äõ½Èø¼ÐúÁÒúÅÖúÉÛúÏàúÒåúÖêúÛìúÞîúÛðúÚðúâòúåòúåóúêõúîöúìöúí÷úïùúòøúîùúîùúòùúðúúòúúñúúíùúíøúïøúîúúîøúêøúçøúç÷úäöúäöúéóúéõúéöúèõúæóúæôúçóúçñúæñúäñúâïúàîúâíúßíúßêúáêúáêúáëúÝåúÛâúÕàúÑÝúÏÛúÊÖúÅÑ÷ÀËñ»Èì¶Èç°Âá¬¼Û¦·Ò ³Ì²È­Ã¨Â©»¤°¨|vúåúúäúúáúúâúúåúúëúú÷úúúúúüùû÷üùÜöî·Þß­Ðà¬Èä¯Åé±Åî´Çñ¶Êõ¸ÍõºÌô¹Íõ¼ÏøÃÔúÁÙúÃÙúËÛúÎÝúÎãúÒæúÙçúÞíúÝïúÜïúãòúèõúçõúé÷úìùúîùúîùúïúúñúúîúúïúúñúúòúúôúúôúúöúúøúúøúúõúúöúú÷úúøúú÷úú÷úúùúúùúúûúúúúúúúúúúúúúúùúúøúúøúúùúúøúú÷úú÷úúúúúùúúùúúúúúùúúøúúøúúùúúùúúùúúøúúöúúöúúöúúõúúóúúïúúìúúëúúëúúçúúâùúàöúÞôúÝóúÞòúÜòúÚñúÜîúØìú×ëú×éúÕæúÑâúÐàúÎáúÎáúÌßúÎàúÒãúÒæúÙìúßïúãòúçöúêùúïúúòúúôúú÷úú÷úúõúúòúúìúúéúúçùúãõúÛïúÑêúÉäúÃÜûÀ×÷»Ðð¶Èê´Åã®¿àª¼Ü©»Þ«ºå°¼è³Áê´½í±¿ðµÄó¼Çö¾Ìù¿ÒúÃÒúÈ×úÌÝúÐàú×åúÛìúàïúàðúÝðúÝñúàóúåôúæôúçõúéöúìöúìöúìùúíùúîùúðùúòúúñúúòúúóùúðúúîúúïúúðùúðùúîúúìúúëøúéøúèúúì÷úëöúéöúéöúçõúçôúëóúêóúèòúåñúáðúßíúâîúàðúàìúàêúßêúßéúáçúÛçúÖâúÓÝúÎÚúË×ùÈÔõÁÏñºËí¶Èæ²Àà­½Ú©ºÒ¡³Í²Ê²Ç®¿©»¥´ªyúáúúàúúßúúãúúèúúðúúùúúúúúüùûòûùÒôî·ÜÚªÌÚ§ÄÞ©¿ã­¾ê±Äï²Éï´Äð´ÄòµÈñ·Ëó»Ïú¾Óú¿ÓúÄÖúÉÙúÌÝúÐâúÒäúØéúÙìúÚìúÞíúäòúäõúäöúæöúêöúì÷úìùúìùúêúúëúúïúúñúúòúúôúúôúúõúú÷úúóúúïúúóúúõúúõúúøúúùúúöúúúúúúúúùúúùúúùúúøúúôúúóúúôúúöúúöúúõúúúúúøúú÷úúøúú÷úúöúúõúúõúúöúúõúúòúúôúúòúúòúúñúúïúúðúúðúúëúúåúúâúúÞøúÛõúÛòúØïúÙîúÙíúÖíúÕëúÕèúÓæúÔåúÐáúËÝúÊÝúÉÜúÌßúÉÜúÊÛúÐáúÐäúÔêúÚìúÞîúâòúæ÷úëùúðúúôúúöúúõúúòúúïúúæúúãùúâøúàôúÜìúÒäúÇàúÀÚúºÐöµËí±Éã¬Áà«¿Ú¦º×£µÙ¦´Þª¸ç­½æ°»è³»ìµÂñ¶Èô¹É÷ÀÍúÂÐúÅÓúËØúÑÞúÖäúÙéúÝìúÜíúÛïúÛïúÜñúàòúáóúàóúãôúæôúãóúéôúçöúèöúëöúíøúðúúíúúíøúëùúéúúêúúëøúëöúìùúêùúçöúèöúé÷úèôúæöúäòúäïúãñúãñúçðúåîúáîúàïúßíúÛëúÛëúÛìúÚéúÚçúÛæúØáú×äúÕâúÐÜúÍØúÊÖúÅÑöÃÌò¾Ëï·Êç°ÃÞª¼Ù¥»Õ¢¶Ñ®Ê¬Å­Ä¨½£¹­ }|}úéúúäúúåúúíúúôúúúúúúúúùúúüùúñüúÖ÷ó¾âà­Õß­Éå±Æé³Èî³Èï´Êò¶Éö»Éõ¼ÌôºÏø½ÓúÃ×úÅÙúÇÛúÌÞúÒâúÕèúÖëúÜìúßïúáñúäóúåôúæöúã÷úæ÷úëùúíúúîúúïúúñúúðúúòúúõúúõúú÷úúøúú÷úúõúúóúúñúúôúúöúúöúúøúúúúúøúúùúúúúúùúúøúúøúúøúúôúúõúú÷úú÷úú÷úúöúúúúúûúúùúúøúúúúúúúú÷úúøúú÷úúõúú÷úúúúúøúúõúúõúúõúúöúúôúúòúúíúúéúúåúúáøúáõúßõúà÷úßóúÜïúÙðúØíú×ìúÔêúÒæúÏãúÎãúÎãúÌäúÌàúÑâúÖèúÙëúÜðúÝïúáõúäøúç÷úîúúòúúõúúùúúøúúòúúñúúìúúçúúäøúàõúÛòúÕíúÏäúÆÛû¿ÔøºÏðµËè³Çà°ÂÜ¬½Ü«¹Ý¬¸á¯¼ê³¿îµÃð¶Âñ¹ÇóºÍø»ÎúÁÓúÆÖúÌÛúÐàúÔåúÙìúÝïúãòúáôúßõúáöúâõúåõúäöúäöúåöúå÷úåöúèõúêøúéúúêúúïúúñúúïúúïúúïúúìúúêúúìúúðúúðúúîúúîúúïúúîúúïùúíùúêøúèöúçõúèõúçõúçóúçôúåôúáòúßñúÝìúÜîúÚíúÚëúÛìúÙêú×èúÕèúÓãúÑÝúÌÛúÇÕùÇÓõÃÏð»Ëë´Çå¯ÃÛª¿Ú¤¸Ô³Ì°Ê­Ê«Âª¼§²¢¨ úåúúâúúçúúðúú÷úúûúúúúúúúúùùúëüúÑôð¸ÛÙ¦ÎÙ¦Çà«Âå®Àê¯Ãì²Åð±Äñ³ÆïµÈð´ÉôµË÷¹ÏúÀÑúÄÖúÉÚúÌÞúÌáúÏâúÒæú×èúÝëúáïúáðúâóúßòúàóúåöúé÷úéúúîúúëúúìúúîúúðúúñúúóúúóúúóúúòúúðúúêúúîúúñúúðúúðúúóúúõúúöúúøúúõúúñúúñúúðúúðúúñúúóúúõúúõúúóúúõúúõúúøúúúúúöúúöúúóúúôúúöúúõúúôúúóúúóúúðúúðúúóúúõúúõúúñúúêúúâúúßùúà÷úÜõúÛóúÜñúÜòúÚðúÙêúÔçúÑäúÐãúÎãúÌàúËÚúËÜúÉÞúÉÞúÊßúÎâúÓåúÓéú×ëúÝñúâõúãõúåùúìúúïúúóúúôúúñúúíúúéøúâöúßóúÙðúÒëúÐèúÊßúÂÖù½Ðô¶Ëê­Åã©¿Ø¨·Ö¤¹Ø¤·Ù¨³Þ«¶æ°»è²¾ê±Àë´Âî¸Åö¸Èú¾ÌúÄÒúÈØúÌÝúÒâúÖèúØéúÛîúßðúâòúßóúÝñúàóúãôúäôúâôúßõúßôúàòúäôúåöúå÷úèøúê÷úëúúêùúçùúäøúã÷úå÷úêùúëøúëøúëöúìöúë÷úêöúëöúêôúæòúâóúãñúàðúáðúàïúÞìúàìúßìúÚìúÙéúÖæúÕäú×ãúÓâúÑãúÏÞúÐÚúÏØúÉÖøÂÑöÁÍñºÆì´Ãå±ÁÞ¨¼Ö¥·Ò¢´Î°Ç­Ä§Ä¤¾¢¶ ¬¢zuúèúúêúúðúúöúúùúúúúúúúúûúú÷ùúêüúÖ÷ñ¾áÝ©ÐÛªÉá®Åç°Ãê²Åì²Èð´Çï·Êï´Ìò³Êô·Ë÷¸ÐúÀÓúÄØúËÛúÍßúÊäúÒäúÕæúÜëúÞîúàñúäóúâõúàóúãõúèøúëùúìúúíúúíúúïúúðúúðúúñúúóúúòúúóúúòúúïúúíúúðúúñúúðúúðúúòúúôúúõúúöúúôúúñúúðúúíúúïúúòúú÷úú÷úúóúúóúúõúúõúúùúúûúúøúú÷úúöúúõúúôúúõúúøúúöúúôúúôúúôúúöúúöúú÷úúóúúíúúèúúæúúâùúß÷úáùúßóúÞòúßóúÝïúÕëúÓçúÐåúÎãúÏáúÏÞúÌÝúËÞúÌâúÑãúÒãúÑçúØêúÚïúàóúå÷úèøúêúúíúúóúúöúúôúúòúúïúúêùúèùúàöúÙñúÖíúÐèúÌâúÄÛù½Ôõ¹Ïî²Êæ©ÁÚªº×¥ºÚ¦»Ý«¸ß¬¹æ²¿ê³ÀìµÅï¹Æô¼Èø¾ÎúÄÑúÈØúÊÚúÍÞúÕåúÙêúÙíúßïúáðúáôúáõúâôúâõúä÷úæöúæõúäöúâöúáõúâöúåøúæ÷úèøúëùúêûúêùúëúúçúúãøúçöúë÷úëùúëúúìùúíùúëùúíùúíøúíöúëöúè÷úåóúáòúâñúÞïúÜîúâïúßðúÜïúÙêú×èúÖèúÖäúÒáúÓäúÑàúÏÜúÍÜúÊÙúÄÔöÀÐñ¹Éí´Åç²ÁÞª¼Ú£¸Ó¢´Î³É®Ç¨Å©»¦´­¤{zúëúúîúúóúúøúúúúúúúúùúúöúúïùúäûúÒôó»áÜªÐÚ©Äß®Âã±Äè°Äë°Äî²Åí·ÈîµÈð²ÇòµÍö·Ðù¿ÒúÃ×úÈÜúÌÞúËáúÒåúÖæúÜêúÜìúÝïúâòúáóúàóúâõúå÷úèùúìùúíúúîúúíúúìúúíúúðúúòúúðúúðúúðúúðúúïúúïúúëúúìúúïúúïúúïúúñúúòúúðúúïúúïúúîúúïúúóúúöúúôúúòúúòúúñúúôúúøúúøúú÷úúõúú÷úú÷úúôúúôúúøúú÷úúöúúöúúöúúôúúôúúõúúóúúîúúìúúéúúäúúâùúáùúßôúÞñúßðúÞîúÔëúÑçúÍâúËßúÍÞúÎßúËÝúÉÝúÌßúÒáúÓãúÓçúÙëúÙïúÜòúãöúéùúëúúîúúñúúóúúñúúñúúîúúèúúæùúàõúÙðúÕëúÎæúÊáúÂÚùºÒõ¶Ïí³Êã«ÃÙ¨¼Ô£¸Ö¥¹Û«¹ß®»æ±¿ë²¾ì³Âï·Åô¼È÷¿ÏúÃÓúÉÙúÌÛúÎßúÕäúÙçúØìúÛíúßïúàôúàöúâöúã÷úâ÷úä÷úæöúäöúãöúáõúãõúã÷úä÷úç÷úêøúëøúéøúéøúçøúäøúæ÷úçöúèöúéøúêùúéùúèùúéøúê÷úëöúëøúç÷úãóúâñúßðúÛîúÛîúÜíúÝêúÝìúÙéú×èúÖêúÔåúÒàúÒâúÍáúÉÝúÈÚùÇÕùÂÑõ½Íð¸Êì³Åæ®¿Ý¨ºÖ¢¶Ñ¡³Ì²È¯Ç©Á¦·¢¯«¤z}úìúúëúúòúúùúúúúúúúúùúúñúúæúúÞúúÍðò´ÜÙ¨ÎÖ£ÁÛ«¾ß®ÁæªÁë°Áí­Âí±Åí´Ãì²Äð²Ìô·Íù¾ÏúÁÓúÄÙúÊÜúÍÝúÍàúÑæúÕçúÙéúÛìúßðúàòúßóúßôúâõúçøúéùúîúúíúúêúúéúúëúúìúúïúúîúúêúúíúúðúúíúúëúúåúúçúúëúúìúúëúúðúúðúúíúúíúúïúúîúúñúúóúúòúúñúúñúúôúúîúúòúúöúúöúúõúúóúú÷úúøúúöúúõúúõúúõúúöúúöúúõúúóúúôúúòúúóúúíúúêúúèúúåúúâùúÞõúÝóúÝñúÜïúÙëúÒèúÍäúÉÝúÈÚúÊÝúÊÝúÉÜúÊÜúËÝúÍßúÑâúÕåúÔëúÔîúÛñúãôúçøúçúúîúúîúúíúúîúúïúúëúúæúúàöúÞóú×îúÏèúÍäúÅßú¿Öù»ÐôµÌê°Èá«ÄÕ¦¹Ð ¶Ò¢µØ©´Þ¬¹ä­¼æ¯¼è±½ë²Áî¸Çõ½ÌúÀÏúÈÖúÍÛúÎàúÓäúÙæúÙëúÕíúÝðúâóúáõúâöúäøúä÷úã÷úã÷úäöúâöúàôúâóúáóúâöúåøúè÷úì÷úêùúæøúçöúçøúãùúä÷úãõúåöúæøúå÷úåöúâõúåóúçóúæõúäóúãñúãðúÜïúÚïúÚìú×éúÛæúÝéúÙçúÖæúÕæúÓãúÐßúÎÞúÊÜúÅÚúÃÔùÃÎø¿Îô»Éî¶Èé±Äâ«½Ú£·Ñ¡´Î¢±Ê¯Æ­Â¨» µ©¦¢|{|úïúúîúúõúúúúúúúúúúúùúúòúúçúúáúúÖôô½âÞ­ÑÚ¨Çß­Ää­Äé­Äì³Æñ²ÈñµÌïµÊð¶Éó·Ìö»Ðù¿ÒúÂÖúÆÚúÍÞúÒâúÐäúÔéú×íúÜðúáòúâóúâôúâõúäõúé÷úíúúíúúíúúñúúïúúïúúîúúéúúïúúìúúëúúíúúïúúîúúëúúêúúéúúêúúîúúïúúòúúòúúñúúòúúóúúðúúôúúõúúõúúôúúôúúøúúõúúôúú÷úúøúúøúúúúúúúúùúúøúú÷úú÷úúúúúúúúúúúùúúúúúùúúõúúõúúòúúðúúîúúèúúæùúå÷úàöúßôúÞóúÖñúÔìúÍéúÈàúÌÞúÎâúËâúÍáúÎáúÎãúÒåú×èú×ëú×ðúÙòúãôúêøúêúúêúúïúúñúúðúúðúúîúúëúúêúúåùúß÷úØôúÒîúÐèúÊåúÆÞúÃÖ÷½ÑòµÌë°ÈÛ­¾Õ¥»Ù¦¹Ýª¸à«»ä®¾æ¯¿ëµÁð¹Æõ»ÌúÂÐúÆÔúÌÝúÏàúÒäú×êúÜïúàòúâõúâöúäöúæøúèúúéúúêúúéúúèúúéúúçùúâ÷úâöúãöúæøúéúúëúúíúúìúúíúúíúúëúúéúúéúúåùúäøúäùúæùúçõúæöúæõúçôúèôúèöúéôúçôúãôúÞóúÜðúÝïúÛïúÜëúÜìúÙëúØèúÕçúÑâúÒàúÒßúËÞúÃ×úÃÒúÂÕ÷¾Ïï¸ËêµÆå¯ÁÝ¦¾Ø¢¹Ñ£³Í°É¬Â©¼¨¶£ª¦¤úêúúëúúïúúóúúöúú÷úúõúúìúúåúúàúûÔð÷½ÜÙ©ÊÖ¥ÀÛ¦ºÝ¨¼â®Áæ²¿ê®Âì®Æë®Ãê®Áí²Åñ±Èð¶Ê÷¼ÑûÂÕúÆ×úÉÛúÎÝúÒãúÒçúÖçúÚéúÛíúÚîúßðúãôúãôúæóúêöúèúúèùúéùúéúúæúúåúúèúúäúúèúúìúúéúúæúúåúúäúúåúúæúúèúúìúúëúúíúúïúúïúúïúúðúúñúúñúúðúúñúúõúúôúúïúúðúúòúúóúúöúúùúúöúúöúúóúúôúúúúúøúúöúú÷úúøúúöúúôúúòúúðúúëúúëúúëúúæúúá÷úßôúÚóúÚðúÙëúÑçúÌæúÅãúÁÝúÆÚúÊÚúÆÛúÆÚúÇÝúÉÚúÏÜúÓäúÓåúÔìúØîúÛñúßôúãöúèúúéúúçúúéùúêùúçúúäùúå÷úáõúÞóúØïúÌêúÈäúÇáúÀÚû¼Õø¸Ðð²Èç¬ÀØ§»Ò£¶Ô¡³×¡´Ø¢µÝ¦³â©·æ«¾ì²ÀõºÄú¿ÍúÆÒúÇ×úËÜúÒãúØçúÛéúßíúâïúâóúáöúáöúãöúäøúèúúèûúäøúâöúãöúÜöúÞ÷úâöúãõúâõúä÷úçøúãöúâõúäöúåõúåöúåöúåõúâòúÝòúÛôúÝðúÝñúßòúàðúáîúâïúÝðúßíúßíúÙëúÖêúÚêúÜéúÙçúÕåúÔãúÒãúÏáúÏÚúÌÛúÊÙúÈÙûÂÕù¾Ìó»Éó¸Êì¯Åä¬½ß¨º×·Î°Ë¬È¬Â¦º³°¦~zuqúíúúìúúñúúöúúúúúúúúôúúîúúíúúíûûßöùÃäà¯ÒØ©ÆÚªÁß­Ãä¯Æç±Äî²Åð´Çî³Äë±Äì³Éó¶Ìõ¾ÎøÀÔúÄÙúÈÜúÊßúÏáúÓçúÕêúÙìúÝîúÞðúÞòúåôúå÷úçøúì÷úíúúêúúëúúíúúëúúèúúèúúìúúêúúêúúíúúìúúèúúêúúêúúìúúìúúìúúðúúðúúðúúôúúôúúóúúóúúòúúóúúòúúóúúùúúùúúõúúõúúöúúõúúöúúúúúùúúøúú÷úúùúúúúúùúúùúúùúúúúúøúúöúúôúúóúúïúúîúúìúúèúúåùúäöúÞöúÚòúÙîúÔëúÏåúËäúÇáúÉÞúÊàúÉãúÉÞúÊßúÏãúÔçúÕèúØìúÜñúßôúãôúå÷úæùúëúúíúúêúúìúúìúúéúúéúúëúúåùúàöúÚòúÐìúÌèúÊæúÃÝú¿Øù½Ôõ¶Ìí²Åß«ÀÛ¦¹Ü§¹Ü©¼Ü©ºÝ¨¶ã«¾é²Âñ¹Äø¾ÌúÅÖúÉÚúÌßúÓãúÛêúÝíúàìúäòúæõúãöúäùúèúúèùúìúúîúúëúúèúúêùúêùúåúúâùúçøúêøúèùúçúúéùúèùúçùúçùúéøúéøúèúúéûúå÷úäõúäöúáõúâõúàôúáòúäòúäòúáòúàðúÞðúÝîúÞîúÝïúßìúÚëúÙèúÖæúÓçúÓæúÑáúÎàúÎÝúËÚúÃÖúÀÐõ¿Ñô»Íï²Çæ¬ÁÞ¦¼× ¸Ó¥¶Ò ±Ë­Âª½¤µ¡±¦££~yúèúúêúúîúúóúúøúúøúúóúúîúúîúúîúûâöùÃåâ®Ò×¦ÅØ¨ÁÞ«Áã­Áå®Àê°Ãì°Äë±Äê±Äê²Äî´ÉôºËù¾ÐúÂÕúÄÚúÅÝúÉßúÐâúÒåúÖèúÛéúÝëúÝïúàòúáóúáõúäõúêöúéøúèùúçùúèúúèúúèúúëúúéúúæúúçúúéùúæøúäúúæúúæúúæúúêúúíúúíúúïúúðúúñúúñúúïúúïúúðúúðúúóúúøúúùúúöúúõúúõúúöúúøúúúúúøúúøúúúúúûúúúúúúúúùúúùúú÷úúôúúóúúòúúïúúíúúéúúèúúèùúæúúà÷úÛòúÖîúÑëúÍæúÅáúÄÞúÆÝúÆÜúÇÝúËàúÅÛúÉÞúÏâúÓæúÖèúÙëúÜîúÞòúâôúåøúæøúéùúëúúéúúéúúçúúäúúæùúä÷úàöúßóúØïúÎéúÌåúÇâúÃÝû¼Öø·Ïò´Ëí¯Åá©¾Ø¤¹×¦·Ù§¸Ú¤¸Ú¢¶Ü§¼ä±Àñ¸Âú¾ÊúÇÓúËØúÍÝúÓâúÙèúÛïúÞñúãðúáõúá÷úä÷úæ÷úèùúçùúèøúéùúæùúåøúæøúå÷úá÷úãöúèøúçúúæøúæ÷úçøúåøúäøúå÷úåöúã÷úáöúáõúâöúâõúßòúÜïúÚïúÙîúÛîúÞïúÝìúÙìúÙíúÚìúÚëúÚëúÙèú×êúÕæúÑãúÎãúÎßúËÜúËÚúÊØúÉÖùÂÑø»Ìô»Ëñ¶Çì¯ÅãªÀÚ¤¸Ô±Ð°Í®Å©½¥·¡°§¥| |~ztúãúúèúúíúúñúúôúúöúúöúúóúúðúúïúûãöùÅèâ°Ó×¨ÆØ¨ÃÜªÀâ®¾ã°Áè°Ãê¯Ãé¯Åê°Åì±Âí²Èô·Ëù»ÎúÂÔúÅÚúÅÞúËßúÎàúÒãú×çúÜéúßëúßïúÞñúâòúâõúáöúçõúéùúèùúèùúêúúéúúêúúëúúëúúçúúåúúæùúåùúãúúåúúãúúåúúëúúíúúíúúîúúíúúïúúòúúîúúîúúðúúòúúôúúøúúøúúõúúõúúöúúøúúúúúúúú÷úúùúúúúúúúúúúúúúúúúúúúúøúúõúúôúúóúúîúúîúúëúúéúúêùúéùúâøúÞóúØîúÏëúÉåúÀàúÀÜúÅÝúÇÛúÉÚúÊÝúÆÝúÌàúÑáúÖåúÙêúÚëúÜîúÝòúàöúå÷úèøúëúúëúúìúúëúúèúúçúúçùúã÷úáöúáôúÚñúÐíúÏæúÌãúÆàû¾Øø¹Ðò¹Íï²Ëãª¾Õ§ºÔ¨·Ü¨·Ý¤ºÙ ¸×¤»ä¯Áó¸ÅûÀËúÊÒúÌÚúÑßúÖåúÙêúÜðúàóúäòúçöúæøúå÷úè÷úëøúæùúåøúêùúèùúäøúåøúä÷úã÷úåøúæùúçúúåøúç÷úçøúåøúã÷úãöúäöúãõúßóúàôúâ÷úàõúÜñúÖîú×îú×ìúÖíúÙïúØêú×êúØìúØëú×êúÙéúÖèúØèúÒåúÑâúÐàúÊÝúÈÜúÈØúÇÖúÈÖùÄÒø¼Íô¸Éï·Äê¯Ãã«ÀÛ§¹Ô²Í®È¬Â«»¥´®¡§} ~}wtúàúúåúúíúúðúúòúúõúú÷úú÷úúôúúòûûæùùËíçµÙÚ¬ÉÙ«ÅÞ­Ãâ¯Áä²Äé²Äì²Æë²Æê¯Æê®Æî²ÊóºÍø½ÏúÃÕúÈÛúÊßúÍáúÌâúÓæúÙëúÜíúàïúâñúáòúäóúç÷úæùúæøúëúúëúúíúúìúúéúúêúúìúúìúúéúúæúúåúúãúúèúúçúúçúúéúúìúúîúúíúúîúúïúúñúúòúúñúúñúúóúúõúú÷úúûúúúúúõúúóúú÷úúúúúúúúúúúûúúúúúúúúúúúúúúúúú÷úúøúúúúúúúúøúúöúúñúúòúúñúúíúúëúúìúúèúúâ÷úÜñúÓìúÉèúÃàúÆÞúÇàúÊßúËÜúÈÞúÌáúÐâúÖåúÛèúÜëúÜïúßòúßõúäøúèùúëúúïúúñúúòúúòúúðúúïúúíúúêúúåúúâøúÜôúÔðúÓëúÓèúËâúÃÜûÀ×ù½Òó¸Ïç®ÄÜ¬¾Û­»ã­»ä«¾Ù¢»Ö¥ºå°Áõ»ÉûÄÐúÍ×úÎßúÖåúÝêúßïúáòúåóúêøúïúúëúúéúúìûúëúúìúúêúúêúúìúúìúúêúúåúúèúúéúúçùúèùúæúúéúúêúúèùúæøúå÷úå÷úåöúâöúãõúäõúßõúÙôúÖòúØñúÙîúØîúØîú×ìúÙëúÙìúØìúÙëúÚëú×êú×æúÓæúÔåúÒâúÌáúÉàúÅÛúÈØúÆ×úÂÕú¿ÑõºÌï¹Çé²Äã­ÀÝ§»Õ·Ë±Ê®Å«¼¦´ ­¤¥¢|zúÚúúßúúåúúéúúíúúïúúñúúòúúðúúîûûäøúÏëêµÛÙ§Ë×§ÀÝ«¿à¬Áâ®¾å­½é«Ãê°Äç®Áä¨Âè°Åî·Èö½ÌúÀÑúÃÔúÆÖúÅÚúÇÝúÌâúÑæúÔèúØëúÜíúÝìúÞîúÞòúßôúãõúéøúèúúèúúçúúæúúæúúçúúãúúâúúãúúáùúßøúäùúãúúãúúäúúåúúçúúçúúëúúíúúíúúìúúíúúðúúñúúôúú÷úúúúúúúúñúúîúúôúúúúúúúúùúúúúúúúúúúúúúúúúúúúúðúúñúúöúú÷úúõúúòúúïúúîúúìúúéúúéúúéùúäøúÝóúØîúÏèúÄáúÁÜúÈÙúÈÝúÆÞúÆÚúÆÚúÈÜúÏßúÕãúØåúÛèúÝíúÚïúßðúâõúåúúëùúïøúôúúóúúóúúñúúíúúëúúçöúáöúÞõúÙïúÒëúÐêúÎãúÈÞúÂÛû»Õù¶Îð³Éè¯Åã©¿Û¨¹Ü«¸á©ºÚ¹Ó£µß¬¸ñ·ÃùÂÍúÊÓúÑÜúÔãúÙçúàìúãðúäòúéöúèùúçøúéùúçúúåúúéúúèúúåùúçùúéùúæúúâùúæùúäøúáöúã÷úãùúåùúç÷úæöúãöúáöúàöúàôúßóúàñúÜðúÕñúÓïúÓíúÒíúÒìúÔéúÕçúÒèúÓçúÒèúÒæúÓäúÒäúÒãúÏâúÐâúÍáúÈßúÈÚúÅ×úÀÕúÂÑúÁÒú¼Ñ÷ºÊñ¸Æì¯Ãæ­ÂÞ¨»×´Ñ³Æ¬Ä¨Á¢·¬¤¡z|~ytúØúúÞúúâúúéúúïúúìúúîúúóúúóúúóúûíúúÖóð¾âÜ¯ÑÕ­ÄÞ¯Âå°Ææ³Ææ³Ãë´Çî´Çê²Åé²Çî·Æò¹Êø¾ÐûÅÓúÈ×úÉÝúÈßúÉàúËäúÓéúÙíúÚïúÜïúÚñúÝòúßôúáöúè÷úëøúïúúíúúìúúëúúéúúìúúíúúçúúåúúèúúéúúêúúêúúéúúëúúìúúëúúíúúïúúðúúóúúóúúðúúòúúöúúùúúúúúúúúúúú÷úúöúúùúúúúúúúúúúúúúúúúúúúúúúúúúúúúúùúúùúú÷úúöúúõúúôúúôúúðúúïúúðúúïúúêúúæ÷úãöúÚòúÏìúÊèúÊãúÎâúÌäúÊâúÌàúËâúÎâúÓäúÙèúÞìúàðúáñúàôúåöúëùúðúúóúúöúúùúúúúúøúú÷úúõúúðúúîúúéûúã÷úÝóúØòúÕðúÑéúÉäúÆÞúÃÙú¾Õ÷»Ðî·Éê°Æã­Áß°½ã°¿ã¦¼Ú¨ºã²¾ô»ÉûÄÑúÐØúÙâúßìúàîúçðúëõúéöúìúúïúúìúúíúúðúúìúúìúúîúúïúúîúúíúúïúúëúúèúúåúúçúúêúúæúúçúúèúúèúúåøúä÷úç÷úç÷úæ÷úâöúßóúÝòúÛòúÚïúÛïúÚðúÛðúÚïúÖïúÖîúÒêúÒêúÓèúÐãúÎãúÏæúÑåúÐãúÍàúÈÜúÄÜúÃØúÅÕúÅÓùÁÓ÷¾Ñô»Èñ´Åé±Ãß®¾Ú¦¹Ô·Ë±Æ¬À§·¥®£¦ ¢zúÕúúÙúúÛúúÞúúãúúåúúæúúéúúêúúíúúêúúÕòð¼ßÛ¨ÌÒ¥ÂÚ¬Áâ¯Âã®Áã­¾æ®¿è°Âè¯Ãå­Âæ®Åë³Æò¸Ëù¿ÐúÅÓúÇ×úÆÚúÀÝúÄàúÍãúÓæúÕëúÕíúÔíúÕïúØðúÝòúãôúçöúæöúä÷úäøúçøúçøúâùúãúúâùúàùúäúúêùúëúúìúúëúúéúúæúúéúúéúúìúúîúúîúúïúúðúúñúúôúúøúúûúúùúú÷úúùúú÷úúøúúûúúúúúúúúúúúøúúùúúùúú÷úúøúúøúúöúúóúúóúúöúúóúúïúúíúúíúúëúúëúúå÷úàôúÚñúÕîúÍêúÉäúÈÞúÈàúÊÞúÉÝúÈÜúÊÝúÏàúÒáúÖãúØçúÜíúßñúâòúæôúëùúíúúîúúòúú÷úúúúúúúúøúúõúúïúúëùúåúúÞøúÙóúÖîúÒêúÌäúÃáú¿Þú¾ØúºÓõ¸Îï°Çé­Âá«¾Ü©ºà§¸â¨»Ü§¼â®Àñ·ÅùÁÍúÌÚúÕàúÛéúßíúåðúèôúèöúéøúíúúìúúìúúíúúìúúêúúìúúíúúìúúêúúëúúéúúäøúáùúâøúæøúåúúæøúçùúäøúáöúà÷úàöúàôúáôúÞóúÛñúÛñúÙðú×îú×ìúÖìú×ëúÖêúÑêúÒçúÎæúÌäúÍãúÊãúÉáúËáúËßúÈÜúÅÛúÃØúÀÕú¿Õú¾Ðù¾Îö¼Îõ·Êð´Çé±Âã«¾Þ¨¹×£´Í°ÇªÃ©½¤³¨|} }~{vvúØúúÕúú×úúÚúúÝúúâúúßúúàúúåúúíúúìúúØõõÃåàªÏ×¦ÆÝ¬Ãâ°Áæ´Âê²Àé±¿ê²Äì²Åé±Âå°ÈíµÊò¹Ìø¾ÐûÅÕúÉÚúÉÜúÄÝúÇßúÌáúÓçúØëúÕìú×ìúÙîúÛñúáôúåõúç÷úæ÷úåøúåúúèùúèùúäúúåûúåúúãúúæúúêùúîúúîúúìúúëúúíúúíúúìúúîúúðúúñúúòúúóúúóúú÷úúúúúûúúúúúøúúúúúùúúùúúûúúúúúúúúúúúúúúùúúøúúöúúøúúøúúöúúóúúóúú÷úúóúúñúúðúúïúúìúúéúúèùúâ÷úØòúÒîúÍéúÈäúÈáúÇâúÊßúÊÞúÊáúÐãúÒâúÕåú×çúÚêúÞðúáóúæòúëöúðúúðúúïúúòúúøúúúúúúúúùúú÷úúóúúïùúéùúãùúÞôúÜîúØìúÐéúÊåúÅáúÂÚúÀÔø»Ñó·Ëë¯Åæ­Áä­¿ã¬½â®¾ã«¼å±¿ñ»ÈúÆÒúÑÚúÙãúÞëúæñúéóúêöúíøúîùúïúúîúúîúúíúúîúúîúúìúúíúúíúúîúúíúúéúúçùúæùúèùúêùúêúúèùúéúúèøúèøúæùúâøúâõúãöúáõúßôúßóúÛôúÝòúÙíúØíúÙìú×êúÔëúÒéúÍçúÎçúÐæúÌäúÈâúÉÝúËÝúÌßúÈÞúÅÚúÅØúÁÔú½Òú¾Ðø¾ÌöºÊò¸Éë´Äå¬¾à¨»Ø¤·Ì°Å­Ä«½¤´ª ~ ¢~yyú×úúÒúúÓúúÖùú×øúÚúúÙúúÛúúâúúëúúëúúØööÃæà¬ÑÕ¥ÄÚ«Áà¯ÁåµÃê¶Ãë¶Ãì³Æë±Äè±Âå°Æê³Èñ¶Ëõ½ÎùÄÓúÇÙúÇÝúÇÝúÇßúËãúÒèú×êú×êúÙêúÙíúÜñúáòúäôúã÷úãøúåøúæøúæùúæùúåúúçøúçùúåúúåùúç÷úëúúíúúëúúêúúìúúìúúíúúðúúñúúóúúóúúòúúóúúøúúúúúùúúúúúúúúúúúúúúúúúúúúúúúúúúøúúøúúøúúõúúôúúöúú÷úúóúúñúúñúúñúúóúúñúúïúúîúúëúúçúúæùúßöú×òúÏíúËçúÈâúÆãúÈàúÊàúÊáúËãúÏåúÑáúÕçú×éúÚëúÞîúßòúåõúêøúíùúîúúðúúõúúûúúúúúúúúúúúùúúöúúòúúïúúçúúàõúÞñúÚíúÕìúÑçúÉàúÅÚúÄÖû¾Óö»Íí±Èè®Äå¯Áâ¬¿âª¾ã¨»â®½ì¹ÈøÆÓúÓÙúØáúáëúêòúìõúîøúîúúëúúîúúðúúðúúîúúíúúìúúëúúìúúíúúîúúîúúéúúéúúêúúìúúìúúëúúèúúçùúæøúèøúèùúä÷úäõúãõúáõúáóúßñúÝóúÛòúÙîúØìú×ìúÖìúØìúÕëúÏçúÎæúÏåúËáúÆßúÈÝúÌÜúÍÝúËÝúÈÛúÅÙúÀÔú¾Õù¿Ðø¿Ëô»Íï¸Èê²Âã¬½Ü¦»Õ ·Ì¯Ã®À©º£®¢~¡}yvúÙúú×ùúÔúúÑùúÐøúÐúúÓúúÖûúÞúúæûúäúúÖñõ¾âÞªÎÑ¤ÁÖ©¿Þ®Àá°Áæ³Ãê´Åé±Åå¯Âã­Áá¬Áâ¯Âí±Èõ¹Ë÷ÁÍúÃÔúÄÚúÅÜúÆàúÌäúÐæúÓæú×êú×êúÕíúØîúÝîúßóúàôúáöúà÷úßöúâ÷úäøúáùúâ÷úä÷úâùúâøúäöúçùúêúúëúúèúúåúúèúúêúúîúúðúúñúúñúúïúúñúúõúúøúúøúúùúúúúúúúúúúúúúúúúúúúúúúúøúúôúúôúúõúúôúúöúúõúúðúúðúúðúúîúúóúúíúúìúúëúúèúúäúúßöúÛóúÔðúÌëúÈåúÈáúÅßúÇÜúÈÞúÊàúÊßúÇÝúÍâúÓåúÕåúØæúÜêúÞïúãöúè÷úçøúçúúïúú÷úúúúúúúúúúúúúúùúúöúúôúúïúúæùúáöúÝñú×ëúÕêúÐçúÇßúÅÙúÅ×ú¿Óõ·Íî±Çæ®ÄáªÀá¦¼á£½ß£¼ß§½æ±ÁòÀÌûÎØúÖÝúâèúçðúëõúí÷úêúúæùúëúúðúúðúúîúúëúúçúúèúúéúúêúúìúúëúúéúúéúúêúúêúúèúúèúúçúúå÷úâöúâöúäöúãöúáôúÞòúÞñúÞðúÛïúÛðúÕîúÕîúÕëúÓéúÓëúÕêú×çúÏäúÊáúËßúÈÞúÅÝúÇßúËÛúÊØúÈØúÅØúÀÕú»Ôú½Ñø¼Ìõ»Êñ¹Ëé¯Æä­¿ß¨º× ·Ñ³Ì¬Â©¼¥¶ ¦|{ ~}wtoúéúúæúúßúú×úúÕúúÔøúÐøúÒúúÛúúãûúáùú×ïüÃäå°ÑÙ¬ÇÝ­Äà­Áä³Ãë¶ÆëµÆé³Çê³Æé³Ãå±Âä´ÅïµÉ÷ºÍùÀÒúÅ×úÊÜúÍßúÏáúÔæúØéúØêúÙîúÚîúÛïúÞïúáóúâöúæóúê÷úåùúáøúåøúçøúäúúæúúçúúæúúèúúéúúéúúëúúîúúîúúíúúíúúîúúîúúòúúöúúõúúòúúòúúøúúúúúúúúúúúúúúúúúúúúúúúúúúúúúúúúúúúöúúõúúøúúúúúúúúøúú÷úúõúúôúúóúúñúúïúúîúúîúúìúúæúúá÷úàõúØôúÏîúÊçúÈäúÊáúËàúÊßúÌàúÌßúÊàúÐçúÕçúÙçúßìúäñúåóúê÷úìùúîúúïúúóúúúúúúúúúúúúúúúúúúúúúúúûúúóúúíûúéøúâóúÜðúØïúÕíúÐåúÍÝúËÚúÆÖ÷¾Òò·Ëë±Æç¯Äç¯Áã«Áã«½å©¾ç®Âï¾ÊûÏ×úÝâúæìúêóúí÷úìùúéúúíúúïúúñúúñúúïúúîúúéúúìúúëúúìúúðúúíúúëúúíúúïúúîúúìúúëúúéúúéúúèøúçöúèøúæúúã÷úâöúáõúÞóúÜòúÜôúÛòúÖðú×îú×íúÕìú×êú×çúÐçúÎåúÐâúÍáúÊáúÊàúÍàúÎÞúËÛúÆÙúÂØúÀÓúÀÐù½Îö½Ìó¾Ëî²Éè¯Ââª¼Ü¥¸Ö¡¶Ï²Æª¿¨´¡©¥£ |qúëúúêúúáúúÚùúÔöúÏòúÉñúÊòúÌôúÑõúÔðúÊçüºÛà¨ÊÑ¦ÃØªÁÝ«¾ß°¾â¯Áà¯Áä°Áå¯Ãá­Ãå¬Àâ«Àç²Åð·Éö»ÌúÂÒúÅØúËÝúÐÞúÓáúÔåúÓèúÔëúÔëúÓêú×ìúÛïúÝðúàôúäõúäôúáôúßôúâõúàöúÝöúÞ÷úâøúäøúäúúæúúçúúêúúëúúéúúèúúéúúêúúíúúñúúòúúðúúõúúöúúöúúøúúúúúúúúúúú÷úúóúúôúú÷úúøúúöúúùúú÷úúôúú÷úúøúúôúúóúúñúúîúúìúúëúúëúúéúúèùúæùúãùúß÷úÙòúÓïúËéúÅãúÇàúÆÛúÈÚúÆÙúÄÙúÅÚúÇÜúÊÛúÓÞúØåúÚëúÞíúãðúæõúæ÷úéùúîúúòúúôúúøúúøúúùúúúúúúúúúúúúúúôúúëúúæùúâôúÜîúØìúÒäúÎáúÊÞúÅØúÁÓøºÏò¶Èè°ÂÞª¾Ü¨ºÝ§¸Ü¨·Ý¡¹Ý¦»èºÁüËÏúÑÝúßæúâíúâóúãöúâõúäùúçúúëúúìúúèúúäúúæúúéúúìúúëúúçúúåúúæùúæúúæùúæùúæúúçúúèøúäøúäöúàõúÜöúáöúÝõúÜõúÜóúÙðú×ïúØîúÖëúÍêúÎéúÓèúÓèúÓåúÏäúÍåúÉáúÆÝúÈÜúÊÜúÉÛúÆÚúÆÙúÆÙúÂÖú¾Óù¼Ð÷»Ìõ»Ëó¹ËíµÇè­Àß£»×¡¸Õ¢¶Ñ´Ç­¼¥±©}{z|~zskúïúúîúúçúúßùúØ÷úÓõúÌñúÊðúÉñúÍòúÑñúÉçü¼ßæ¯ÍÙ«ÈÜ¬ÆÞ®¿ã·Àå±Âå²ÄèµÃì²Ãé°Æç³Åæ±Äê¶ÇïºÉö¾ÏúÃÖúÊÝúÎàúÒßúÕãúÙëúÚíúØëúØëúÙîúÜòúßñúâñúâôúãöúæöúãõúàõúâ÷úäöúáùúâøúä÷úæúúèúúëúúëúúíúúíúúíúúïúúîúúîúúðúúóúúôúúôúúöúúøúúùúúúúúúúúúúúúúúùúú÷úú÷úúùúúùúúùúúúúúùúúøúúúúú÷úúôúúòúúðúúïúúîúúîúúìúúëúúíúúíúúéúúäøúÜöúÔôúÌíúÇåúÇáúÈÞúËÞúÉßúÇÝúÉÛúÊÜúÌÞúÔÞúÚæúÝëúáíúçñúëöúìøúðùúðúúòúúöúúùúúùúúúúúúúúúúúúúúúúúùúúóúúéûúâøúßñúÜïú×èúÓäúÏàúÊÛúÆØû¾Óô¹Êë³Äã«ÀÞ©»Ý«ºÝ¬ºã§»ß§¾ç´ÂüÄÍúÐÙúÝæúäðúæôúä÷úåùúìúúíúúïúúòúúïúúçúúêúúíúúðúúðúúëúúëúúêúúéúúëúúìúúìúúìúúéúúéúúéùúãøúÝ÷úàöúáõúáöúÞóúÜñúÜòúÜïúÕïúÑíúÓêúÖêú×ìúÔêúÐêúÎåúÎâúÌãúÈßúÉÝúÉÞúÄØúÆØúÈÛúÃ×úÃÔúÂÒù½ÐöºÏô¸Ìð³Çë²Ãæ«ÀÚ¦¾Õ¥¹Ó¢³Ê²Ã©´£¬¤¢¡~tqúéúúåúúàùúÛöúÖõúÒòúÍîúÌíúËìúÉìúÊêúÆãü·Ûã¯ÌÖ«ÅØ©ÂÛ¬¾ß°¿æ²Àå±Âå²Âé²Âè°Âã¯Äá®Ãå±Æê´ÇòºËûÀÓúÅØúÌÝúÑßúÒãúÖèúÙéúÕéúÙéúÙëúÙïúÝðúâðúâðúáôúâóúßóúÝöúÝôúßõúÞùúà÷úâ÷úãùúçùúåúúæúúëúúìúúêúúìúúîúúîúúïúúñúúóúúõúúöúú÷úúøúúøúúùúúùúúúúúùúúúúúúúúùúúúúúúúúúúúøúúöúúôúúðúúìúúêúúéúúëúúëúúìúúíúúìúúíúúîúúèúúåùúÞ÷úÔòúËêúÅáúÃÜúÆÜúÉÝúÇÜúÄÙúÆØúÈÚúÉÚúÏÝúÕàúÙæúÞëúåìúêôúí÷úî÷úðùúôúúöúúùúúúúúúúúúúúúúúúúúúúúûúúõúúëúúä÷úÞóúÜìú×èúÔäúÏÞúÉÚúÅ×ø½Ðð³Åæ®ÀÞ¨¼×¥¸Û¨»Þ©»à¦ºÝ¡»á¨Àñ¼ÈúÊÓûÖáúàëúäñúãöúçøúïúúïúúïúúòúúñúúêúúéúúêúúïúúïúúìúúìúúéúúëúúêúúêúúéúúæùúäùúãøúäùúâøúßõúàöúßôúßñúÝñúÜòúÛðúÚîúÕíúÑêúÑèúÒéúÐçúËæúÌçúÉâúÇàúÆâúÄÞúÁÛúÂÛúÀÖúÁÕúÃÖúÁÔú¿Ôø¼Íö¶Êò´Ìî²Éë®Ãè¯Åä«¿Ú¤ºÓ ¶Ï±Æ¬½¦°¦{} £ |zrjúÞúúÛúúØøúÖõúÓóúÏïúÐíúÐîúÏëúÍëúÌèúÈàü¹Úâ®ÌÓªÁ×¨¾Ûª¾ß®¾åµÁæ³Âæ²Âç³Âç±Âå®Áã¯Ãæ°Æë±Èó¹ÊûÁÏúÃÕúËÛúÐßúÔáú×åúÖçúÕèúÙéúØêúØíúÝïúßïúàðúÞôúÞòúÝòúÛõúÚóúÜôúÞ÷úßøúá÷úäöúæøúäúúæúúêúúíúúìúúíúúîúúîúúðúúñúúóúúòúúõúú÷úú÷úú÷úúúúúúúúúúúùúúùúúøúúøúúúúúúúúúúúøúúôúúðúúíúúçúúæúúèúúéúúêúúêúúïúúñúúðúúïúúêúúèúúâöúØñúÌéúÆáúÆÜúÄÙúÆÚúÆØúÄÕúÄÕúÆ×úÆÖúÉÚúÏÜúÖãúÝêúäìúëõúîùúîøúôùúøúú÷úúúúúúúúúúúúúúúúúúúúúúúúúúõúúðùúê÷úãôúÜíúÖéúÒåúÍÝúÈ×úÄÓöºÌí¯Åâª¾×¨¹Ô¥¸Ü¨¹ß§¹Ý¥¹Û¹Ý¡¼è´ÄúÃÑûÕÞúÞéúãñúæöúè÷úîúúïúúðúúòúúôúúðúúêúúêúúíúúíúúêúúêúúëúúëúúéúúèúúæúúåùúäùúâöúäøúäøúãöúáöúßóúÞòúÜòúÜñúÛîúÙîúØìúÒêúÎçúÍçúËåúÇâúÈâúÆàúÂßúÂàúÁÝú¿Ùú¾×ú¾Ôú½Ôú¾Óú¾Òú»ÒøµÊó²Æð²Çí±Åê­Áç­Âäª¾Ú£´Ñ´Ì²Å¨»¥¯¢zz£¢¡{|thú×úúÙúúØøúÔõúÐòúÎïúÓîúÓñúÕïúØïúØíúÓæüÄàç´ÐÙ¬ÅÙªÁÜ¬¿ã´Àæ·Åê¶Åë·Ãê¶Äì´Æë²Ãè²Äé´Æî¶Êõ»ÍùÃÑúÈØúËÜúÏÞú×áúÛçúÙêúÚéúÛêúÚîúÛïúßïúÞðúÞðúÚóúÝòúÞòúÛôúÙóúÞóúáõúá÷úã÷úæöúèùúêùúëúúëúúîúúñúúñúúðúúóúúóúúñúúòúúñúúôúú÷úúøúú÷úúùúúùúúùúúúúúøúúøúúúúúúúúùúúùúúùúúöúúñúúîúúçúúçúúêúúêúúìúúíúúïúúôúúöúúôúúòúúíúúåøúÛõúÍîúÆåúÆàúÃØúÆÙúÈÛúÆØúÅÕùÄÖúÆÙúÆ×úÊÛúÓãúÞèúæïúîõúðùúõúúøúúúúúúúúúúúúúúúúúúúúúúúúúúúúúúúú÷úúñúúìøúæôúÛïúÕêúÐæúËßúÈÖùÄÑõ·Ìë­Çß©ÀÖ¨ºÙ§»Þ«¹ß«¶à©¹Ü ºÚ¹å¬ÁùÁÏû×ßúßëúçòúëøúêúúïúúðúúóúúõúúõúúóúúíúúïúúíúúëúúêúúêúúîúúìúúìúúëúúéúúëúúçúúç÷úé÷úèùúä÷úáõúâôúàõúÞóúÝðúÜðúÙîúÙïúÔíúÎçúÌæúËæúËäúÇäúÆáúÇßúÆàúÁÞúÁØúÀÖú¾Õú½Õú¾Ôú½Òú¼Ð÷¶Íó²Èð³Æï³Äí±Áé®Àè­¿Ü¥·Ó ´Î²Æ«Á§± ¤~¤¦¤wmúÕøúÖùúÕöúÎñúÉîúËëúÏéúÓíú×îúÙíúÜíúÝìûÊáç¹Ñ×ªÆÓ¦ÀÖ«½à®Àâ¯Àä®Àæ²ÁçµÂç±Áä«Ãà©¾à®Áæ²Åï¶È÷¼ÍúÂÕúÇÙúÊÛúÏáúÕäúÖåúÖêúØçú×éúÔëú×ìúÝîúÛíú×ïúÙïúÜïúÙðúÖðúÙðúÛñúàõúâøúáøúä÷úãöúãùúæúúéúúêúúêúúîúúóúúñúúîúúïúúñúúôúúõúúôúúõúúöúúôúúõúú÷úúøúúùúúúúúøúúöúúõúúöúúóúúëúúåúúàúúáúúäúúæúúéúúíúúêúúíúúòúúòúúðúúéúúâøúØóúËëú¿ãúºÜú¾ÕúÂÓúÂ×úÀÖù¾Óø¾ÔùÀÓúÀÓúÁÔúÉÚúÕàúßåúêíúìñúò÷úöûúöúú÷úúöúúøúúùúúùúúúúúúúúúúúûúúôúúëùúæôúÞïúÖêúÒâúÍàúÆÞúÀÔ÷»Ìî¯Æâ£¿Ó ºÍ¡µÓ¡³Ú¥¶Ü¨µÚ¤µÕµÑ·Û¢»ô¼ÆúÏÙúÜçúäîúèõúéùúëúúëúúïúúîúúìúúîúúèúúêúúèúúåúúçúúèúúéúúêúúêúúèùúçùúæúúã÷úáõúâõúàóúÜòúÝòúÚóúÚñúÝïúÜîú×íúÕëúÓêúÐéúËåúÇâúÆâúÈàúÄãúÄáúÅÝúÀÚú»Øú½Õú¼Ôú¹Óú¸Ðú»Ïú»Ïø·Ìó±Ëì¬Äé­Àé®Áç­Àã«½Þ¥¹Õ¡·Ñ±Ê«½§µ¦~z|¡|vurfúáúúàûúÛöúÖóúÓòúÓîúÓíúØðúáóúéôúëõúëôúâîóÈÚâ²Ì×¬ÅÙ®½à³¿æ´Ãê²Äë·Æë·Äë³Áè³Æã­Ãå°ÂêµÅó»ÊûÁÐúÃÕúËÛúËÝúÒÞúÛãúÛéúØëúØèúÛêúÜïúÝñúßðúàðúàôúáöúâõúßóúÜôúßöúâ÷úæøúçøúèøúëúúéúúçúúçúúêúúíúúíúúòúúóúúôúúôúúõúú÷úúöúú÷úúúúúúúúøúú÷úúõúúùúúûúúúúúúúúúúúõúúöúúöúúñúúêúúéúúçúúèúúéúúëúúïúúðúúñúúóúúöúúõúúóúúðúúîúúâøúÒïúÆäúÁáúÂÙúÇÖúÅÖúÂÔúÃÒúÃÓúÀÑú¿ÐûÁÏûÆÓúÏÜúÞåúçëúïîúòôúôúúöúúõúúóúúöúúùúúùúúùúúúúúûúú÷úúòúúíùúçõúáòúßíúÖãúÎÞúÊÜúÁÓø¹Ëì´Æß¥½Ñ¡¶Î¦³Ø¦·ß©·ÝªµÙ£µÚ·Õ·× ¹ñ»ÆúÓÚúåëúîóúí÷úëúúòúúòúúòúúðúúïúúñúúñúúðúúìúúìúúîúúðúúîúúðúúðúúîúúíúúìúúëúúèöúå÷úáøúßôúáôúßóúÞóúáòúâïúÞîúÚïú×êúÓëúÐêúÐçúÑçúÒæúÍãúËãúÇáúÃÝúÀÛú¾ØúÀÖúÁÔú¾Òú¾Ñú¿ÒùºÐ÷¶ÎñµÈíµÃí±Ãë­Áç³¼â­¿Û©¸Õ¤°Ì®À©¹¤ª   ¡¬£whúâúúãùúâ÷úÚóúÐïúÎëúÑéúÙìúãñúëöúð÷úòõúèîùÌÞâ±ÐÐ§ÅÖ¨½Ü«¾â°¿ã²Áæ³Ãè±Äè®Ãâ¯Âá®¾á¬¿å°Ãî¹Çö¾ÎúÁÑúÆÚúÉÜúÌÝúÓâú×æúÓèúÓçúÔæúØéúÙîú×íúÝðúÜðúÝñúÞñúÜñúÜðúÝôúàõúàôúáõúãöúâ÷úãøúæúúãùúä÷úçøúçúúëúúïúúòúúòúúóúúõúúôúúõúúöúúøúúøúúõúúôúúöúú÷úú÷úúøúúöúúöúúôúúòúúéúúàúúäúúæúúèúúêúúìúúíúúðúúòúúöúúõúúôúúôúúòúúïúúàùúÐðúÅäú¿Þú¿ÖùÁÓø¿Ñù½Ð÷»ÎõºÌô·Éô´Ëñ¶Ìò»Ì÷ÁÑúÍØúÚàúåêúèðúìòúñöúîúúïúúïøúñùúòúúñúúóúúòøúî÷úëöúçõúâðúÞëúÖéúÐàúÉÛúÂÕ÷¹Ìê°ÅÝ¤¼Ð·Ê±Í¢¯Ô¤³Ø£´Ù£¶Õ²Ò±Ë±Îµç´ÄøÍØûâæùëðúë÷úìúúëúúìúúïúúíúúëúúðúúñúúïúúéúúéúúíúúêúúîúúíúúëúúêúúéúúèúúåøúãõúáõúÞöúÛóúÚòúÜðúÜïúÝïúÝíúÛëúÖëúÓçúÒèúÓçúÒçúÎæúÍãúËàúÇàúÄßúÁÚú¿×úÂ×ú¾Ôú¹Òû¸Íø¼Ìö½Ð÷·Îò²Éì¯Åé¯Âé¯Âç¬ÀÞ­»Ûª»Ø¢¹Ð±Ãª¸£° ¤{~~¢zwpdúçúúçúúäøúßõúÖòúÐïúÑíúÙíúæóúï÷úó÷úö÷ùïòýÔååµÓÏ§ÆÔ¨ÀÞ®Àä²¿â³Áæ´Ãë´Äê³Åå²Âæ±¿å¯Áä²Ãì¸Éö¼ÑúÂÑúÇØúËÜúÍáúÒåú×çúÓéúÑèúÒèú×êúØíúÖîúÝñúÜðúÛñúÝñúÞòúÝòúáóúáõúâôúãõúäøúäøúåøúèúúæúúæøúèùúèúúíúúñúúôúúöúúõúúõúúöúúôúúöúúùúúöúúõúúõúúöúúøúúùúú÷úúöúúùúúõúúòúúïúúèúúéúúêúúëúúîúúðúúñúúôúúöúúøúúøúú÷úúùúúõúúòúúçùúÖòúÇæúÃÞû¿Öû¼Óø½Ïö¹Íô¶Ëò¹Èñ²Çí­Çì®Åð²Åö¸ÈúÁÏúÏÖúÚáúãêúëïúïòúìöúì÷úíøúíùúïøúî÷úëøúí÷úêöúéôúæñúáíúÞèúÔæúÎÞûÆÕûºÏñ®ÈÞ¦¼Ñ´É°Ê®Ñ¡±Õ¤´Ô£³Õ²Õ±Ï±È±Ë¶ã²ÂøÓÖüäèùéñúíöúðúúïúúíúúïúúïúúîúúñúúôúúóúúîúúíúúïúúíúúïúúîúúîúúêúúçúúçúúäùúäùúãøúàöúÜóúÚñúÛïúÛîúÜíúÚíúÙìú×ëúÔêúÕçúÖåúÔçúÐæúÐáúÌßúÇàúÇÞúÇÙúÄØúÅÖú¾Õú»ÑûºÎú½Î÷ÀÎ÷¸Ëó³Æî°Åë±Ãê°Áæ­Àà­»Þ¬¹Ù¢ºÎ²Â¨¹¥¯¢¥¥£|upgúèùúèùúä÷úßõúÚóúÕðúÔïú×ðúãóúîõúñ÷úô÷ùðôþ×éé·ÓÑ©ÃÒªÀÝ­Àä°Âã±Ãå´Âë¶ÃëµÄç²Âæ±Âæ³Âå²Áë´Èö»ÑùÁÑúÆ×úÍÛúÐÞúÒâúÕçúÕéúÒèúÓêúÖêú×ëúØïúÜîúàðúÝòúÞñúàòúÝôúáòúáòúãòúåöúåùúæøúæùúçùúèúúèúúèúúéúúïúúòúúôúú÷úúöúúõúúõúúõúú÷úú÷úúôúúöúúöúúöúúøúúùúúöúúôúúõúúôúúôúúôúúðúúìúúìúúìúúïúúòúúöúúøúúûúúúúúûúúúúúøúúôúúòúúìûúÜôúÊèúÂàø»Öö¶Ïò¶Ëï³Éì¯Åè®Àá¢¾×»Ö¹Ü¢ºç«¿ò´ÇøÄÎúÎÕúÚáúåêúéìúéîúçïúèòúèòúéñúéñúåðúçñúåðúåîúãìúßèúÙãúÑáûÇØø½Íï¯Åà¢¾Ò´È±ÆªÊ©Ï®Ó¡±Ó¡±Ò®Ð­Ê­Â¯Ç³à¯¾øÒÑüäæùëòúñöúóúúôúúóúúñùúñùúñúúñúúõúúõúúóúúðúúðúúñúúïúúñúúðúúëúúèúúæùúçùúæùúåùúáöúÛòúÙðúÕìúÖìú×ìúØëúÖëúÔëúÕêúÕçúÔæúÒåúÏâúÏàúÌàúÊßúÈÜúÈÙúÅÙúÁ×úÀÔúÀÏø¼Ï÷»Ð÷¾Ìö»Éñ´Åï²Åí²Ãé°¾æ­»ä­ºßª¹×£µÌ¯Â¨·£­ ¤¥£¢wlfúâùúå÷úæøúÞôúØïú×ìúÔîúÔïúÜïúæòúìøúïöùíðýÖèê¹ÕÓªÄÐ¨ÀÖ¦¾Þ¬Áá®Áâ°Àç³Áê²Ãã­Áá¯Âá±Âã­Àè®Ãó¹ËùÀÎúÃ×úÌÚúÎÛúÌÝúÐãúÒæúÔéúÔçúÑåúÔèúÙìúÙëúÞîúÞïúÜîúÜðúÝòúÜòúÝîúÞðúàõúàöúÞõúâ÷úãøúãùúåùúåùúçúúêúúîúúòúúòúúòúúòúúòúúõúúõúúóúúôúúöúúøúúõúúôúú÷úúõúúóúúóúúòúúñúúïúúêúúæúúèúúìúúïúúòúúöúúùúúúúúúúúúúúùúúõúúðúúïúúêûúÜöúÌëú½âô³Öð¯Êë­Çè©Åã¡¾×·É²¾®¹°¼±É³Ý¢¼ð³Æù¾ËûÌÖû×ßúÛãúßçúàèúÞéúàèúàéúÞêúÞéúÜèúÞæúÝæúÙäúÖÞúÏÚûÃ×ù¹Îí«ÄÜºÌ°Ä¯ÀªÂ¥Å¥È©ËªÎ¬Î­Ê§¿¥¸ªÅ­Ü«¼÷ÇÐüÞâùìïúô÷úõúúóúúòúúñøúïøúîúúïúúóúúòúúïúúíúúïúúñúúîúúðúúìúúëúúêùúä÷úæ÷úâõúáõúßôúØñúÔðúÐêúÏêúÒëúÕêúÒèúÏéúÒæúÐçúÐæúÎâúÉàúÉàúÉàúËÜúÇÚúÃ×úÁÖú¿×úÀÑû½Í÷¹Íô·Ìõ¸Êó¹Éì²Æë®Ãé¯Àæ­¼å«·á¨¹Û£¶Ó°É­¼¦®¥yx|~¡|}sd`úåúúæúúçúúæøúäõúßñúÔóúÓðúÜðúçõúíùúðúúõõüÞíïÃÝÛ²ÍÒ¬Ä×®¾à³¿æ°Áè³Äë¸Äî¸Ãé¶Æç´Æä²Åä°Åê±Çò¹ÌúÃÐúÆÔúÊÛúÍàúÏâúÐåúÒèúØëú×ëúÕêúÙìúÜïúÛìúÝïúßòúßñúàñúá÷úà÷úÞõúßõúáõúßõúÝ÷úå÷úäùúäúúèúúìúúìúúìúúïúúòúúòúúòúúôúúöúúöúúøúúùúúøúúùúúúúúùúú÷úú÷úúøúú÷úúøúúòúúïúúîúúëúúëúúïúúôúúøúúùúúúúúúúúúúúúúúúúúúúúùúúõúúóúúñúúäùúÓòúÆæø¶Úò±Ñë¯Êæ¦Åà¿Ô¹Å¶Á~®¿y±¼}±¾¯É¸ß¥Àð²ÆùÁÎúËØúÏÞúÔßúÖàú×ãúÙãúÙâúØãúÖâúÕâú×áúØáúÒÝúË×úÈÕûºÎì¬ÅÜ»Ð²Â«º¤º Â¢Ç¥É©Ì¬Ì¬Î¬Ê©¿§º«Ê²ã²½øÍÖûáèùíóúôøúöúúöúúòúúñúúñúúîúúïúúöúúõúúðúúñúúõúúõúúñúúðúúîúúïúúîùúè÷úäøúâ÷úä÷úãöúÞôúÛóúÕðúÔðúÙîúÙíúÖíúÖêúÓêúÔëúÔçúÐãúÎåúÐæúÍâúÌàúËÞúÉÙúÇØúÄØúÁÔú¿Ðú½Ñú¼Ðù»Ìö¹Ëò´Ëî²Æì´Ãë±Áè­½â¬¹áª¶Ø¢´Ë±¿§µª¢¤¥¤¡vlfúÜóúàõúã÷úâöúàõúßôúØòúÑíúÒëúÝïúçóúêôúìïüÙêð¿ÛÚ­ÉÏ¦ÁÓ§¾Ú°¾Ý²¿â³ÀæµÂèµÃç¯Àß°¿ß®ÁßªÃá¬Ãç´ÅòºËùÂÑûÅÔúÉ×úÍÝúÎáúÓæúÖæúÔäúÒçúÖêúÚëúØíúÞëúÞìúÛïúÝñúÞðúÝñúÛóúÛòúÚðúÙòúÛôúßôúãöúäøúãúúåúúèøúëúúêúúëúúîúúïúúðúúñúúñúúôúú÷úú÷úúöúúôúúöúúøúú÷úúöúúóúúðúúîúúëúúèúúèúúìúúòúúôúú÷úúúúúúúúúúúùúúùúúùúúùúúöúúñúúïúúíúúåùúÕôúÂéõµÙîªÐç¥Çâ¡ÁÛ¾Ñ¸Í¶Î±Ì®È­Å±Å¶È¶Ô¢»ä®Áð¶Çø»ÍûÀÍûÁÐûÅÓúÄÒúÄÑúÆÓúÆÓúÄÔúÄÓúÄÒûÃÐù»Êò°Äç¤½Ò¶¾«­}¢sr|«¸À Ä§Ã¦Ç¦½¤²}¡·¥É³ä­ÁøËÒûáâùèïúì÷úòøúïúúëúúèúúéúúìúúïúúïúúñúúðúúìúúîúúòúúíúúíúúíúúêúúçùúä÷úàöúßöúÞôúßóúßòúÛñúÓíúÔëúÖëúÕèúÓçúÓèúÒçúÒçúÑåúÎáúËàúÈßúÈÝúÇÙúÆ×úÂÖú¿ÓúÁÐú¼ÒøºÎöºËõ»Íô»Ëó·Æï³Äê¯Äç¯¿æ¬¼âª¾ß©¸Û¤¶Ì±À¬º¦­}z{£}qdbúÜóúÞóúåöúæøúåùúç÷úßõúÖñúÕîúÛñúäõúèóúéñûÝëõÆáã±ÍÔ«¾Ø¯ÁÞ°ÁâµÁç¸Ãé¶ÅéµÄë³Àá´¿à°Ââ®Ãä³Åê¶ÈñºÉùÃÔûÈÕúÌÙúÏáúÏãúÓåúØêú×éúÖéúØëúÜìúÝðúáîúâîúàðúÞñúßñúâóúáõúßöúÞóúÜóúÝöúáõúåøúèúúêúúëúúîùúñúúîúúðúúñúúðúúóúúòúúôúúøúúúúúøúúöúúòúúöúúöúúôúúôúúõúúõúúóúúðúúïúúòúúóúú÷úúùúúùúúúúúúúúúúúúúúúúúùúúøúúöúúòúúñúúïúúèûúÛ÷úÊíø¼âõ¯Òí¦Êæ£Æä¢ÃåÀâ Àå¢¾å¢¼ä»â»ß¡½Ö½Ð½Ñ¢¼Û¨¿åªÃë¯Âí¯Åï³Æñ´Æñ´ÆðµÆñ´Äó´Æõ¶ÇõµÆô°Äî©¾ß ¶Ë¯·¨¡uojlw¦²» Ã¤È¥Ä¥·¡²~¢¾«Õ·ð´ÇúÏØúãéúîòúñ÷úóúúóúúïúúîúúîúúîúúðúúõúúòúúðúúñúúòúúóúúñúúðúúðúúìúúéúúçúúæ÷úäøúãõúáñúÞòúÜòúØðúÚïúÚíúÙêúÖéúÓêúÖêúÔéúÓåúÒâúÎãúËåúÌßúÉÜúÇÛúÆÙúÅ×úÅÓú¾Òú»Òù¼Íö¾Ëó½Íñ¹Çñ·Çî±Çê°Âç±Àæ®Àã­»Þ¤·Ð¯¿©¸¥±¡¡ ¢§£|unkúØðúÜóúâ÷úåøúçùúäöúÞöúØôúÖñúØñúÝòúàðúãïúÚéøÇßæ³ÏÔªÂ×ªÁÜ­Àà±Âã³Âç³Áç³Àç´¿ã²Âà®Áâ®Áä°Äç±Éñ¹Êø¿ÐúÄÔúÉÛúÍÞúÐàúÒäúÕçúÖèúÕèú×éúÚêúÜîúÛîúÝîúßðúÜòúÛñúàóúßôúÞöúÜôúÚóúÜôúàöúäùúèùúêùúìúúïúúðúúïúúðúúðúúñúúôúúóúúòúúõúúøúú÷úúöúúóúúòúúóúúóúúðúúóúúöúúõúúóúúòúúöúúøúúøúúøúúùúúùúúøúúùúú÷úúøúúöúúóúúóúúîúúìúúêúúãúúÛ÷úÑïûÂåû³Ûò©Ïê£Éê Èê¡Äë§Æð«Ãð«Åî¬Æð²ÃñµÄí¬Æâ£ÃÑ¼É¹Ë¹Í·ÍºÑ¹Ñ¸Ð·Ñ¶Ò¶Ô´Ñ´Ï³Ì²Ä¬¶££{nb_dho¤}¯·¿Á£µ¡°x µ{¤Ã®Ý¢ºùºÉûÐÜúßéúëñúïöúòùúõúúñúúïúúïúúðúúóúúòúúîúúìúúïúúòúúòúúñúúîúúíúúêúúæùúæøúãöúßõúßòúàðúÞðúÛïúØïúÕìúØêúÙêúÕëúÑæúÓæúÑåúÍâúÌàúÍáúÏâúÎÝúÈÛúÄÚúÄ×úÄÖúÂÕø½Ñø¹Ïö·Ìô·Êò¸Ìî¶Äì³Äì¯Äé®Áæ®Àãª¿Þ¨¸×³Ì­¼¦´¢±¡} £¥¤~vsrlúÕêúÛòúß÷úã÷úå÷úâ÷úß÷úÛöúÙóúÚñúÝñúÝðúáîúÛéúÉßé´ÑÓ¨Å×¨¾Ü­½Þ¯Àà°Àã³¿å³Áå±¿å²Áâ®¾á­Àâ®Ää°Æï¸Êø¾ÎúÂÒúÇÙúÎÜúÒÞúÕäúÔäúÕæúÕèú×éúÚéúÜìúÚíúÚìúÜïúÜñúÛñúÞñúßóúÝóúÚóúÜòúßôúá÷úæùúéùúêùúìúúïúúïúúîúúîúúðúúòúúóúúóúúòúúóúúôúúôúúöúúöúúôúúöúúöúúòúúõúúõúúöúúõúúôúúöúúùúúùúú÷úúøúúùúúøúúùúú÷úú÷úúôúúñúúðúúêúúéúúçúúáøúÜõúÖòúÊèû¼åõ±Ùñ¨Îî£Êé¤Çí§Éî¬Åî­Æï±Éó¼ÊõÁÌ÷¼Îó´Ëã§ÅÓ½Ê¸Â´¼´»±¹¯¹«¸§¶©²¦­¤¥~¡ |¡vqkf_]ej¡l§y±¹¹³x ­t´x£¼©Ì°è®¿ùÁÏûÕßúáéúçñúêöúòùúõúúòúúðúúðúúóúúôúúñúúíúúìúúíúúïúúñúúïúúëúúëúúéúúäøúâöúÞôúÜóúÜñúßïúáðúÝïúÙîúÔêú×èúØëúÒëúÑåúÐáúÎãúÊáúÉßúÌàúÍÝúÎÚúÉÙúÂÙúÁÖúÂÔú¿Ðø¼ÐøºÊô¸Éò´Ëò´Éî³Ãê´Âê²Âê¯¿å¬½Þ¨½Ú£´Ñ²Å«º¤² ¬¡}¡¢ £{wurnúÔèúÚïúáõúâöúäøúçùúåúúãøúâõúâõúâ÷úãôúåòùáìÿÎãð¶Ô×­ÄØ°¿ß±¾ã²¿äµÁå·ÃèµÅè±Âå´Àâ¯¾ã¯Âå´ÆéµÄð»Ç÷ÀÒúÃÔúÉØúÏÞúÒàúÖãúÕçúÕçúÖêúØìúÛêúÞìúÝíúßîúßïúÞðúàóúßòúâóúßôúÞóúãóúãöúåøúéúúíúúðúúðúúòúúõúúñúúñúúôúúóúúòúúóúúõúúõúúõúúõúú÷úúøúúúúúúúúøúúøúúùúú÷úúøúúúúúúúúúúúúúúúúúúúúúúúúúúúúúúúúúúúøúúóúúñúúðúúìúúêúúéúúäøúàöúÛõúÔñúËêûÀäú·Úö³Ñô±Ðõ°Ïñ³Ìð´Ëö·ÎûÁÓúÇÔúÇÔùÃÓõ»Òî±Êà£ÀÏ»Å¸½²»°º¬µ¥­£¥z ¤uvrmqnngdkrªq°zµ¹ ¸¢³z ¸}¢ÅªÎ²á¥ºø¾ÈúÌÙúÜæúèîúëôúì÷úòúúôúúóúúóúúôúúôúúôúúöúúôúúòúúñúúïúúîúúîúúíúúëúúëúúéúúáøúàôúàôúàôúâòúãòúàóúÝñúÜíúÛìú×íúÓêúÑèúÑåúÐæúÏãúÏàúÎáúÌáúÏÝúÊÛúÄÙúÂØúÁÕúÃÍú¿Ðú½Íø¼Ëô·ÊñµÆîµÆì¹ÅêµÃí²¿é±¾ß«½Ü¥µÔ ´Çª»¤²¡«¥¢£¥£ ¢|{zwxúÌæúÓéúÜîúÝñúÝõúàùúæøúèùúå÷úâöúá÷úãôúâðùØêþÉßï¸ÐÓ«ÅÏ§Ã×ª¾Û­¾à°¾ä³¿ä±Àä¬½Ý¬¿Û¬½á­¿ã®Âä±Ãï·ÄóºËø½ÑûÂÔúÈØúÌÞúÍàúÐâúÐâúÏåúÑèúÕèúÖéúÕíúÚíúÝîúÜñúÛñúÚðúÝïúÞôúÝõúÝóúßôúáõúåøúè÷úêøúîúúñúúôúúóúúñúúðúúðúúðúúðúúïúúðúúôúú÷úúöúúöúúöúú÷úúøúú÷úúöúúôúú÷úúøúúøúúúúúúúúøúúùúúúúúùúúøúú÷úúõúúôúúðúúìúúëúúèúúäúúâùúßøúÝ÷úÛóúÓðúÏêúÊäúÄáú¿ßú»Ûú·Ö÷µÓô´ÐöºÑúÂÔúÃÖúÃÕúÇÔøÃÔ÷¹Ïð®Æá¥ÁÖ½É¶Â³¿°¹«°¦¦x  rplikefb_fo§n­q¯x²{¹|¤Ã¦ÄªÑµã¢½ò²ÆúÂÒúÐÞúÚèúãíúéòúêöúìøúïúúîúúïúúîúúïúúóúúóúúöúúòúúíúúìúúëúúêúúéúúèùúçúúæúúàöúßòúßîúÜòúÜóúßîúÜïúÙíúØêú×ëúÔêúÏæúÍãúÎæúÍãúÍáúÌÞúÊÜúËßúËàúÃÙúÀÓú½Óú¹Ñù½ÌùÀÎù¹Îõ³Ëð²Æë²Äè²Ãç±Áä¬¼ç«¼æ«¾Ü¦ºÖ ¶Ï°Ä¦¸¡®¥ {z~}|}ustvwúÆáúÒçúÜîúÝóúà÷úæøúíùúïúúíúúìùúéøúçöúãôùÜëýÐãò¿ÖÙ¯ÉÔ©ÂÝ¬Àâ°Àæ´Ãé¶Æé¶Æä¶¿â±¾ã±¿ä±Âå³Äê·ÅïºÈô¿Ìù¾ÐúÂÓúËØúÑÞúÒäúÓäúÔäúÕæúÕéú×ìúÞìúÛîúÝïúßïúßðúßòúÝñúãòúæóúáõúà÷úåøúé÷úìøúíúúðúúòúúóúúõúúöúúöúúóúúôúúõúúôúúöúúùúúøúú÷úúùúúøúúùúúúúúúúúùúúúúúùúúúúúúúúúúúúúúúúúúúúúúúûúúúúúùúú÷úúöúú÷úúöúúòúúîúúéúúëúúéúúåúúâùúßöúÜôúÚñúÕìúÓèúÔçúÏæúÊäúÇßùÂÛúÅÙúËÜúÉßúÊÚúËÝúËÜúÉÙúÄÕø¿Ñõ³Ìë­Åâ¦ÀÜºÓ´É³Á«º¥­¤¥| ¤wvrspl¥q¨y°»Á¢Ç©Ó¯à´ç¦¼ó±Çù½ÎúÆÔúÏÞúÙãúáíúçòúêòúéõúëùúïùúðúúñúúòúúóúúøúúøúúõúúõúúôúúòúúðúúìúúîúúìúúíúúíùúæöúäöúâôúáóúÝòúÜðúßîúàíúßìúÜêúØèúÓèúÒèúÐäúÑäúÑãúÐáúÏßúÍßúÍßúÆ×úÁÖúÃ×úÁÑú¾ËúÂÌúÂÌ÷½Ëò¹Éï¸Æî·Æî´Âì¯Áé¯¿æ®»à¬¸Ö¨µÍ°Â§µ¡¯¬¥ ¢§¤yx|{|ùÂÚùÉâùÒèú×ìúÞôúä÷úìúúïúúîúúîúúëùúäõúÙðùÓæüÐâôÄÚß±ÊÒ¨ÁÙ¨¾ß¬½æ±Àê³Äç´Ãâ´Àá°Âá®¿á­¿â¯Àå²ÀêµÆóºÊø¼ÎúÀÓúÄØúÊÛúÑâúÐàúÑßúÔãúÖæúØéúØêúÙéúÙëúÛíúÝïúÞïúÞòúàñúáôúßôúÞóúãöúæöúçøúìúúìúúëúúïúúóøúóùúôúúôúúòúúôúúñúúóúúøúúûúú÷úú÷úúõúúöúúõúúõúúøúúøúúøúúùúúúúúùúúøúúùúúùúúöúúõúúøúú÷úúôúúñúúñúúïúúìúúêúúäúúãùúãúúãúúâøúÝöúÕóúÕîú×íú×íúÔèúÐäúÌåúÉáúÆÞúÆÜúÉÜúÍßúÒßúÑßúÑßúÑßûÍÞüÊØüÃÔú¹Îö³Êð¬Åè¦Àá£¾Ö¶Ï´Â¯¸ª¶¦®§{¥w¤v§w¯z±¿¤Ê§Ñ­Ú µé©¼ö²Áù¸Èü¿ÑüÈÖúÏÜúÒåúÙæúÝíúàñúäòúçõúçøúêöúêùúëúúïúúñúúõúúõúúòúúñúúñúúîúúíúúêúúëúúëúúëùúê÷úçöúãõúÝòúÜñúÜðúÛïúÛìúÝêúÜêú×èúÔèúÓèúÐåúÍâúÎáúÏâúÍàúÈÝúÈÜúÈØúÄÖú¿Ôù¼Ñ÷»Îø¼Ìù¿Íø¿Ìó¸ÉðµÅï·Âì±Ãê®¿ç®¾ä­¿àª¼Û§µÑ¡°Éª¼¥³¬£¢|¢¢xxuuyzíÁÚøÅßüÌãùÕéúÞñúåõúéûúðúúóúúðúúéùúßòúØíúÔèûØåùÑÝë¹ÑÖ¬ÅÚªÀá­Áæ¯Âê²ÀéµÂè³Äè±Ãä­Àà¬¿â¯¿æ²ÁìµÅò·Èø¾ÌûÂÒúÄÖúÊÚúÍÞúÏßúÓàúÖäú×çú×èú×êúÙéúÙêúÜîúßðúÞïúáóúáòúàóúßòúàòúäõúçõúêùúíúúîúúîúúðúúóùúôùúôúúóúúòúúôúúôúúôúúøúúûúúùúúøúúøúúøúúõúúôúú÷úúøúúøúúùúúúúúùúúùúúúúúúúú÷úúöúúöúúõúúòúúòúúñúúîúúëúúèúúèúúäúúãûúäùúâöúÛöúÖóúÖðúØîúÖìúÑêúÓçúÍåúÇáúÈàúÌßúÏßúÔãúØæúÙåúÙåúØåúÕãùÑàùÌÙúÆÖûÁÔø»Ñõ¶Ìð´Çæ³Ãã°ÅÛ©¾Ò¢·ÌµÆ®½ª¶§·¤¼¤À¨ÆªÕ¯Ý²ä¤¸î¯Áö¸Éû¾ÎûÅÒùËÛùÓßúØáúØèúÚìúßïúàñúäôúçöúæöúé÷úëúúíúúðúúóúúöúúõúúóúúñúúñúúíúúêúúëúúëûúêûúêúúè÷úåöúäõúßóúÜñúßðúÞïúÛîúÞëúÜëúØëúÖéúÕæúÐäúÑäúÏàúÏáúÎâúÌÞúÉÜúÇØúÄ×úÀÓúºÏùºÎù½Îø½Ï÷¾ÍôºÉð¸Åð¹Äì²Æé®¿æ±½ä®¾á©¼Ù¦¶Ñ¡°É«º§² ¬¢£}~£¨£wywx~}ÝÀÚðÄÝüÈáúÏçúÛíúåóúèøúïùúòùúîùúäõúÚîúÙîúÛìùäèýÝäôÂÙÛ±ÈÛ­Âá¯Äæ²ÃéµÀëµÂì¶Äì³Âæ¯Âà®¿á°¿ç³Ãí¶Åñ¸È÷½ËúÀÏúÅÕúËÙúÍÜúÍâúÒâúÖåúÕéúÔéúØêúÚêúÛìúßíúàîúßñúáðúßñúàïúáòúàöúãöúêöúïùúîúúïúúòúúóúúòúúôúúôúúñúúòúúôúúöúúøúúùúúùúúúúúúúúøúúøúú÷úú÷úúøúúúúúúúúúúúúúúúúúúúúúúúøúúùúú÷úúóúúóúúñúúñúúñúúïúúëúúæúúéùúåúúâûúã÷úàôúÚöú×óúÖñúÖíúÔëúÒëúÒéúÍåúÈãúÉâúÑáú×äúØéúØêúÛêúÜéúÚçúØåú×åúÓßúÐÞúËÛúÆ×úÂÔ÷¿ÒòÂÍóÁÏïºÊèµÄá±ÂÙ©¾Ð¹É´Ê±Ï°Ô´Û¤µã£¹ê¨»ñ°Áù·Èû¿ÍùÃÖúÉÙúÏáúÕåúÙåúÙéúÛîúàïúáòúãõúæõúæõúèùúìúúðúúòúúòúúõúúõúúóúúðúúïúúìúúèúúêúúçøúæøúèùúæöúâóúáôúßôúßñúÞïúÝïúÝîúÝíúÝíúÜíúÙéúÖåúÑäúÑâúÏáúÎàúÎáúÎÞúËÛúÇÚúÆ×úÀÔú¼Ñù¼Îù½Íø¾Íø¾Ìô¼Éï¹Çð¸Èì¶Åè°Àç°½ä®¼ßª¸Ø¦¶Ð¢¯Æ¬¹¨° «¥¡¤ª¤zzz|Ö½ÔáÁØôÁÞûÅàúÒåúÝîúãóúèõúèöúå÷úÛòúÔêúÒìúÛêùèéýáêõÇÝÛ²ÈÕªÂÜ­¿ã³¾æµÁé´Áê¶Âç±Ãâ®ÂÞ¬½Þ­¾â°Áè²Ãï¶ÉôºÊø¼Ïú¿ÖúÅÖúÏÚúÌáúÌàúÒáúÔçúÔèúÒçú×èúÚëúÜêúÝëúßïúÜíúÚîúÝîúàñúàõúáõúæöúëùúëûúëùúíùúñúúïúúðúúðúúîúúïúúòúúóúúöúúøúúùúúùúúøúúôúúôúúõúúöúú÷úúùúúúúúúúúúúúúúúùúúøúúôúúõúúòúúðúúòúúñúúíúúêúúéúúæúúâùúÞøúÛùúÝúúÝöúÝôúÚõúÐïúÏíúÒëúÑëúÍêúÊåúÇäúÆâúÈâúÏãúÖäúÙéú×éúØèúØçúÕåúÕäúÙäú×åúÕäúÐÞúËÙúÈÝúÂÛøÅÓøÂÔ÷¿Ñô¿ÌîºÊæ°ÄÜ¬ÁÚ§¾Û¤»Ý¥»â§½ä©½è¬Âî¬Ãô±Çø¹ËúÀÎúÅÙúÇÚúÍßúÏäúÏæúÒéúÙëúÛîúÛñúÞóúãóúåôúæ÷úçøúìùúïúúîúúïúúòúúïúúìúúêúúêúúèùúäùúáöúáõúàöúàóúàñúÜðúÛñúÞïúÛîúÙîúÛëúÖìúÚíúØëúÕèúÔæúÏáúÊßúÊàúËÞúÉÝúÇÜúÇÖúÅ×úÃÖú¾Õù»Ð÷»Ë÷»Ì÷¼Ë÷¹ÊðµÇì³Åí²Äê²¾ã­¾äª¼ßª¹×§¶Ó¡²Ê©À©¶¤®¨¢¢¢}tvwwz|Õ¿ÒÕÀÕåÀÚöÄÞúÌãúÔéúÞïúçñúèòúßòúÓîúÎéú×ëúàîùìîüéì÷ÐâáºÍØ®Æß±Áå²Áè²Äî¸Äí»Ãì³Ãæ°Àâ¯¾â¯Âå±Åê³ÂïºÉõ¿Ìù¿ÑúÀÖúÉÕúÐÚúÐàúÓãú×äúÚçúÜèúØéúÛëúÛìúÝíúáïúãñúáïúâòúßòúßðúåôúèøúëöúìùúïúúðúúðúúñúúðúúñúúðúúðúúñúúòúúöúúøúúùúúúúúúúúúúúúúúúúúúúúúúúúúúúúúúúúúúúúúúúúúúúúöúúôúúôúúðúúðúúôúúóúúðúúíúúêúúçúúãúúÝøúãùúäøúâ÷úßöúÚòú×ðúÕòúÔîúÑëúÍëúÍèúÊçúÇãúÍåúÓèúØèúßêúàëúÜéúÙéúØéúÚéúÜéúÚçúÞèúÙåúÓäúÓæúÐàúÎÛúÍßúÊÚúÆÓ÷ÁÑó»Ëò·Éð·Äî·ÄíµÆî²Åï°Çó´Ëö³Ìù·Ëú¿ÎúÄ×úÊÝúÍÝúÔâúÔèúÐéúÔêúÜïúÞòúàóúäôúæôúçôúêøúêöúíøúðûúñúúòúúõúúñúúðúúñúúñúúîúúéúúçùúåöúáõúàöúâóúâñúàñúáðúáðúÞðúÝïúÜìúÜîúØìúÖèúÖçúÓåúÎäúÏãúÏßúÍßúËàúÈØúÆÓúÂ×úÁÕùÁÏø¿Ïù½Ìö·ÊöºÉõ»Éó·Çð·Âì³Áç°Âé­Àå¬ºÛ¨¶Ó¡²Ê¬Á¨¸¢³®§£¤¦ ~zzz}~Ì»ÐÐ»ÒÕ½ÕäÀÙõÃÜûÈÞùÐåúØéúÝéúÕçúÉåúÈâúÏâúÙåùæêüåê÷Ñßâ½ÍÙ¬ÅÚªÀß®Àä²Áè³Áé´Âè°Âä¯Äà®ÂÞ®¿à±Àæ®Âé·Åò¼Êù½Ìù¾ÏúÀÓúÉ×úÊÛúÎàúÒáúÕâúÖäúÖæúØæúØçúØëúÛîúÝìúÝîúÝïúÝïúàïúâñúäôúãõúçöúêøúéúúëúúëúúðúúìúúëúúíúúîúúïúúôúúöúúöúúøúúúúúúúúùúúúúúúúúúúúúúúúúúúúúúúúùúúöúúõúúñúúìúúíúúêúúèúúíúúíúúìúúéùúåúúãúúâøúßöúÝöúÝõúßõúÝôú×ïúÕíúÐìúÎëúÐêúÎèúÉæúÉãúÉâúÌâúÒäúØèúÜêúÚëúÛëúÚêúÖèúÖéúÙêúÙçú×æúÖèúÕåúÕâúÓåúÑâúÍÞúÊÜúÅØúÀÔö¾Ññ¶Îñ¶Êò·ÇíµÈê´Éñ²Èó®Éõ´Êø¶Ìú¸Ïú¿ÓúÄÜúÊáúÌâúÍåúÏèúÐéúÔéúØíúÙðúÜñúâðúâðúâõúäöúé÷úîùúïúúêúúíúúìúúíúúìúúëúúéúúãöúâöúáôúàóúàôúßñúßñúÚðúÚìúÝëúÚìúÙëúÙíúÖèúÕçúÔçúÐäúÍãúÍßúËáúËÝúÇÛúÄÛúÅÖúÃÔúÁÓú¾Ïø½ÍöºÌõ¸Èò¶Åô¸Èô¸ÆðµÃì°Åé­Âá¬¾á«¾Ý¦ºÓ£³Ì±Ä­º¥± ®ª¡ ~~zrqtsrvÒÀÔÓ¾ÑÓÀÖÚ¿Øç½ØóÃÛüÉÞûÍåùÒåùÑãúÇâúÇÞúÏáúÛåúæêûåìø×âëÁÒÜ­ÄÝ­Âä±Âç³Ãì·Åî¹Ãì¶Ãæ¶Äã²Áâ°Àä³Ãê´Çî»ÇôºÉù½ÍúÂÐúÄÓúÈÙúÎÜúÑàúÔâú×åú×êúÚéúÚéúÛèúÛìúÜîúÞíúàïúäñúäòúâóúäõúç÷úè÷úç÷úìùúîúúìúúîúúðúúðúúïúúðúúðúúñúúöúú÷úúöúúùúúûúúúúúúúúûúúúúúúúúúúúúúúûúúûúúùúúöúúôúúïúúîúúìúúíúúîúúíúúíúúêúúèúúæúúãúúâöúà÷úßõúßõúÞõúÚóú×ïúÕïúÖîúÖìúÔëúÑêúÎèúÏæúÐèúÑçúÕèúÙìúÛìúÝîúÞîúÞìúÞíúÝîúÜìúßéúÞéúÞéúÝéúÛêúÜëúÜéúÖãúÑáúËßúÃÚùÀÙõ½Óõ»Ðô¼Ïô»Ïõ¸Ñö¶Îõ±Ê÷·Êú¹Ñú»ÕúÃØúÊÞúÎâúÑæúÓéúÕëúÓíúÑíúÖîúÚîúÛðúáòúåñúåôúå÷úéøúìùúìûúìûúéúúîúúìúúëúúìúúëúúä÷úæõúæôúæôúåôúãóúâóúáðúàðúÞðúÜïúÝìúÛîúÚìúÙêú×èúÒæúÐåúÏâúÍßúËßúËÝúÊÚúÇÙúÄ×úÂÓúÁÐú¿Ðø»ÎôºÊó»Çõ½ÉöºÈò·Äî²Äë­Âä¯Àâ®¿Ý©»Ò¥µÌ °Å­¿¥µ®«¦¡ |xvzyt¡xÐ¾ÔÐºÐÑ½ÑÒ¾ÔÕºÕß¼ØìÀÚ÷ÂÝüÆÝüÇÝûÂÜûÁÙúÊÝúÓáúÛåûáæúÛàòÂÔÙ®ÄØ©Áâ­Àä±ÀçµÂì¹Âì´Åé¶Äæ´Âã°Âã±ÂçµÅíºÆñ¹Çõ½ÌùÂÑúÃÒúÇØúÎÚúÑÞúÔâúÕãúÖæúÚçúÙèúÛëúÜëúÛìúÝîúÞíúãïúãòúãóúæôúæöúçöúç÷úèøúëøúìùúíùúíúúïúúðúúïúúïúúñúúóúúöúú÷úú÷úúøúúùúúøúú÷úúùúúúúúùúúøúú÷úúõúúòúúñúúïúúíúúíúúéúúèùúéùúçúúëùúéúúæúúãøúá÷úßöúÜöúÚóúÜóúÛóúÖñúÖíúÕìú×íúØêú×êúÒéúÎæúÏèúÑèúÑèúÓéúØéúÞìúâïúÞíúÛêúÝìúÞíúÜìúÝéúßëúßìúßëúàìúÞìúÝêúÖæúÒâúÏáúÆßúÀÚø¼Ó÷»ÔöºÑ÷¼Ïù¼Ò÷·Ðö³ÎøµÍù¸Òú¼ÖúÃÙúÊÝúÍßúÓæúÔéúÓéúÔêúÓìúÓîúÖìúÚíúÜñúàðúåòúåöúæ÷úæöúæ÷úé÷úéøúìùúêøúçøúçøúç÷úã÷úåõúåôúäòúãñúâóúßñúãïúßïúÝïúßîúÞëúÚêúØæúÖçúÔéúÒæúÐåúÍâúÌÞúÌàúÍÞúÊÚúÇÛúÃÖù¿Ñù¿Ðù¿Ðö»ÍóºÇñ½Éó¼Êó¹Èï¶Åì³Âè¯Áá¬¿ßªºÚ§·Ò¢³Ë¬Ã¨»£´­§¤¡  ~yvuwwu zÍ»ÑÎ¸ÎÏ»ÎÏ¾ÑÏ½ÔÓ»Ô×»×ç½Øò¿Öõ¿Õ÷½Ôù»ÔûÁÖûÈÚúÓàùÝáûÙÜöÃÔÚ±ÇÕ§ÁÝª¿á¯¾ã±¾ê¶Áë´ÅìµÅé´Äã±Âã°Àä´Áê¶Ãð¹Çõ¿ÉøÁÏúÁÔúÇÕúÊÙúÐÞúÓàúÒáúÖáúÙåú×çúÚìúÛìúÛêúÝìúßíúáïúÞñúâñúèñúçôúåöúèöúæ÷úèøúìùúìùúíúúîúúïúúïúúïúúñúúñúúõúúøúúöúúöúúøúú÷úú÷úúøúúúúúøúúöúúôúúîúúìúúìúúìúúíúúêúúçúúâùúßúúâúúçùúèúúåùúãøúá÷úß÷úÛôúØòúÙðúØñúÖðúÖíúÕêúÕêúÕêúØêú×êúÏéúÎèúÒçúÒèúÓèúÙçúàêúáðúÞíúÛêúÜëúÜìúÚìúÙéúÝìúÝïúÝìúáêúÞîúÝëúÙèúÓäúÎãúÉàúÂÚ÷»Ô÷»ØøºÓ÷»Íõ¾Ð÷»Ñø¸ÒøºÓø½Ôú¿ÕúÁØúÆÝúÉàúÌäúÎåúÐæúÒçúÑéúÎëúÓìúÙìúÚîúÞðúäñúäõúâöúãôúåôúæõúèõúæøúçøúåõúãöúåöúâõúãõúãôúáòúàðúßòúÛðúàïúÝîúÜíúáìúÝëúÛêú×äúÕåúÕèúÓåúÏãúÏáúÍàúÎàúÎÝúÈÙúÇÙúÃÕù½Ñù»Ï÷¼Îô¼Éô»Äò½ÊòºÉð·ÆîµÅë³Âç²Âàª¼Û§¸Ö¥µÐ ¯É©½¦¶¡¯ª¥} ~ }{ytrtsv¡}Ó½ÐÒ½ÎÓ¾ÑÓ¿ÔÔÁÓÕÀÓÒ¾ÔÔ¿×Ù¾Öà¾Óæ¼Òì¹Òõ¼ÓùÅÖúÓÝùÚàûÕÝùÄÖßµÈÙ®ÃÝ¯Áâ±Àè²Áï·Âî»Äî¸Äì¶ÃèµÃç²Ãæ¶Ãî·Åô¹Èö¾ÊøÃÏúÅÖúÊØúÍÜúÓàúÓáúÓãúÚæúÛéúÙëúÚëúÝíúßìúàëúäðúåñúáòúâóúéôúë÷úëúúí÷úìøúíúúðúúðúúðúúñúúóúúôúúôúúôúúõúúõúú÷úúùúúøúú÷úúùúúûúúøúúöúú÷úúõúúñúúíúúêúúéúúìúúíúúêúúéúúåúúáùúãøúåùúçøúèùúçûúäùúâöúßõúßòúÝñúÚñúØðúÖïúÕíúÖìúÖíúÙíúÛîú×ïúÖíúÙëúÛìúÚíúÜîúÞíúßðúàðúáïúáîúßïúÜïúÝíúáîúáîúàíúâîúãðúäïúãíúÜìúÒéúÌâúÆßúÁÚúÂÛúÂØú¿Ôù¾ÓúÁÕúÄÖúÄØúÆØúÆØúÆÛúÇßúÇãúÊäúÎåúÓèúÔêúÌêúÎéúÖìúÚïúÞðúäòúçñúäôúâ÷úåõúçõúçöúåôúã÷úå÷úçõúèöúêöúçõúæôúæõúäôúàóúàóúÝòúáðúâñúàñúàîúßîúßîúÝïúÛëúÛçú×æúÒäúÔäúÒãúÐáúÏÞúËÚúÈØúÂÖúÀÓø½Ðõ»ÌöÀÉöÁÈõ¾Êò¼Èñ¹Çð¸Äì·Áè³Áã¯¼Þ«ºÕ¦·Ï ¯Ê©½§¸¡°ª¦ ¦  }}zwz{¤}¬Í·ÎÐ¸ÏÍ¸ÏÍºÐÑ»ÒÎ¹ÐÐºÎÌ»ÏÏ¹ÐÒ¸ÐÑ¸Ð×µÑãµÒï¸Ò÷ÁÑúÊÔüÊ×ù¿ÐÚ±ÂÓ¨¿×©¼Ú­ºá®¿ê±Ãè²Áé³Ãê³Åç°Ãâ­Àß°Áç³Âî·Æð»Ëô¾ÎúÁÐúÈÔúÌÕúÍÚúÍÜúÏÝúÔâúÖäúÕæúÕçú×êúÚìúÚëúÙìúÛïúÜñúàñúåòúäôúçõúèöúéùúìùúíøúêúúìúúïúúîúúîúúñúúñúúóúúóúúôúú÷úúøúúöúúòúúóúúóúúñúúðúúìúúçúúèúúçúúäúúãúúâúúäùúãùúß÷úÜôúÝôúáöúãöúã÷úà÷úÜôúÜñúÜñúÙñúØïúÙîúÖîúÒíúÐêúÏéúÑêúÔéúÕèúÖëúØîúÙìúÛëúÚëúÙíúÜîúÞìúßíúÝîúÚëúÚéúÜëúÜíúÝíúÞëúßìúàîúâëúàïúÞíúÛëúÖéúÌåúÂàú¾Ûú¾ØúÀØù¿×÷ºÒö»ÒùÀÓúÀÔúÂ×úÄÙúÁØúÁÛúÃÜúÈáúÊãúÍäúÐåúÍäúÍæúÐçúÕìúÛñúÝïúÛíúÝïúàñúáòúàóúßóúàõúàñúàñúâóúâóúâõúãôúÞòúÞóúßòúÜñúÛðúÞîúÝíúßîúÞïúÛíúÜëúÙëúÖëúØæúÖãúÑäúÐáúÍàúÌáúËßúÆÛúÁØúÅÕú½ÓùºÐó¸Ëñ·Èò»Çò»ÈïµÆî¶ÅíµÃê³Àæ³¾á®»Úª¸Ö§´Ð²Ê®Ä¦¸ ®¬¨ ~{srrqqq¥x´Ó¾ÕÑ½ÑÐ½ÐÒ¿ÒÓ½ÒÓ»ÒÒ¿ÎÑ¾ÐÖ½ÒÖ¾ÑÑ¾ÒÔ¿ÔÚ¼Ôâ¹Ôì½ÔöÂÓýÄÐúÀÎÝµÉØ­ÃÜ¬¾ß±½æµÂï¶ÆíµÅí¶Åï¶Äí´Ãç³Äå³Ãë³Âï¹Èó¿ÌøÃÎúÆÒúÅÒúÎÔúÓÝúÑÞúÒÝú×åúÚåúÚåúÚêúÜíúÝìúÛìúàîúâòúâòúãòúåóúéôúëõúìøúïúúïúúîúúïúúðúúïúúðúúðúúñúúõúúõúú÷úúøúúúúúúúúøúúøúúõúúñúúïúúðúúïúúëúúïúúìúúæúúäúúæúúâ÷úàöúàõúàõúà÷úáõúãôúæøúáøúÜõúÞôúÝóúßðúÝðúÛñúÚðúØïúÔëúÕëúÕìú×ëúÙìúÜîúáîúÞîúáïúãðúáðúáðúãîúâñúàïúÝíúÝíúáìúâîúâïúãñúãñúãñúæñúçòúãòúÝíúÛêúØéúÏäúÈàúÆÛúÅÜúÄÛúÀÖú¾Öù¿ÕúÄÖúÈØúÈÚúÄÜúÅÜúÆÜúËáúÑäúÔæúÔèúÑèúÓéúÖèúÙìúÞñúßðúÛðúÞïúÝïúßñúãôúâôúäóúãòúåòúåôúåôúèôúäñúäðúâòúãóúâóúÜñúãïúäðúãòúáòúßïúßîúáïúÝíúÜéúÙæúÕæúÔãúÕàúÍàúÌÞúÍÛúÉÙúÈØúÁÒú¿Ï÷¼Ìõ¹Èõ»Èô¼Éï»Äó¸Äó·Ãî¶Âè³Àá³»Üª»Ö¦¶Ð¢°Ê­Ã¨º¢³¡°«¦§¦z{wwv x®¼ÎºÏÍ¹ÏÏºÐÎ»ÐÌ»ÏÏ¹ÐÏ¹ÎÎ»ÑÑ¼ÐÒ½ÎÏ½ÐÒ½ÐÐ»ÑÓºÓÖºÔÞºÏê»Ëí¼ÌÔ¯ÇÒ¨½Öª¼Ú­¾ä°¾ê´ÁêµÅí¶Âî¶Áê´Âæ²Âã­Áä®Âë´Äð¼ÇôÀÌùÁÐúÄÑúÊÔúÎÚúÎÛúÏÝúÓãúÔáúÙæúÙéúÚêúÚëúØíúßîúßïúàðúâòúâòúåóúé÷úëùúíúúíúúëúúêúúîúúíúúíúúîúúðúúòúúòúúòúúöúú÷úú÷úú÷úú÷úúñúúîúúìúúéúúéúúéúúéùúçùúãúúßøúá÷úÚõúØõú×óúÚòúÞôúÞóúÞõúáõúÛôúØòúÚðúÚîúÜïúÛïúÙïúÙïúÔíúÓêúÖêúÕíúÖíúÚëúÛíúÞïúÞîúáðúäòúãòúâòúâïúâïúÝðúÙîúÜëúàìúáîúâìúãïúäòúæñúäòúáïúàðúÝïúÚíúÕéúÌãúÊÞúÇÜúÄÛúÀØú¼Õ÷»Ô÷¼ÕúÂÖúÅ×úÄÚúÇÛúÇÚúÄÜúÉÞúËáúÍãúÒæúÒäúÓçúÕéúÙëúÛíúÛîú×ïúÖíúÖîúÙïúÝïúáðúàòúßðúáòúâòúáñúâñúâñúâïúàîúáïúáñúÞîúáîúàïúßïúãïúâïúÜìúÚìúÚéúÙéúÔèúÒãúÐàúÎßúÌÞúÊÝúÆÚúÅÖúÅÖú¿Óø¼Îô·Ìñ¶Ëð¹ÈñºÄñ·Äð´Âì±Àé¯¾ä°¾Ý®¼×§¸Ñ³Ì­Çª½§±­«¨¤¢¥{wuvtsuª¹Ñ¹ÍÎ»ÐÐ»ÑÏºÏÌ»ÐÑºÑÑºÐÏ¼ÐÐ½ÑÑ¼ÑÏ½ÑÑ½ÏÒºÐÒ¼ÒÒ¾ÑÓ½ÏØ»ÎÝ»ÍÐ®ÆÐ¨ÀÖ«¼Ü«½ã®¿ê´¿íµÅï¸Äî¸Âì´Ãê³Äå°Âå²ÄëµÄîºÅò¼ÈøÀÏúÆÔúÉÕúËÙúÍÜúÏßúÐàúÓáú×çúÙèúÚèúÜìúÛðúÞïúßîúàïúâóúãôúæõúê÷úìùúëúúíúúíúúêúúìúúïúúîúúðúúôúúðúúðúúïúúõúú÷úúõúúöúúòúúðúúíúúèúúçúúèúúèúúçøúäùúâûúàùúàöúÜöúÖôúÕòúÛóúßóúßôúßõúßôúÚóúØóúÙðúÚíúÛñúÛðúÚíúÚíúÚïúÙîúÛíúÛïúÙîúÜìúáïúàóúáñúåòúéôúèôúæôúåñúãïúÞðúÜïúßíúàíúãðúãíúäîúèòúéóúèóúâñúãïúáñúÜòú×ìúÐçúÈäúÇÞúÈÜúÅÛù¿Ø÷¿×øº×ú½ÕúÂØúÅÛúÇÚúÇÛúÇÜúÉÜúÉßúÊâúÎãúÒâúÔçúÖèúÚêúÚîúÚïúÙïúÙîúØïúØïúÝîúáðúßóúßñúáðúâñúàñúßðúåñúâñúáïúâïúáðúàîúáïúßïúàîúãîúâïúßìúØêúÙéúØèúÔæúÑâúÏáúËáúÍÞúËÜúÆÙúÅÖúÈÕúÀÖøºÍô·Ëò¸ËòºÇñ»ÆóµÅï¶Äé°Âå­¾ä±»ß¬¼×¦·Ò ²Í¯Ç¬½§° ±­§¦£¤|yvwtuz®¾Ô½ÐÐ½ÑÑ½ÒÒ½ÑÐ¼ÒÓ½ÓÑ¼ÒÒ½ÏÔ¾ÑÔ½ÒÑ»ÑÐ¿ÒÓ½ÑÕ½ÑÕÀÐÕÀÏÔ¾ÏÓ¼ÎÑ´ÊÎ¬Ä×«½á¬½â°Àê·Àð·Åî¹Çí¹Äï¶Ãí´Åè´Äë¶Æî¹Çð¸ÆòºÈõÁÏúÄÓúÊÕúÌÚúÍÝúÎÝúÏßúÕãú×åúØèúÜéúßìúßîúÞïúàîúáïúáòúãõúçõúëõúíøúíùúíùúîúúìúúìúúïúúïúúðúúòúúïúúðúúðúúñúúôúúõúúóúúîúúîúúìúúæúúæúúéúúæùúçùúåùúäøúäùúßöúßôúÚòúÙòúÝôúÞõúÞóúÞóúÜñúÛòúÛòúÛñúÜðúÛñúÝðúÜíúÜìúàïúàðúßñúáðúàïúàñúçòúæôúãõúéôúîôúîõúêöúçôúãòúâïúâîúâðúãïúåðúâïúäðúéòúëôúêõúéôúèñúâòúÝòúÝíú×ëúËêúÈâúËÞúÊÝúÅÚûÆÛú¾Øú½ÖúÃØúÆÙúÅÚúÅÝúÆÛúÇÜúÉÞúÉàúÉáúÍâúÒæúÖæúÚéúÜíúÜíúÛïúÜïúÛðúÙîúÝïúàñúßñúàñúàîúáïúáñúàðúåñúåñúãñúãïúâïúáïúâîúâîúâîúßîúÞîúßíúÜêúÛêúÙéúÖåúÑâúÏáúÎáúÌÞúÌÜúËÚúÉ×úÇÔúÂÕù¼ÍõºÉôºÇõºÆòºÊñ¸Æï¶Äê°Âå®Àå±½à­ºÙ¤¶Ò£²Í®Æ«»¦³¡³®©¨§£~~{zwx¥~¶ÄÎ»ÍÍ¸ÏÎ¸ÒÍ»ÑÌ»ÏÎºÐÌ¶ÐÎ¹ÎÐ¼ÎÐ¹ÎÐ·ÎÏ»ÏÍ½ÐÎ»ÎÍºÐÏºÎÒ»ÊÏ¹ÎÍ³ÊÇ©¾Ð§»Üª½Ý­»ã³¾éµÄê¶Äé¸Âê·Áè²Àæ¯Ãé³Äì·ÅîµÆî¶Êñ½ÎúÁÎúÆÓúÈ×úÉØúÊÚúÌÝúÐàúÓâúÔçúØèúÜèúÜêúÛíúÜíúÜîúÝðúßðúßñúæôúéöúë÷úêùúéùúéùúêúúìúúìùúëùúëúúíúúðúúîúúêúúìúúðúúíúúëúúéúúçúúäúúâúúãùúß÷úàùúáøúâõúáõúÚôúØðúÙðúÙñúØñúÚòúÛðú×ñúÔíú×ìúÚîúÙîúÛïúÙíúÙîúÛïúÜîúÜìúÜîúÝïúâïúåðúäñúãòúãòúãõúæóúëòúïõúì÷úåôúãòúâñúáïúâîúäðúáïúàðúâðúæïúèòúæõúçñúåóúáóúÜïúØëúÓèúÐçúÊäúÇàúÆÜúÄÚúÅØúÅ×úÂÙúÃ×úÃÖúÃÙúÃÛú¿ÙúÂÛúÄÛúÃÜúÄàúÇÞúËáúÍåúÔçúÚæúÛæúÖëúÕîúØîúØëúÖêúÚìúÜíúÚíúÙíúÚíúÜîúÞïúßïúâíúàîúÞíúßìúàìúàìúÞëúÜêúÝëúÜìúÙëúØèúÙçúÕèúÐåúÏàúÌÜúÊÝúËÚúÉÚúÈÚúÆÕú¿Ñú¾ÐøºÍò·Èî·Æï·ÆïµÆîµÄê±Àå¬¼â«½ß«½Ù¨¸Ó¡±Ì­Ç©¿¥´£°¨¦§¥¡~zyv{wv¥x¶ÁÐ¾ÒÑºÒÒ¹ÑÏ½ÐÏ¾ÑÓ¼ÒÓ»ÐÑ¿ÒÑÁÒÒÀÑÓ¾ÒÓ¿ÐÕÂÔÒ¿ÒÔ¿ÔÖÀÓÒ¾ÍÒ»ÌÓ´ÌÍ¯ÆÐ¬¾Û¬»â°¿ç´Âë¸Èï¹Æî½Äî½Åð¸Æï·Èì´Æë¹Æî»Èñ¼ËôÂÏùÇÒúÊÖúËØúÎÚúÏÞúÎßúÐáúÕæú×èúÙèúÜèúÜëúßïúÝñúÜðúßñúãóúæóúè÷úêùúéùúìùúñúúïúúíúúïúúïúúîúúðúúñúúòúúñúúñúúòúúðúúìúúíúúìúúçúúæùúèøúæùúæùúã÷úä÷úäøúàöúßõúÜóúÛñúÜòúÞôúáóúáóúÜóú×òúÙñúÝóúÞôúàòúßòúàðúàñúáóúäðúäóúäòúçñúêôúìöúíôúìöúï÷úîøúð÷úôøúôúúïøúìõúéõúéöúêõúéôúëöúëøúïøúî÷úéöúëõúíöúí÷úë÷úäõúÞðúÜìú×ëúÓéúÏæúÏãúÐâúÌßúÎÞúËßúÉÝúÇÛúÄÛúÅÙúÅÙúÆÛúÌßúÍâúÊàúÌÝúÍäúÎçúÔèúÚêúÜëúÛíúÚìúÞïúÝïúÙíúÚîúÚïúÜíúàîúÞîúÜíúàïúáìúáìúâïúâðúáðúáïúàíúàîúàíúàíúÞîúÛëúÜëúÚëúØëúÖæúÕáúÒáúÍáúÏÚúÌÚúÊÛúÊØúÅÕúÃÎ÷¾Íô»Ìò»Êò¹Èó·Èð¹Ãì¸Áè³Àä­¼àª¹Ù¨¹×¨´Ð ¯ÈªÁ§º¥·¢¯«¬«§¢£~{¥¥§¨­¹¿Í¹ÌÌ¹ÎÍ¸ÎÍ·ÎÌ¹ÎÌºÎÏ¶ÍÎ¸ÌÎ¹ÎÌºÐÍ»ÎÐ»ÐÐ¹ÏÏºÏÏ¼ÑÎºÒÎ¸ÑÎ¹ÍÍ´ÈÉ­ÇÊ¦ÁÔ¦¼Ý©Àß­¼ä²Âê´Åë¶Æê·Åì´Æé¶Åé³Æç´Ãé¶Æë¸Êî¾ÈöÃÏúÄÓúÆ×úÇ×úÈÙúÊÝúÌÞúÒâúÓäúÕåúØçúÙêúÛêú×éúØëúÜíúÞîúâòúâõúçöúéöúé÷úëùúëúúïúúêúúêúúëúúìúúíúúêøúêùúìúúîúúêúúèúúéùúçúúåúúäùúâ÷úáöúß÷úàöúßôúÜôúÛôúÚñúÛðúÝðúÙðú×ðúÙïúØòúØðú×îúØîúÜïúÝïúÝïúÝñúÝðúÝîúÞïúãðúåóúâòúåðúçóúçõúéõúîöúðùúîøúðùúñúúðøúîøúî÷úê÷úèõúèôúéõúíõúìöúíöúì÷úêöúëõúëôúìõúìöúåóúÜïúØìúÏçúÏåúÍãúÌáúÌàúÎàúÐÝúÎßúÉßúÅÛúÃÚúÁÚú¼Ùú¿ØúÈÜúÊÞúÇßúÈÞúÉßúÏßúÒâúÔäúÖæúÖêú×éú×ìúÖìúÔéúÐëúÔëúÚëúÞìúÜìúÛìúÜëúÜéúÚèúÛéúÛèúÚçúÛéúÝèúÚêúÛêúÛêúÚëúÙèúÚèúÙåú×æú×åúÔáúÐàúËÚúÊÙúÉÛúÇØúÄÕúÁÓ÷¾Íõ¶Êñ´Êî·Çï¶Ãî·Ãì³Áæ¯¿ß¬»Ý©¸Ú¤·Ó¶Í¯È­Â©¹¡³²§¨©¥¢~vu| |¥~¢¡{©®­Ð¾ÒÐºÍÐ»ÏÑ»ÒÏ»ÒÎ¾ÑÑ¹ÏÐ·ÎÑ»ÑÐ½ÓÐ»ÒÔºÑÒ»ÑÔ¾ÓÒ¼ÑÐºÐÑ½ÓÎÀÑÎ»ËÊ°ÇÍ«ÂÖ©¿Û¨¾ß­ºå±¿ê³Åì·ÆîºÅï¸ÅëºÅê¶Çé¸Äê¸Èï»ÌôÃÊ÷ÆÐúÃÓúÆØúÈÙúÌÚúÏßúÎßúÔáú×æúØèúÙçúÙêúÛíúÙìúÝíúáîúãðúçôúçøúéöúë÷úíùúîúúíúúñúúîúúíúúîúúíúúìúúíùúëúúëúúêûúéûúëúúêùúéúúçúúå÷úåöúä÷úæøúç÷úàõúÞôúáôúßóúáñúáóúÝóúÜñúÜñúÛïúÜñúÜðúÞñúàòúàðúáïúâñúáòúáñúãðúçñúê÷úêöúêõúëõúíöúï÷úðøúôúúõùúôúúöúúóùúñùúðúúïùúî÷úëöúëøúïõúò÷úñøúîöúïöúïùúìöúð÷úñùúêõúâñúÞïú×ëúÒéúÑäúÔâúÓäúÒâúÒßúÑáúÍàúÈÞúÅÝúÃÜú¿ÜúÂÙúÊÝúÎáúÌáúÌàúËáúÐâúÑãúÑãúÓâúÖèúÙèúØêúÖìúÕëúÕëú×ëúÚíúÜïúÝïúÝîúÛëúÙìúÜéúÝéúÛêúÜéúÞèúßëúÞëúÞëúßëúÝëúÜëúßéúÝæúÙæúØåúÕãúÓâúÐÞúÌßúËÜúÊÙúÅ×úÁÐø¿Ïö¸Ëò¶Èñ¹ÇòºÆñºÆë´Áç­Àà¯¿Ü¯»Ú¦µÐ£´Ì¡®É®Á§¹µµ¡««¬§¥ z}¡ª«¨¨¨vÑ½ÑÒ¸ÎÐºÎÏ»ÐÐºÑÐ½ÑÒ¼ÐÍºÑÐ»ÑÒ½ÒÑ¼ÓÒºÒÑ¼ÑÑ¾ÒÐ¼ÐÑ»ÏÐ½ÏÎ½ÐÐ»ÍË²ÉËªÁÑ¨»Ö©¼Ý¬¼ã®¿é´Ãî·Äí¶Ãë¸ÃìºÅêµÆè¸Çé»Éî¼ÊóÀÊ÷ÄÐúÄÒúÈÖúÉÙúÊÛúÎßúÒàúÒáúÕäúÖçú×èúÚéúÛíúÛîúÞïúäðúæòúçôúçöúèöúëùúíúúíùúíùúðúúïùúíùúíúúìùúêøúìúúèúúæùúåøúä÷úåøúèøúèùúç÷úæöúæ÷úæ÷úæøúé÷úãöúßóúáòúßõúâôúàòúÝòúÝòúÜðúÜïúÜðúÝðúßòúàòúßðúãðúäóúâóúáóúæóúëóúìöúíöúìõúìõúíõúíöúðöúôùúöúúøúú÷úúóúúñúúïùúîùúîøúíöúêúúîøúòùúñúúîøúïøúóúúòùúôúúòúúë÷úäôúáïúÜëúÕéúÓçúÖäúÕåúÓãúÏáúÏàúÍÞúËÞúÈÝúÃÛúÄÛúÃÙúÈÚúÍÞúÍßúÍÞúÉßúÊßúÌáúÌãúÌáúÐäúÓåúÔèúÓëúÒêúÓèúÔçúØêúÚïúÚïúÙêúØèú×ìúÚêúÚèúØêúÙëúÛçúÜéúÜéúÛéúÝéúßéúÛéúÛèúÜçúÛçúØåúÔãúÑßúÒÞúÎÞúÊÚúÇ×úÂÕùÀÏø½Ïô¼Ìñ¹Èñ¸Çñ¹Çï¹Æé³Âå¬¿ß­»Ú­·Ø¥µÏ£±È­Å«¾¥· µ¢²®¨§¦£z|¦¦~xvsum~Ð¸ÌÏ¸ÏÌºÏÌ¹ÎÍ¸ÏÎ»ÎÍ¼ÐÊ»ÐÎ¹ÏÐºÏÎ½ÑÍ½ÒÏ»ÏÍ¼ÎÍ¼ÏÎºÏÏ¸ÍÏ¸ÎÐ¸ÌÌ´ÊÇ©ÁÉ¦ºÒ©»Ûª¾à­¿æ¶Ãë´Ãé¯Áç´Áë¸Âë¶Æè¶Èé¹Éê»Èí¼ÉöÀÌúÄÏúÈÔúÊ×úÊÙúÌÝúÒàúÐáúÑáúÒãúÔèúÛêúÜëúÜìúÝïúáïúäðúåôúçôúçõúêøúëøúé÷úëùúîúúìùúìùúëúúêùúéøúèùúäùúá÷úàõúàõúßöúä÷úäöúçõúçöúãøúåöúãöúåöúæöúáòúÞñúàóúÝõúÞðúÜðúÚðúÚíúÙñúÚîúÝïúßïúßïúßïúâñúåóúãòúâñúçôúìôúíôúìõúìôúìôúèôúçôúïôúñøúôúú÷úúõúúòúúïúúð÷úì÷úëøúíöúé÷úíùúðøúðùúîúúñùúõúúøúúöúúòùúê÷úåõúâðúÜêúÙèú×êúÔæúÔãúÓåúÌáúÏÞúÏÞúÌÞúÊÝúÅÜúÅÚúÁÙúÃ×úÉ×úÉÝúËÝúÇÛúÇÛúÊÞúÊáúÉàúÌáúÍäúÐçúÒèúÏèúÌåúÎãú×çúØëúÔêúÕæúÔäú×éú×éúÕåúÔæúÔçúÖæúØåúØåúÕæúÙèúÝèúØåúÕçúÙæúÛæúØæúÔãúÏÜúÐÙúÌÛúÆØúÃÒúÁÑù¿Ð÷½Ìó¾Ëñ¹Éñ¶Åï¸Äé¶Âä±Àáª¼Û§µ×§´Õ¢¸Ï¯Ç¬¿¨¸¥µ¤³«ª§¥£qpxtsqsjnhpj|ih{Ò»ÑÎ¼ÒÎ¾ÒÐ¾ÓÐ¼ÓÐ¿ÐÍ¿ÐÍ½ÒÑ¾ÑÑ¾ÐÐ¼ÑÒ¿ÒÑ¾ÓÑÀÒÑÀÒÑ¼ÑÒºÐÐ»ÐÒ¼ÎÑ¸ÊË³ÄÌ­¿Õ©¼Ý®½ã³Àç¶Äè¶Äì³Âî¶ÂîºÂí»Çí¹Èî¹Èï½ËðÀÍöÁÌúÁÏúÆÔúÍ×úÓÚúÒÞúÑàúÒãúÓäúÕäú×åúÛêúßîúàñúßñúàðúäòúè÷úíùúë÷úí÷úîøúíøúïúúïùúïúúðúúðúúíúúìúúíúúëúúå÷úá÷úãøúåöúå÷úçõúèõúæöúæöúç÷úéøúæ÷úè÷úæõúáóúçóúÞòúàóúâòúáðúãðúàóúßïúâòúãòúãðúåñúãóúêóúêñúêòúîôúîôúð÷úðøúðøúî÷úëõúêõúíöúð÷úõøú÷úú÷úúöúúóúúòúúðúúïúúïùúîøúîúúõúúôúúôúú÷úúøúúùúúùúúõúúïùúêöúåôúãñúàîúÝíúÜêúÚæúÔèúÑâúÖáúÖãúÏáúÌàúËàúÉÝúÄÛúÅÚúÉÙúÉÝúËßúÊßúÌßúÍáúÍáúÌàúÑãúÓæúÕæú×èúÔêúÐçúÒçúÙéú×èúÕèúÖéúÖçúÙéúÛèúØçúÖçú×æúØåúØçúØæúÚçúÜêúÛëúÚèúÚèúÛèúÙåúÖæúÕåúÔàúÑÛúÌßúÇÚúÆÓúÆÒúÃÐúÃÌ÷ÀÌô¼ÊôºÇò»Åç¶Áâ´¼á®»Ü¬¹×«¸Õ¥·Ñ°Í­Á¨¹¦¹£¶¬«®­§¡tluoqmwhuj{nk{ql}skyhjxÎ¹ÑÍ¶ÏÊ´ÎËµÐÌ¹ÐÌ»ÐÌºÎÊºÐË¸ÎÊ·ËË¸ÎÎ·ÒÊ·ÒË¹ÏÍºÎÍ»ÐËºÏÈ¶ÌË»ÌÏ¶ËÊ®ÆÇ¨¾Í¥¹Ö¦¹Ú©½â°¿å³Âå±Äå±Ãç³Âå´Ãç´ÅèµÆè·Æì¸ÉñºÌôºÍù¿ÑúÄÔúÉÖúÎÜúÏßúÎàúÍáúÑâúÔâúÓäúÙêúÙéúÙêúÚîúÝñúâòúæõúéôúêöúêøúëøúì÷úê÷úê÷úëùúìúúêøúèøúéöúä÷úáõúâôúáõúâôúâõúàôúÞñúßòúäõúäõúàôúàòúßñúÛòúÙðúÞïúÝïúßëúÞëúÞïúâïúàòúÝïúÝïúÝðúÞðúáïúáðúãðúãîúæíúèðúçòúèòúìôúêôúåôúáóúàðúàïúäòúëòúïôúðøúòúúôúúóúúïúúì÷úí÷úðúúòúúòùúôùúõùúõúúôúúöúúôúúíúúéøúäôúÜïúàîúÚëúØéúØæúÓãúÑãúÒâúÓäúÓãúÓáúÑàúÌÜúÆÚùÁÙø½Öù¾ÕúÄ×úÆÛúÄÚúÄÙúÇÝúÆßúÄÜúÌßúÑãúÓäúÓçúÑèúÐåúÒæúÒäúÒäúÐäúÍãúÐâúÕçúÓåúÐãúÎâúÏáúÑáúÒâúÐâúÓáú×âúÖåúÕäúÕáúÔâúÔäúÒâúÏßúÎÝúÍØúËÙúÆÖúÁÑù¾Ðõ¾Ð÷»Íó¸Êí¶ÆìµÃé²Ãá­¿Ý¬¼Ù¨¸Õ¥µÔ¤²Ó ±Ì°Âª¹¥µ³®©¬ª¤|~woside}ddxgb~i_vfbxdcvg_rg`{Ð½ÐÑ¼ÑÏºÐÏ»ÑÐ¼ÒÎ¾ÑÐÀÐÑ¿ÐÒ½ÐÏ¾ÏÎ¿ÐÐ»ÕÏ¾ÔÑ½ÑÐ½ÎÏ¿ÏÏ½ÑÐ½ÍÏÀÑÓ½ÎÍ¶ÊÈ®ÃÐ«¼×«½Þ­»åµ¿é¸Äé¶Åê·ÂëºÃé·Åé¸ÆíºÇí»ÇîºÆñ¸Éô¼ÌùÂÓûÇ×úËÙúÏÛúÒßúÓãúÖãúØäúØçúÚèúàëúßíúßíúßîúâñúéòúëõúëöúë÷úíøúïúúíúúëöúìøúïùúòùúðùúîùúç÷úç÷úéùúèùúèöúéõúæõúäöúâôúâóúäõúçöúçôúèóúåóúàòúàðúãïúÞðúáïúáìúàîúäðúäðúæíúãðúâñúåñúåñúåïúæñúéñúéðúèñúêñúèðúéòúçòúäðúßïúÜðúßïúâîúåïúêóúïöúðöú÷÷ú÷úúôúúôùúõùúóúúöúúùúúùúúöúúöúúöúúôúúñùúëøúæôúãðúáïúßíúßìúÞéúÜèúÙçúÚåú×åúØåúØãúØâú×ãúÒÞúÏÛúÇÛúÅÚúÆÖúÇÖúÇÝúÈÞúÊÚúÌÛúËÝúÍÜúÔáú×åúØæú×èúÕéúÕèúÓåúÐçúÒäúÒäúÒæúÕåúÙåú×æúÑãúÐàúÒàúÏàúÔáúÕâúÖãúÖåúÖæúØåú×ãú×äúÙæú×åúÒàúÑÞúÒÞúËÙúÇÕúÅÒúÃÎùÂÑø¼Ëó½Èð»Äî¸Âé´Áâ²¿â±¼Þ¯»Ú«¹×©³Ò§®Ì®Å§º¥¶¡¶°­²¯ª¨¡yssmnhyniykj}pfxogumksmiqlhsÌ¹ÌÐºÐÏ¹ÑËºÏÌ»ÏÍ¸ÐÍºÑÏ¼ÏÐ»ÏÏ¹ÐÌºÐÍºÑÍ¼ÐÐ¼ÓÏ»ÒÎ¼ÏÏ¾ÐÐ½ÐÏºÐÍ»ÌÉ¸ÇÇ­ÁÊ¦»Ð§¼Ú¨ºâ°¿æ²Âæ±Áæ´ÃäµÂç´ÄéµÄè·Åé·Æî¶ÆïµÇî¸Èô½ÍúÃÒúÉÖúÌÙúÏÜúÑÞúÕâú×ãúØåúÛéúØéúÛêúÞìúÝìúàîúçòúæóúæõúéöúëõúêõúêøúèöúé÷úìøúíùúìúúìùúèøúçöúèöúå÷úã÷úâôúßñúàôúáôúáðúáòúâóúåòúåôúãñúàïúÝòúáïúàíúáíúÝìúÛëúÞëúÞëúáîúâíúàíúâïúåïúâíúÞíúÞìúÝëúÝêúÞëúÜêúÝèúÛëúÙéúÔåúÏçúÓçúÔèúÕçúÜéúâîúæðúîóúïôúð÷úòùúóùúôùúôúúöúúôùúò÷úð÷úë÷úæ÷úàðúØíúÕëúÙêúÚëúØæúÛäúÙæú×çúÙåúÛæúÙåú×âúÖàúÕàúÓáúÎàúÍÝúËÛúÈÚúÈØúÉÚúÈÛúÆÙúÅØúÈÙúËÜúÍÝúÏáúÒãúÕåúÔæúÓäúÑãúÌäúÍãúÍâúÌâúÎâúÒâúÒâúÔâúÍáúÊÝúÎÛúÌÝúÐÞúÔßúÓÞúÒàúÕâúÕâúÔãúÕãúÔàúÒáúÒâúÐÝúÍÛúÈÖúÅÕúÁÓù¾Íø½ÎòºËí·Æê´Âç´Áä³Áâ±¾Þ®¸Û­¸Ö©¹Ñ¥´Í ¬ÈªÃ§¹¢³±®¬¬¬¦ytyhoc~oczfaxhfukcujevfeugcuhcuÎ»ÐÏ¹ÏÏ¹ÏÍ»ÏÌ¼ÎÍ¸ÑÎ¸ÐÍ¼ÎÎ¼ÏÐ¹ÑÏ¹ÑÎ»ÏÏ¼ÏÐºÒÏºÔÏ¼ÒÑ¾ÏÏ»ÐÑ·ÎÌ¼ÍÌ¹ÊÊ®ÂÄ§»Î¥ºØ§¼à®¿ä³¿å²Àä±Ãã°Âæ´ÃéµÂçµÅè·Çî·Çð¸Éï¹Ëô¿ËúÃÏúÇÖúÍÚúÏÝúÓÝúÕãú×ãúÙãúÛéúÖæúÜèúÞìúÝíúâîúåòúåóúæõúéöúéõúçôúéöúè÷úèõúëöúëùúêùúìùúë÷úé÷úèôúäõúà÷úÞóúßñúáòúãñúâïúáòúäôúçóúåòúãïúâïúßòúâðúãìúâîúÜîúÚìúÞêúÜëúÝíúâëúáëúàíúâìúÝëúØéúÔæúÐãúÒãúÕåúÓæúÔãúÒäúÏãúËßúÉàúÇáúÈäúÊáúÑàú×çúÛìúâîúæðúêóúîöúò÷úôøúóúúñùúï÷úíöúéõúâòúÞñúÖêúËåúÊäúÐåúÑäúÓáúÔàúÔåú×æúÚäúÛæúÛäú×áúÖßúÖÞúÒÞúÎßúÎÝúÍÜúÊÚúËÚúÌÜúËÚúÆ×úÅÙúÉÚúËÜúÊßúÊÝúÐàúÕæúÕæúÕãúÓãúÏçúÍáúÍáúÌáúÍàúÑâúÑáúÑàúÊàúÉÜúÎÙúÏÝúÏÝúÒÝúÓÞúÒßúÓßúÔàúÖãúÔãúÐÞúÏÝúÐàúÏÝúË×úËÔúÅ×ú¿Õú½Î÷½Îð¹Êì´Çé³Ãè´Áæ³Âá¯¾Ü¬ºÜ«·×¨·Ð£³Ë­È«Ä§½¢´°®¯®®§yrxgpe}oezfavjgujfvigxfewgcvlbwÑ¼ÓÏ»ÏÏ»ÏÏ¼ÐÎ¾ÐÎ¾ÑÏ¼ÏÐ¼ÏÐ¾ÐÑ¾ÒÑ½ÒÐ½ÐÐ½ÑÒ»ÐÐ¼ÑÏ¾ÒÑ½ÐÐºÏÒ¼ÐÏÀÐÑºÏÍ±ÊÆ«ÀÎ¦¼Øª½Þ²¾ã¶¿æµÁæ³Âç²ÃèµÂê¶Âì·Æí¹ÇîºÇñ»Éñ¼ÍõÃÎúÆÐúÆ×úËÛúÎÜúÔßú×ãúØäúÚåúÚèúÜçúàìúàíúßîúâðúæñúçôúéöúèöúèöúé÷úçöúèöúèôúêõúí÷úî÷úðøúìöúêöúèöúæôúãõúßóúáñúäðúçñúåñúãóúèõúéóúèðúçïúæðúãïúäîúâìúâîúÞïúÝìúàëúßìúÝêúßéúàéúÞéúÚèúÖåúÓæúÎâúÉßúÉàúÏàúÏâúËàúÌßúËßúÇÝúÇÜúÄÞúÃÞúÄÛúÈÜúÌãúÑæúÖèúÝêúâîúçñúìóúìôúíöúìôúæóúäóúàðúÛíúØèúÐçúÈãúÇáúÊàúÊÞúÌàúÏàúÒáúÖáúØâúØâú×äúÖáúØÞúÖÞúÒÝúÑÛúÑÝúÏÜúËÛúÌÚúÎÛúÌÚúÈÚúÊÚúËÚúÉÛúÈÛúÊÚúÑÞúÖäúÖåú×åúÚçúÖçúÏåúÎáúÏßúÎàúÐâúÓßúÐàúÊßúËÛúÐÛúÑÞúÐÜúÐÜúÑâúÒäúÓàúÖàúØâúÔâúÓâúÒßúÐÝúÏÜúÊØúÊÕúÅÕúÁÓùÀÏö¾Íï¶Çî³Çì¶Äê¶Áé±Àá®½ß­»ß¬·Ù¨µÑ¢²Ë­Ç«Ä§¾£·°¯²²±¬¦{qxmpl|nhyliyoizniznixkgukftqfsÊ³ÎÌ·ÐÌ¸ÏÊ·ÎÊ¹ÏÍ»ÎË·ÎÍ´ÏÍ¸ÏÌ¹ÐÎ·ÐÍ¹ÎÉ¹ÏÍºÐÍ»ÏÌ»ÏÍºÐÎ¸ÐÌ»ÐÍ»ÍÌ¸ÌÌ°ËÊ¥ÄÇ£»Ñ¤·Ù®»ß¯Àã­Âä°Âä®Áæ±Àè³Ãè³Äè´Äé¶Åì¶ÈéµÇòºÊùÂÍúÄÓúÃØúÈÕúÌÚúÐßúÔâúÖãúÔãúØèúÙëúÜêúÛìúÚðúãðúãóúäõúâõúäóúæôúâõúæòúåôúåõúçõúéõúìöúëôúåôúáóúáòúßòúÚñúØîúßîúãðúâñúáïúáïúâðúâíúäìúãîúÞíúÝéúÜéúÝçúÜèúÛéúÜçúÜèúÖçúÕãúÔãúÑäúÍßúÉÜúÃÛúÀÛú¿Úú½Ùú¿ÚúÂ×ú¾×ú¿ÙúÃÚúÁØú¾Öú¿Öú¼Õú»Ôú»×ú¾ÜúÄÛúÇßúÊßúÐäúÔèúØéúÛëúÞíúÚìúÔêúÒèúÏåúÉãúÅÞúÁÜú¾Üú¾ÚúÁØú¾×úÁØúÄ×úÆ×úÈ×úÉØúËØúÍÞúÏÜúÐÚúÏÛúÌÛúÍÚúÌÛúÍÙúÉ×úÇØúËÙúÊÕúÅ×úÃ×úÃ×úÂ×úÁÖúÅÙúÌÜúÑÞúÒàúÔãúØäúÓäúÍäúÊßúÆÛúÄÛúÆÜúÈÛúÊÜúÇÜúÆÙúÉÙúÊÜúÊÚúÉÚúÉÞúÍáúÒàúÓÞúÒÝúÓßúÒáúÐßúÏÛúËØúÄ×úÁÓúÀÑù¾ÐõºÌð·Çê²Äé«Åä®Ãà°Àá«½á«¹Ú§µÕ¤±Ï£°É¯ÆªÀ¤º¦¹¡³«¬­«ª¨¢}|u{inf}hcye`{ddzi_thavhbvd]sc]ribtÑ½ÒÏ¼ÒÑ½ÑÐ¿ÐÏ¿ÑÕ½ÒÑ»ÐÐ»ÐÐ½ÐÑ¾ÐÒ¼ÐÐ¼ÐÓÀÒÓ¿ÑÓ¿ÒÑÁÑÑÁÐÕÀÑÓ¾ÎÕ¼ÐÓ½ÎÎ¹ËÍ±ÆÍ¬»Ô«»Ù¯»ß³¾ç³Ãì³ÅëµÂì¹ÁëºÄí¸Çí¹Æê»ÇíºÈéµÇó¼ÊûÅÑúÉ×úËØúÎ×úÑÝúÕâúØãúØåúÙçúÙèúÝèúâíúâïúáïúåñúêòúèõúæöúçôúèôúéöúêöúêöúì÷úì÷úêöúêöúêõúçöúåõúãóúâòúáòúàïúãïúäðúãðúåïúçïúçïúæïúçîúæëúâëúßéúÞçúÝçúÜèúÝèúÜçú×åúÓäúÓáúÏâúÊáúÆØúÂÙúÀ×ú¿Ùú½Öú»Óú¾Öú½Óú¾Óú¾Ôú¾Õú¿ÕúÁÖúÀÕú¿Óú¼Õú½Õú¾Ôú¼Øú¿ÙúÂÚúÆÜúÉàúÌäúÍäúÎåúËãúÉâúÆáúÁÜú¿Øú¿Øú½Öú¹Óú»Òú¿Ðú½ÏúÀÓú¾ÑúÂÐúÄÔúÂÖúÉÔúËÖúÍÖúÍ×úÏØúÒÖúÐ×úÎÚúÍÙúÌØúÌÙúÍ×úÎÒúËØúÈÙúÈÖúÆÕúÆ×úÍÚúÕÝúØåúØãúÙáúÙçúÖäúÐâúÊßúÇÝúÇÝúÉÞúÊÛúÊÙúÊÙúÊÚúÌÛúÍÜúÌÜúÏÛúÑÛúÑÞúÓâúÖáúÙàúÚãúÖàúÑÝúÐÞúÐÜúÉ×úÆÓúÁÒùÀÐöÁËó»Èî·Äé´Âè³¿è´¾æ´¿â®¼Ù¦¶Ô¢±Ñ¥¯Ì£­Ç©Á£½¤º¢¶³³­®®ª¤u|jpm|nnxohxrgzlguniwogvphtpkvlixË¸ÎË¼ÏÌ¾ÐÌ¼ÎÌ»ÎÍ¹ÐÍ¸ÏÍ¸ÐÌºÏÊ·ÏÌµÐÎ¹ÍÏºÎÍ¼ÐÏºÐÏºÐÍ¼ÏÑ¾ÒÐ¹ÏÍ·ÎÎºÎÍºÍÈ²ÉÇ©ÀÌ§¼Ô§¼Ü¬¾à®Áå®Âè²Áç´Ãè´Âê¶Âé¸ÃæµÅç´Æè´Éð»ËøÁÐúÂÔúÆÖúÉØúÍÚúÐÜúÓàúÒâúÓâúÖæúØæúÜèúÝêúÝëúáíúäîúãòúâóúáñúáòúãñúèòúæôúçôúèôúãõúãôúãòúäóúâóúßòúßðúÝïúÜêúßêúàíúßíúÞéúÞéúÞèúÜèúÞçúÜåúØåúÚäúÙãúØáú×âúÔáúÐÝúÊØúÇÛúÃÙú¿Öú¹Öú·ÓúµÎú±Ñú²Ñú³Îú°Ìú°Íú¯Ðú®Ìú´Îú¸Ðú¶Íú³Íú¶Îú¶Íú²Ìú°Íú­Íú­Ìú¯Ïú±Ïú¶Óú¸Öú¸Öú¼Ùú¸Øúµ×úµÔúµÒú³Ñú¯Îú¯Îù¯Ìù®Ëú±Êú±Çø®È÷´Ë÷µË÷´Êö´Íø·ÎúºÎú¾Îú¿ÍúÁÒúÃÓúÅÏúÊÒúÇÒúÃÓùÂÓùÅÓúÇÔúÈÔúÇÕúÄÕúÂÔúÄÔúÆÖúÈØúÍÚúÕàú×âúÖáúÔáúÒâúÌàúÈÝúÆÛúÄÚúÄÙúÇ×úÄØúÆØúÇÙúÅÙúÆ×úÊ×úËØúÊÙúÎÛúÒÞúÑÞúÓÝúÓàúÑÝúÎÚúËÙúË×úÅÓùÂÑù¾Ï÷»Îò¸Ëï´Æë³Âå°¿ä¯½â°¼à­¼Û¨¸Ò£´Î²Ê°Ç«Ä§º¤·¡µ²°°¬«©¤{yutc~j`wgbuibukdui`xfaxeaxi`ui_t``vÍ½ÏÎ¿ÎÎºÏÑºÑÒ¾ÑÏ¼ÐÐºÎÐ¼ÏÍ»ÑÍ¹ÑÐ¹ÒÏºÐÏ½ÑÐ¾ÐÓ¾ÑÑ»ÓÎºÓÒ¾ÓÒ»ÒÏ»ÐÐ½ÑÑ¼ÑÎµÍÉ¯ÄÍ®ÀÖ«¾Ü¯¾à´Áæ´ÂêµÁé¶Ãé¶Äë¶Åî¸Æë·Åå´ÆêµÈð¼Ë÷ÂÏûÄÓúÅÕúÇ×úÏÛúÒÜúÑàúÒáúÔßú×æúØèúÛèúàéúßîúÞðúâïúåòúâóúãòúåóúãóúèóúéõúéöúëøúé÷úåóúçóúåóúáñúâðúãñúàïúáíúáíúáìúßìúÛêúÙéúÛçúØèúÙåúÛãúÖâúÕáúÕÝúÓßúÑÝúÏÚúÉØúÄÕú½Õú¹Öû¸Ïû´Íû®Ðû¯Êû®Íû®Íû®Êû®Êû­ÉûªÈü«Æû®Èû°Êü¯Éû¯Ëû±Êú´Ëú¯ÈûªÉûªÊû©Êû©ÌûªÌú­Íû°Îû±Ïú²Ïú¯Ïû­Îü®Ìü¯Ëü­Êú«Êû¬Éù«Çù¬Éú¯Èú°Çù°Éø³Èö³Æö°Æ÷°ÈøµÊù´É÷¶Å÷¶ÈùºÍû¾Íû¿ÌûÆÐúÆÏûÆÒúÄÑúÄÐúÆÓúÇÓúÉÖúÇÔúÇÔúÉÔúÆÖúÎÙúÐÛú×ßúØâúÖâú×àúÒÞúÍàúËÛúÈÙúÆÛúÆÙúÇ×úÅÙúÅÙúÆÚúÆÚúÄÙúË×úÉØúÊÛúÐÜúÒÝúÒÝúÕßúÔàúÐÝúÍÝúËÛúËÕúÇÕúÃÒøÀÐ÷¼Ïõ¹Ëò¸Æê´Âç²¿æ°¾ä°½à®ºÛª¸Õ¤±Ñ¤°Ë¢¯È«Ã¦¹¤· ¹µ°²¯®®© }wsjnd{leymhvnitmdxkftiexlczjduadtÏ¾ÐÏ¼ÎÎ¸ÌÐ¹ÎÒ¼ÐÏ¼ÏÏ¹ÎÎºÎÎ¹ÏÐºÐÒ½ÐÐºÑÎºÐÏ¼ÐÑ½ÐÏ»ÒÎ¹ÒÑ»ÑÐºÒÐ¹ÒÏ¼ÒÔÂÒÚÁÒ×¸ÍÏ²ÅÖ¬¿Ü°¾á¶ÀèµÃêµÁêµÁç¶Ãé¶Åí·Çì·Æè¶Åê¸ÆíºÉó¿ÌùÄÑúÅÔúÇÓúÌÙúÏÜúÑÞúÒßúÓÞúÔåúÖèúÚéúßêúßîúÜðúßïúãñúáòúâòúæòúäóúåóúèôúéöúéöúéõúçôúåóúâòúáñúäïúãðúàîúáïúßîúÞêúÜéú×éúÔçúÓæúÕãúÓâúÐàúÎÜúËÚúÌÙúÉÙúÆÖúÂÔú¼Õú¸Òù²Ïø¯Ïø­Ëø«Èø§Èø¥É÷§Çö¥Ç÷£Æö¥Åõ§Æõ£Áô£Áó£Àó£Áõ¦Äø¨Æø¨ÅùªÅøªÆø¦Æö£Æö¡È÷£Èø¢Éù£Éø¦Ç÷©Éù©Êù¤Èö£Åõ¤Çõ£Æô¡Äó¡Äô¥Æô¦Ã÷©Ã÷¬Æõ«Ç÷­Ãô¯Âó¬ÂôªÂò«Âï­Ãñ¬Âð®Âï°Äñ³Æô·Çõ»È÷¿ËøÀÌøÁÐøÃÎøÄÌùÄÐúÇÏúÈÒùÆÒùÇÒúÈÓúÈÓúÎØúÓÛúÖßúÔàúÓàúÔÞúÏÚúÎÝúÊÜúÆØúÅÙúÇÚúÆÙúÆ×úÄÖúÆ×úÈ×úÆØúÌ×úÊØúÉØúÌØúÏÙúÑÜúÕßúÕßúÏÞúÊÝúÊÛúÊÖúÆÕùÃÒ÷ÀÐô½Îò¹Éð¶Äç±Àä²Àä±¿ã°¼ß¯¹Úª·Õ¢³Ï¢­Ë¡«ÇªÀ¥¹¡µ ·¶²±°¯­¦zxomlne|mdzjivnhuoevmgrliwmfzldvhdtÍ¹ÎÍ·ÎÊ¼ÌÊ»ËÍ¶ÌË¸ÍË¸ÏË¶ÎÍ·ÍÍºÎÎ»ÎÑºÏÌµÌË¸ÏÌ¸ÐÍ¸ÏÍ¹ÎÏ¸ÐÐ¸ÓÏ·ÔÔÁÖàÒØêÖÝêÈÝÓ¶ÌÑªÁ×©¿Þ°¿å³Áç³Áè²Áå³Àå·¿è¸Ãç³Æé¶Äë»Æë¸ÉïºÉ÷ÂÌúÅÒúÆÓúÆÕúËÙúÐÜúÐÝúÐßúÒãúÖåú×èúØéúÚêúÜìúÜíúÞïúÞïúßðúãñúãðúãðúãóúçóúçñúäóúäôúßòúàòúäòúãðúßîúÜîúÝíúÚêúØèú×æúÓäúÏâúÉßúËØûÈØûÀØû¿ÕúÁÒû¾Õú½Ðú»Ïú³Òú¬Ì÷¨Èõ§Çô£ÆóÅóÄò¡ÃòÅòÁðÂñÂñÁïÃïÃìÂë½ê¼ë¾ñ¿òÀõ¿õ ÂõÃóÂòÄôÃôÅõÇõÄôÃõÆóÄïÁìÁêÁé¾ì½í¿î¼ò£½ò¥Âñ Áñ¢»í¦»î¢½î½ê¡»è¢ºë¢»ì¨Áë¨¿ì¨¿î¬Áí³ÃñµÄôµÅõ¶ÉóºÊõ¾Éú¿ÍúÄÎúÂÎúÂÏúÀÐúÃÏúÊÏúÊÖúÍÚúÐÜúÑÝúÏÜúÎÚúÍÚúÍÛúÈÜúÅØúÈÖúÉ×úÇÙúÅÖúÇÖúÇÖúÆÕúÇÓúÊÕúÊÕúÆÔúÆÔúÍØúÎÝúÑÜúÑÜúÎÝúÉÛúÈ×úÆ×úÃÓúÂÐ÷ÀÍò»Ëí´Çë°Âä¯Àß®½à®½Ý¯»Û­·Ø¨³Ð µÉ­ÆªÃª¼¥¶¡³¡³¡´²®°­¦vpqh~ji{j`xh_uedticukavgetgiuhdxj^vkatÒ¾ÐÑ»ÐÎ¾ÑÏ¿ÐÓ»ÏÒ»ÐÐ¾ÏÑ½ÎÒ¼ÐÏ¾ÒÏ¾ÐÓ¾ÒÒ¼ÐÐ¼ÏÑ½ÓÒ¾ÔÒ¾ÒÓ¾ÕÚ¿ÖÝÅÜëÙäøíéüñìûäìãÊ×Ó²ÆÓ«ÀÞ²¿è¸Àë¸Áê·Âé·ÁéºÀêºÃë·Åë¹Åî¼Çï¹Ëò»ÌøÄÍúÇÓúÇÖúËØúÐÚúÒÝúÒàúÓãúØäúÛçúÚèúÚèúÝêúßîúàïúàïúâñúåòúçòúéõúéòúéôúíõúïôúëõúèôúåôúçõúèôúåòúâðúàðúáîúÛêú×èúÖæúÐãúËàúÇÚúÀ×ø½Òø»Ïø¹Ò÷»ÑúµÐùµÌöµÎö°Îõ¨Çñ¡Ãî ÃïÅïÃï Âî£Åï¦Äò¨Äõ¨Èõ¬Èö«Æ÷¤Éö¥Ê÷ ÉóÃðÁðÁðÁñÁóÁö¡Å÷£Æù¤Åû¥Èö¦Éô¡ÈõÈ÷ÈöÅóÃïÆðÃïÀëÀê¿í½ï¼ðºï¢½í¢Àí½ì¡»ê¢ºêºç¸æ·ç¹é¡¹í£¸ë¡ºê »ì¦½ê­¿ì­¿ï°Áñ´Åð¶Æó·Èø»ÊöÁËùÃÎúÅÎúÅÏúÅÎúÊÍúÏÕúÍÙúÏÚúÒÛúÓÜúÓÜúÒÝúÑÞúÍÚúÌÚúÑÛúÓ×úÍÚúÊÜúÌÜúÊÛúÆÙúÉÖúÈØúËÖúË×úËÙúÏÜúÑßúÕÞúÓßúÑÞúÏÛúËÚúÉÙúÊÔûÆÑ÷ÂÎó¾Êó¸Æî¶Åç·Âã±ºä¯»á±¼Û°µÚ¬µÔ¥³Ì¡­Æ¬Á«½§¸¦º¢¹¥·¤´±³°¨¥|tznul|qhxniwolvohukfxmlrmlrkjwmiwohuÌ¶ÐÍ³ÐÉµÊÉ·ÈÌ¶ÍË·ÏÈ¹ÎÆ¶ÎËµÏÍ·ÏË·ÎÍµÏÍ¸ÐÌ¹ÏË¸ÎÌ¹ÓÏºÖÒ¹ÓÚÇÙìÖäøëîúúôüúõúïïçÍÚÒ®ÆÎ§½Ùª¾á­¿á²Àã±Àá°Áà°Áâ±Âç¶Ãé¶ÂçµÄæ·Èë¶ËñºÌõÄÏúÃÓúÄÓúÆÔúËÙúÐßúÐáúÎáúÑâúÒâúÓâú×åúÛèúÜéúÝìúáîúáðúàóúãóúåòúçòúçóúèõúêõúåôúàóúàîúàíúàðúßîúÛëú×éúÐæúÊàúÇÝúÂÜú¹Ø÷³Óó®Ðî©Íì¦Ìî¨Êï¨Çò©Êò£ÇðÅîÆèÆæÂãÃæÃéÂì Âó¬ÄùªËù¬Íú´Îú²Íú®Íú¯Ðú¨Èú§ÈúÇùÇù¡ÇùÇùÅù¤Èú©Ìú¬Íú­Íú«Íú¬Ðú¥Ïú¡Ëú¢Éú£Éù¡Èõ¤Èõ ÄóÂñÅòÆíÀëÀïÀë¾ä»à¹Ý·Û´ÚµÙ´Ø±Ù±Ý³á´ßµÝ´Þ¶ß¸ãµæ¤¹æ¥¾ç¦¾ê¬¼ë°Àí²Âð¶Äñ¸Çò¼ÊõÀËöÂÉøÃÎúÆÒúÇÓúÈÓúÌÖúÎÛúÏÜúÎÜúÍØúÉÚúÈÜúÎÙúÌÛúÌÙúÇÔúÃÓúÆÖúÈÖúÃÖúÇÕúÈÕúËÖúÐ×úÌÙúÏÛúÍÜúÍØúÌÖúÇÖúÇÒúÇÐö¿Ìñ·Êí¶ÇìµÃç¯Ãà°¾Ü­·Úª¶Ø©·Ö§³Ð ±Ì°Å«¾§¹¥µ¡· ´³²±¯ª¦ }zvvjlbf`ye_yj_zj`vgbqicujZvf_rbdtd^wkZtÑ¸ÑÐ·ÐÏºÎÐ»ÍÏºÎÏ¼ÏÍ»ÍÍ¸ÏÑºÒÒ½ÑÐ½ÏÏºÏÓ½ÓÑ¾ÒÓ»ÓÓ¼ØÔÁØÞÌÜñåéúôôúøøúúúúüúúøõïÖá×´ÉÏª½Û¯¼ä³½ç¶Ãç³Âå´ÀäµÀä´Áç¶ÃêºÆé¹Æì»Èï»Ëò¾ÍøÅÐúÇÓúÈÖúÍØúÑÜúÒàúÓàúÖãúÖäúÕåúÔçúØèúßéúßïúàíúãíúåñúçóúçóúèóúèõúéöúìöúìöúèôúæõúäðúãïúãñúáîúàìúÙéúÐèúÉãúÄÞú¾ÜúµÙö­Óñ¨Îë¤Ìê¦ÌíªÊî¥Ìï§Ìî¥Çì¤Èî¦Êñ¦Êò¥Ëô©Êõ¬Ìö®Î÷¶Ïù½Òû¼Õû½Ôú¾Ôú¼Õú·Ôú³ÑúµÎú¶ÒúµÑûµÐûµÓû´Óû²Ñú³Òú·×úºÙú¼Öú¾Öú»Ùú¹Ùú¶×ú¸ÖúºÖúµÕú´ÐùµÏù´Ïù°Ðù­Ï÷­ÊöªÉ÷¨Ê÷¥Æô Àï¾ë¾ç»æ»æ¹ãµß´ÝµÚ´Õ´Ö³Ù³ÛµÞ²á¶ã¹æ ¸è§¸èª»è¯¾ê°¿î³Áî·Ãí¸Äó¹Çø¿ÊúÂÍûÆÐúÉÑúÍÓúÎØúÑÚúÎÙúÐÚúÑÝúÐÜúÓÛúÑÜúÍÝúÊÙúÉÖúÉØúÊØúÇÖúÉ×úÌÚúÑÚúÓÚúÏÛúÎÛúÐÛúÎÚúÍØúÍÕúÈÓúÄÑø¼Ìô¸Êï¸Éë·Åé±Ãã±½à¯ºÜ«¸Û¨¶Ù¨³Ð¦®É¡°È«À¨¹¥º¢º£¹¹ ¹¶®®ª¡zvzmsh}nexmezoe|mixjnsokvoavkfqkjuoezpcsË¸ÍÎ¹ÎÏºÏÌ¸ÍÌ¸ËÍºÎÍ¶ÍÍ·ÏÏ¹ÏÍºÏÌºÐÎºÑÐ¼ÓÐ¼ÑÑºÕÔ¾ÛàÍÝóâæýøöüþüùûûúùúûûúú÷öðÔâÓ³ÊÉ¦¿Ô©¼Û¯»â²Àå³Áä°Àã®¿â²Àã´Âæ²ÃæµÃé¸Åì¹Çî¼ËôÀÏøÆÐúÆÕúËØúÎÛúÏÝúÒÞúÕáúÕâúÓäúÔæú×èúÜéúÞíúàíúáîúãðúåòúåòúçòúæôúäõúæóúèòúçóúäóúáñúàïúàîúÞíúÝìúÔçúÌäúÆáúÀÛú¸×ù²Ø÷®Ôö­Ðõ­Ðõ°Òö°Óö«Ñö«ÐõªÍõ¯Ïö´Ðú²ÑûµÓüºÔü½Õü¾ÔûÁÔúÃ×úÂØúÁÕú¾Öú»×ú¸Õú·Óú¼ÔúºÖú»×ú¾×ú¾×ú»Øú»Úú»×ú¼Úú¾Üú¿Øú¾ÙúÀÞúÁÞúÁÜúÁÛúÂÚúÂÛú½Øú½×û¼Ùû»Øû»Õû¹ÓüµÐû¯Ñû¯ÍüªÈú£Çù¢Ã÷Áö½õ¾ð½è·æ¹æºÞ·Ó³Ò²Õ³Õ´Ù´ÛµÞµà´àµá¢¸á¡ºã¢¼â¦»á¦ºæ©¾ì²Àò¸Åõ½ÊøÂÎùÅÑùÆÓùÊÕúÌÖúÏÙúÑÛúÐÛúÍÛúÍÚúÊØúÆÙúÇØúÊÖúÉ×úÉ×úÈØúËÛúÏÚúÎÙúÍÛúÌÙúÌØúÌÙúÊ×úÇÕúÁÓùÀÎôºÊó¸Éî¶Çç±Âä±¿á­¾Ý«¼Ù§¹Õ£µÒ¢°Ì£°Ä®Â¨º¦¶¥¼ ¶¡³²´²¬¬¨ }topi~ndzjbvgdwkdyldvgeuggxicvibrffshhwlfvÊ»ÎÍºÎÍ¸ÎÉ¶ÌÊ·ÌÏºÐÌ³ÏÌ¸ÏÎºÏÍ¸ÐÊ¹ÑÍ»ÒÑºÓÐ¹ÔÓ¾×àÍßòáéüòòúúúùúúúúúúúúûûúú÷öóÒåÓ²ËÆ¤½Ð¦½×¬½Ý®¾ã²¿â¯Áà®Àá²¿ä³Áå®Àå³Âè¶Ãë¹Æí¼Êò½Î÷ÃÏúÆÔúÊØúËÚúÍÚúÑÜúÐáúÒàúÒáúÕäúØçúÙèúßìúâðúâðúäðúäòúãòúçñúçòúäóúâóúåóúæóúãòúÞïúÝíúÝíúÝìúÚëúÒæúËäúÅáúÀÝú»Ùù¹Úù¼ÚúÀØüÂÚûÀÞû¼Üû»×û·ÖûµÕû»ÕûÀØúÀÚúÃÙùÂÛùÅÞùÆÜúÃÚúÃÚúÃÚú¾Úú¼Úú»ÙúºÙú¿ÙúÂØúÁÙú½Üú¾ÝúÀÛú¿Ýú½àú¿Þú¿ÛúÁÝúÀÞú¾ÝúÅáúÅàúÃßúÄàúÅßúÄÝúÂÝú¿ÞúÁÝúÂÜúÀÜú¾Ûú¾Öú¹Öú¹ÓùµÐú¯Ðú¯Íû¬Ëú­Äú«Åö¥Åò¤¿ò©ÁöªÂñ ¾ã¹Ý·Þ¸Ú·ÚµÖµÔ´Õ²Ø²Ú´ÛµÙ·Ù·Ù¶Úµâ¢ºç­Àî´Æó·Éõ¼ÌøÃÐúÅÕúË×úÏØúÐÜúÎÝúÌÛúËÚúÈÖúÆØúÇØúÉÕúÉØúÊØúËØúÎÛúÌÛúÊØúÌÙúÌÚúÊÙúÊ×úÊ×úÆÕúÀÓøÀÎó»Éð¸Çì³Äæ¬¿á²½ß¬¾Ù©ºÕ¨·Ó£´Î °Ë ³Ã«½¦¸¥·£¸³³°¯±¯ª¦¡}s}nmhlb}hbueewjfwobuj_vehuheuk`uefsfkumgzÐ¼ÏÍ»ÐÎºÑÎ¸ÎÎ¹ÎÒ»ÒÍ¸ÏÍºÎÐ»ÒÑºÓÐ¼ÑÐ¾ÒÕ½ÕØÁÛåÐßöæéüööùûûúúúúúúúúúúúúúûúúõõöÓåØ²ÊÇ¦»Ð©»Ø®¼Þ°½ä³¾ä³ÁáµÁäµÀæ³Àå³ÂåµÃê¸Åí¼Çï¾Éõ¾Í÷ÂÐúÉÕúÍÙúÍÛúÍÙúÑÜúÏáúÓàúÕâúÖåúØåúÛçúáíúâîúäïúçïúæñúãóúåòúçòúèôúçöúçôúèòúåóúßíúÝìúßíúßìúÜëúÕçúÎèúÉçúÈäúÈãúÊáúÏâúÒãúÔåúÐåúËáúÊßúÄÝúÃÜúÆÛúÉßúËáúÉÞúÉÞúËãúÌåúÉäúÇáúÈÝúÁàúÀàúÁßúÂàúÅßúÇÞúÉàúÄâúÂâúÄâúÅâúÁãúÂâúÄÞúÅßúÇäúÇäúÉãúÉâúÈäúÉèúÇçúÄâúÅàúÃãúÇÞúÇßúÁâúÃßúÃÜúÂÚúÁ×ú½ÕúºÖú¹×ú¹Õú¹Ñú¶Ìú°Êû®Éù²Æú¶Çû±Ä÷®Áò¬Àî§¿ê£»ç¼Ý¹Õ·Ô¶Ô´Õ²Ö²Ó´Ó¶ÓµÓµÝ¹à£¿ç«Äì¯Åï¶ÇõÀÎùÅÕúÉÖúÑÙúÓÝúÐÝúÏÚúÎÜúÊÚúËÚúËÙúÊ×úËØúÌØúÎ×úÐÚúÍÜúÌÚúÎ×úÍÜúÌÚúÊ×úËÖúÊÔùÄÒöÀÎó¼Éî¸Åè°Âä¬¿á±½ß­»Û«¹Ö«µÔ¨³Ò¤³Ë °Â¨¼¥»¤º¡¶ ¶¡·µ±³±«¦¡uwnrjof~lgvnizpk{pixogwllqlgsnexlhvkkvnjyËµËÊ¸ÎÊ¸ÑÌµÍÌ´ÊÊ³ÎÈ¸ÎÉ´ÌËµÎÌ·ÏÏ·ÏÑ»ÓÓÃØãÑáöåëûöõúúûúúúúúúúúúúúúúûûûùúúìðîÎÛÓ®ÆÄ¼È¡¹Í¦·Õ¬·ß²¼á°¾à­¿à¯¿á°¾à±Àâ±¿ãµÂå¸Åì¹Çó»Ëó¾ÌøÃÑúÈÕúËÕúÊ×úÊÛúÎÜúÐÝúÑâúÒâúÔâúÙæúÝçúÜèúÞìúàíúàíúàðúàñúáðúäòúæóúæðúäïúÞðúÛíúÛëúÛëúÛëúÚêúÔæúÎçúÍæúÎåúÐæúÔæúÕäúÖèú×èúÕçúÐçúÍãúÊãúÈäúÉâúËáúÌãúÍãúÍáúÊâúÌäúÎäúÉâúÇÜúÃßúÅàúÅáúÅâúÈáúÆãúÅâúÇâúÅäúÄãúÄáúÁáúÂáúÁáúÃàúÈáúÆäúÂãúÄãúÉæúÆæúÂäúÃãúÀâúÀàúÁÜúÂáúÁäúÂÝúÃÝú¿Üú½Ùú¼×úº×ú¼Öú¸Òú·Ñú¶Ðú³Íú®Ëú«Çú·Èû´Ç÷®Åñ¬Ãî«Àî«Áð§Àé¾á½Ü¼Ö·Ó³ÔµÎ¶Î´Ñ¶Ñ¹×¸ß½âÀæ¦Ãì®ÇñµÊö¿ÏúÅÓúÍ×úÐØúÊÙúÈÛúÌÙúÊ×úÇÙúÇØúÊÕúÌÖúËØúÈÕúÉ×úÉØúÉÖúÌÖúÉØúÆØúÅÓúÅÐúÂÒö¾Îò»Èî¹Èé±Ãâ«ÀÝ«¿ÜªºØ¦·Ø¥¸Ñ¤µË¢°Ì¯Æ¬»¦·¢¶¡¶ ·³ °¯­¬«¤ymmfgfwd`ua_widzkezfazg`vd`qe`shaxd^u__sbdwÐ¾ÑÏ¼ÏÏ»ÏÐ»ÏÑ¼ÍÐ¾ÐÐ¼ÓÑ»ÏÒÀÐÒÀÓÔ¾ÒÛÅÙîÚåøïñúùøúúúúúúúúúúúúúúúúúúúûúûùúúìñïÐÞÙ³ÇÈ¥»È¥ºÑ¨ºÖ­¹à³»äµ¼ã³Àá³Ãá³Áâ´ÁäµÁè¶ÀéºÄî¾Êô¾Ìñ¿ÌøÆÑûËÔúÏ×úÑÙúÏÙúÒÜúÑÞúÔâúØãúÙäúÙéúáèúâìúâìúäíúæñúæñúçòúéóúéôúéõúèõúçôúåòúçðúãðúÝðúÜïúÞïúßíúÛëúÚëúÜëúÞíúàïúÜíúàîúàïúÛîúÚíúÛëú×èúÒëúÒêúÔçúÖèúØêúÑèúÑæúÔéúÓëúÏèúÉçúËåúÎæúÐèúÑéúÑêúÏéúÏèúÑçúÍæúÊæúÍèúÌéúÍéúÈèúÉèúÍéúÊçúÇåúÊçúÍéúÎèúÊäúÉáúÆéúÈæúÉâúÊäúÉãúÈáúÉäúÆåúÄàúÅÞúÂàú¿ÜúÃÖúÂÖúÁ×ú¿ÔúºÑú·Ïú¹Ìú»Ìú¶Ìù´Éø¶Æù±ÊøµÆù±Å÷«ÆòªÄì§Áé¤Àì£Ãê¦Àê£Àì¢ÃìªÄñ¬Æõ¦Çð§Çí­Çò³Êù»ÐúÁÖúÆØúÌÚúÐÜúÒßúÐàúÑÝúÐÝúÏÞúÍÛúËÙúÏÚúÎÙúÌÛúÎÛúÏÚúÏÚúÒÙúÑÙúÌØúÈ×úÆÒúÄÍúÁÌó¾ÊîºÆë³Àæ±¾ß²¼ß¯¸Ý­¶Û«¶Õ¦´Ð£°Î­Ãª¿¬Á§¿¥»¥»¡³¶´±°«¦£ttmto}nlwkjymnyolypfxphxglxljxnhvijsilvml{É¹ÍË¹ÎÊ¸ÍÊ¸ÎË¹ÐË·ÐÍ¹ÐÌ¹ÑÏºÑÑ»ÔÖÅÚêÚáúëïüùùúüûúúúúúúúúúúúúúúúúùúú÷úûóöøãéçÇÚÔ­ÆÇ¤¹Ä¥´È£´Î¤·×®¸Ü°ºÛ®¾Ü­Àá­¾à±¼à´¾ã±Áä´ÂçºÄí»Éï½Ëó¿ÌøÄÐúËÔúÍØúÍÚúÍÛúËÜúÏßúÕàúÖáúÕäúÝæúÞéúáêúãìúãïúãïúáñúäðúæòúæôúçòúäóúãñúàïúÝïúÜìúÞëúßîúÜíúÜëúàíúàîúßîúÝñúàðúâîúßïúÛîúÜëúÚêúÛéúØìúÕëúÕèúÖèú×êúÒçúÐçúÓéúÒèúËåúÊçúÍåúÎçúÏèúÑéúÑèúÌèúÊêúÌçúËåúÇåúÉäúËçúÌëúÉêúËçúÌæúÇåúÈçúÇäúÉãúÊåúÈåúÇãúÇçúÆåúÇãúÇâúÈáúÈãúÇãúÉãúÇäúÂáú¿ÜúÁÛúÀÛúÂÜúÄÚúÀÖú¸ÕúºÔú¸ÑúµÏú²Íû´Ëú·Ëû°Ìú´Ëû²Æû±Æú°Èø­Çö­Åø®Ç÷®Èø±Çù·Èù¶Ëû³Îû²Íù±Ëø°Ìù´Ïû¼ÑúÁÔúÄÖúÉÙúËÛúÌÜúËÝúËÜúÎÚúÎÛúËÚúËØúËÚúÉÖúÌØúËÚúÉØúÊ×úÌÙúÌ×úÉÕúÆÔúÄÐøÁÍô¾Ëï¶Æé²Áâ®½Ý¬½Ø«¼×«µ×¬µÔ¥´Î°Ç®Ã¬Á¨À¤¼¡¸¢¶£´ ®®­«©¤~{pshhh{jbyiaxfduccte`uicufavecsgcuh_vh`uhgsÌ¹ÌÌ»ÐÌ¹ÍÍ¸ÌÍ½ÑÎ¼ÐÎ·ÏÏºÕÑ¼×ÛÄØéÚã÷ñðúö÷úùúúúúúúúúúúúúúúúúúüúúøúúôùûðóùâçèÅ×Ø­ÆÍ§¹Ç§´Æ¦´Í¨·Ð¬¹×±ºÛ¯½Þ­¿ã±¾â°¾ä´Àä³ÁåµÁç¸ÂíºÇï½Êó¿ÊøÄÐúÊÓúÍÕúÎÜúÐÛúÏÝúÑÞúÔàúÖäúÙåúßçúâêúâíúãîúåîúæïúãñúçñúçòúéóúìóúçóúäóúÞñúÝîúÞìúßíúáïúáðúäñúæòúæóúåóúãòúåóúäðúáïúàïúàîúÞìúàíúàîúÜïúÜîúÞíúÙîúÙëú×éúÙìúØëúÐçúÒêúÓëúÕêúÕéúÒéúÓéúÒëúÎìúÎêúÍëúËêúÎåúÐéúÏíúÎìúÏêúÏëúËéúËèúÉåúÉæúËèúËèúÊçúËèúËæúËæúÍæúÎæúÌçúÌæúÏæúÍåúÆâúÄßúËßúËãúÈßúÉÚúÆÛú¾Úú¿×ú»Óú¹Òú¸Ðú»Ïú¼Ïú»Ïú·Ïú¶ËúºËúºÍú³Íù´Ìú¸ËúµÏú¼ÏúÇÎúÅÑúÁÕúÁÕú¼Òû¸Óû½ÖúÂØúËÜúÌÚúÏÜúÐáúÎâúÏàúÎÞúÎÝúÐßúÐÞúÎÝúÍÞúÏØúÐÚúÍÙúÌÙúËÙúÍ×úÎÖúÌ×úÉÔûÆÐøÀÌð½ÉïµÄæ®Àà®½Ý®½Ú¬»×¬¶Ô«¶Ð¦³Î¡­È ¬Ã¬ÅªÄ¥»¡¸¢¸£²²±±¬§¦~yqk~rf}lexkgwkhwjgvleukfqjeplhwkevjbpkgsÐ¸ÍÍºÏÍºÎÏ¹ÎÏ¼ÐÍ½ÏÏ¸ÑÒ¼ÕØÆÚêÖáúëîûûúúûûúúúúúúúúúúúúúúúúùúúøùúóøúïõùéîõÝäæÄÕÙ°ÅÑ¨ºÉ¦·Å¦¶Ê¨¶Í§·Õ®¸Û°¼Ü¯½Þ³¼à±Áâ³Àä³¾ä³ÀçµÅî¸Çí»Èñ¿ËõÃÐùÆÒúÊÒúÌ×úÏÚúÏÝúÑÝúÑàúÓãúÚäúÜæúáéúâìúâïúçîúèîúåðúçñúèñúèòúêóúéòúãòúßðúÞîúÞïúßðúâðúçôúéöúëôúëõúé÷úèóúæóúäñúãïúãðúâðúâîúáîúáíúàíúÞîúÞíúÝìúÝíúÜëúÝëúÛíú×ìú×ìúÖîúØìúØëúÕëúÔëúÕïúÓîúÒíúÑîúÐíúÔëúÕíúÖíúÓíúÒíúÒíúÐëúËèúËéúËëúËêúÌèúÍèúÎèúÍèúËèúÎéúÒêúÐèúÐèúÓèúÑæúËäúÊäúÐãúÓäúËßúÊÝúÉÝúÃÛú¿Øú¾Óú¿Ôú¿Õú¿Ôú¿Óú¾Óú»ÑúºÒúÀÐúÁÏú»Òú»Ñú½Ïú¾ÑúÁÓúÈÔúÍÖúËÙúÆÜúÁÚúÂÙúÇÜúËÞúÓáúÕâúÖâúÕäúÔåúÔáúÓáúÐâúÓáúÓáúÍàúÏßúÓÛúÑÛúÏÚúÎÚúÌÚúÍ×úÎÕùÉÔùÆÓøÄÏô½Éî¸Æê´Ãä®Àá®¾ß®¼Ú«¹×§µÐ¦´Î¦±Ï¥­Ê¢«Ã«Ä«À©º¡º¡º¢µ¶³³¯¨¤|zw~prl{phxmgzjhwkesmhuldrjithjsjepkfvÌ´ÍÌ¶ÌË¸ÏË¹ÐÍ¶ÎÊµÏÌ»ÔÔ¿ÕãÒÞôçíûñøúùúúúúúúúúúúúúúúûúúúúú÷úúò÷úðôûëñúáèïÐÜÞ½ÐÔ¯ÂÐ¥¹Ç¡¶À ³Ã¡²Í£³Ó¨´Ö®¹Ù¯ºÚ®¹Û´¼Û²½à®¼à¯¿á±Åé¶Èë¹Åî»ÊñÀÎ÷ÃÑúÅÓúÇÓúÊØúËÛúËÜúËÝúÏßúÔáúÕäúÚäúßèúâíúãíúãíúãïúáîúæïúçñúåñúæðúàïúÞíúÞðúßñúãïúåðúçôúéöúìôúêõúçöúæóúâòúãòúäðúâïúáîúáíúÝìúÝëúÞêúÚêúÖéúÜèúÛêúØìúØèúØèúØìúÖêú×ëúÖëúÕíúÖíúÖìúÔïúÔðúÔìú×íúÙðúØðúÙðúÚîúÚîú×îúÖìúÖêúÏëúÐëúÏëúÍêúÌéúÍèúÐèúÍêúÊéúÌèúÑéúÔéúÒéúÔèúÒéúÌçúÌåúÏäúÍâúÊàúÈáúÅÞúÃÙú¿ÚúÂ×úÃÖúÂØú¾Øú¾Öú½Óú½Óú½Öú¿ÒúÁÐú¿Õú¾Ðú½ÏúÁÑúÂÔúÄØúÌØúÊÚúÅÜúÅÜúÊÝúÎßúÑàú×áúÙæúÖåúÖãú×âúÔáúÔãúÔâúÔßúÒàúÏßúÏÝúÎÜúÏÚúÍÙúÌØúË×úËØúÈÓúÃÐøÀÏó¾Ëð¹Çì²Äâ±ÂÞ¯¿Ü­»Úª¸Ö¤·Ò ²Ë ¯Ê¢¯É¡¯ÆªÁ§¾©º¥¹·¶¢¸´­®¯§{sr~rv}xyqqe{f_xadvgftm_|g_r`aodauhauectÎ»ÑÑºÏÑ»ÏÐ¼ÐÓ»ÒÓ½ÕÓÂ×ãÍáöèïûúøúúúúúúúúúúúúúúúúúúúúúúùúúöúúô÷úïòûêîùàæìÌØà¼ÌÙ°ÀÔ§¹Ì¥¶Å¥³Ç§³Ñª¶Ô«³Ø±¶ßµ¼â³»ß¹¼à¶½ä³Àã´Àã·ÃéºÉí»ÅóÀÊõÅÍ÷ÆÐûÆÔúÉÖúÎÙúÑÜúÌÜúÌÞúÔãúÖãúÜçúßèúáêúåíúæîúãïúçðúäðúéòúïóúìóúçóúæòúæðúçòúçóúèñúìóúíõúíõúíõúì÷úé÷úéôúäôúæôúçñúæïúèðúçïúÝïúÞîúáïúßïúÜìúÜíúÛëúØíúÖêúØèúÛíúÙìúÙëúÛëúÛîúÛïúÞïúÜðúßñúàðúãòúèöúçõúæôúäôúæóúäôúãóúæñúâñúàðúÞñúÝñúÛîúÖíúÚíúÙïúÛîúÛêúÚêúÜíúÛíúÚïú×ïúÕëúÔéúÖéúÒéúÑãúÍâúËâúÍßúÊàúÍÜúÌÙúÊÚúÆÛúÆØúÊÕúÅØúÄØúÅÖúÆØúÆØúÂÓú¿ÒúÆÖúÈÙúÉÙúÑÙúÐÜúÐÞúÏÞúÔáúØåúÙæúàéúßæúÙéúÚéúÞçúÛçúØåúÚãúÙãúÙãúÚãúÖâúÕßúÔßúÑÛúÑØúÒÙúÏÙúÊÖûÊÔ÷ÄÎó¾Êñ¼Çì·Âä´ÅÝ´ÀÛ¯¹Ú«¶×ª¶Ô§´Î¢®Ë¤¯É¢¯ÈªÅ§À¦Á¤¾¤»¤»¦»¤·´´°§ ~wyyyywm}ppxsp|tfynhqihulgxojtlktÎ¶ÒÍ·ÎÍ·ÌÎ·ÐÎ·ÓÏ»ÕÛÌÞóáêüôöùüûúúúúúúúúúúúúúúúúöúúð÷úîõúíóúçðúßéöØâìÎÚà¿ÑØ±ÇÓ­¿Ô©»Ï¤¶Ä¡±Ã¡²Æ¡³Ï¦´Ñ«·Ó­ºÛ¬»Ù®¼Û°¼ß¯ÀÞ®ÀÞ°¿â´Ää·Çí»Èñ»Éó¾ËõÁÍöÃÑúÂÔúÆÖúÇÙúËÜúÎÝúÐÝúÖãúØäúÚèúÝêúÝéúÝëúáïúãîúãíúäðúåóúåòúàïúáòúãóúâòúäòúæóúæôúåòúæòúæóúäóúãñúâïúâñúãòúãðúáîúÞïúÙìúÙèúÚèúÙêúÖçúÖæúÖçúÓèúÒçúÒåúÔæúÔçúÒæúÕåúØèúÙëúÙìúÜíúÝíúÞðúãñúçòúçòúæõúæõúåôúäóúäóúåóúæóúäõúãôúáòúßñúÞðúßðúßðúàñúÜîú×ëúÝíúÙîúÙîú×ëúÕèúÕçúÓæúÎåúÎâúÉâúÈàúËÞúÉÝúÉÚúÆÙúÅÚúÆÚúÅ×úÅ×úÁÕúÁÕúÁÖúÂÖúÄÕú¿ÓúÀÒúÁÓúÃÕúÈ×úÉÙúÈÛúÐßúÓàúÓáúÔãúÖæúÖæúÛåúÜçúÙéúÖèúÕçúÕåúÖãúÕáúÔâúÕãúÔàúÒÜúÍÚúÍÙúÍÙúËÙúÈ×ù¾Óõ¼Îñ½ÈðºÆëµÄä°Áà¬ÁÚª¹Ø©¶Ô¦·Ï¢´Ë¯È ­Ç«Ä©À¨¼§»¡·¤· ¹¶³±¯¯¨ zp~f~g}}j|}nsx{nja{jcxhbzeatc_sfbtecqa`pÒºÓÌºÐÍ¼ÏÑ½ÕÑÀ×ÙËÛòâëüôöúúûùúúúúúúúúúüúúüûúüúúùùúñöúêòúéðüàíùØäïÑÚçÆÓáÁÎÚ¸ÈÖ¯Á×¬½Óª·È¥²Â¤µÃ¥µË§¶Ï­·Õ°¹Ý¯ºÝ°¼Þ²½á³Àà³Àß¶Àä¸ÄèºÇì¾ÈñÂËõÁÐöÁÑ÷ÉÎúÈÕúÊÕúËØúÎÛúÐÜúÐßú×áúÚáúÜçúÞëúßìúâíúäïúæòúèðúéñúéôúæóúæïúåñúéôúèõúäòúéòúêõúëôúêòúçôúäõúæôúæðúäòúçòúéïúãïúãñúÞíúÛêúÝêúÚéúÔèúÕçúÓéúÕäúÕåúÕèúÔéúÕëúÕèúÕèúÙëúÚìú×ìúÝíúáïúàïúäðúëñúêòúèòúéõúèôúèòúçñúæñúêñúéóúéòúéòúçóúæòúãïúèñúçóúáñúßîúàïúàïúÜïúÙîúØëú×èú×éúÓåúÓäúÍáúÊàúÌáúÌÝúÈÙúÈÚúËÛúËÙúÈÖúÇØúÄÖúÂ×úÃ×úÅÕúÈ×úÃ×úÆÔúÄÒúÅÔúË×úÏÜúÐÞúÕßúÙäúÙåúÚæúÜèúÚçúßçúâêúÞìúÙêúÚèúÚæúÙçúØãúÚãú×ãúÒßúÕÝúÕÝúÑÛúÏÙúÎÙúËÔùÇÐ÷ÁÍò¼ÊïºÈî¹ÅéµÁã¯Àß­½Ú©¸Õ§·Ð§´Í¥­Ë¢®Ç£­Å©Â©¾¨¾¡¼¤¹¢º¹²¶¯¬©£~tkh~m}q}syxrmfxlhznfukeslkvljth`nÍ¸ÑÍ¹ÑÎ»ÓÍ½ÖÕÄÛëÙåüõöûüûùúûúúúúúúúùúúñúúí÷úóùúõøúíòúãïùÝéõÔäéÉÛàÁÒß¼Ïà»ÎÛ¹ÇÖ¬ÁÖ¨½Ôª¸Ë¥´Ä¡µÄ£³Ä¤´Ëª´Ô®¶×­¸Ú­ºÜ°¾Ü¯½Û¯¾Ü±ÀáµÀæ·Åì¹ÈðÀÌóÂÐöÂÐ÷ÆÏùÆÔùÉÓúÈÓúÉ×úÎÛúÏÞúÕàúØâúØäúÚçúÝêúàëúâíúåðúåîúæïúçòúçòúèðúæñúåòúåòúãòúåðúèôúèôúæóúäóúâòúâñúãðúáïúäïúçïúäîúßìúÞíúÙêúÚêúÙëúÓéúÒåúÎæúÎâúÏâúÐåúÒåúÐçúÎåúÏäúÒæúÓéúÓêúÕêúÖëúØêúÛìúÝëúÞîúÞîúÚíúÚíúÝíúÜìúÛëúßìúàíúßìúàíúßîúÜíúÝëúßëúßíúÛìúÙëúÚëúÚéúÕëúÒéúÐçúÎèúÑåúÏãúÍàúËÝúÈÞúÈÜúÉØúÇÙúÆÙúÆØúÅÖúÄÔúÆÖúÃÔúÂÖúÂÕúÃÔúÅÕúÂÕúÁÓú¿ÒúÂÓúÈÖúÍÙúÏÞúÔÞúÙâúÚåúÚçúÛèúÛèúÞæúàêúÝíúÛéúÚçúÛçúØæúÕäúÖâúÕáúÐßúÐÜúÐÜúÎÚúÌØúËÕúÉÓ÷ÄÏô¿Ëñ»Éí·Èê³Ãæ´¾á­½Ú«¼Ö¨¶Ñ£µÍ¡³Ì¢­É¢­Å«À¨¾§À§¿£½£¹£¶¡´ ±¡²® ¨¤tk}f~g~g~~g{nv|}unogzmcykdsjhsjevj^rÊ·ÍÏ¸ÒÎºÖÐÀØãÒâöëòùûúúûúúùúúúúúüúúùúúåùúãõúðøúõøúíòúáíöÒâèÆÛÚ¹Ñ×´ÍÝ¹Ïá»ÎàºÊÖ®ÀÔ§»Õ©ºÏ§·É¡·Æ¢²Á¥±Æ¨³Ï«¶Ñ«·×«¹Ú¯¾Û°½Û®¾Ý­¾â²½å·Äé¸Çï»Êñ¿ÊòÁÊøÁÐúÃÒùÇÐúÄÑúÅÕúËØúÏÜúÓàúÖâúÖãúØåúÜçúßèúàëúãëúäìúãïúçðúêòúéòúéóúçðúäðúåóúäðúäóúãôúäóúäòúãðúâïúßîúáíúâîúâïúãîúÝêúÝîúÜìúÛéúÚëúÖêúÐãúÌáúËáúËáúÌâúÏâúÍáúËãúÌáúÌàúÌäúÍæúÍäúÍäúÏåúÐæúÐåúÒèúÑèúËãúÎäúÑçúÒçúÕèúÕçúÕçúÓæúÓçúÓçúÒåúÖçúÓåúÔäúÓçúÑçúÓæúÑäúÐåúÎãúÊáúÉäúËáúÈßúÉÜúÈÛúÆÛúÇØúÈ×úÅ×úÃÖúÃÕúÄÖúÄÕúÃÖúÃÑúÂÒúÂÒúÃÑúÃÒúÁÒú¿ÒúÀÓúÂÔúÇÕúÌØúÎÞúÕÝúØáúØäú×äú×åúÚèúÜçúÛéúÛìúÛêúÙçúÛéúÙåúÕåúÓâúÔßúÐßúÌÜúÍÙúÌÚúÊØúÇÓúÅÑöÁÏò»ÉïºÆì¸Åæ±Âá°¾Þ­»Ô©·Ñ§µÐ¡´Ë±Ê¢­Æ ®Ã«¾¦½¦À©¿¤¹¤·£´²° ­¬¨¡{m{g{bd}exzey|ksx~zrm~lf}jfviftjdxhavÏ»ÏÑºÕÐ¿ÙáÑàøíðúýüúûúúúúúúúúúúúüúúøú÷ßôùçõúøùúüùûòôúßëíÊÞÜ¹Ô×³Íß¹ÏçÄÓéÈÑçÀÐÚ³Â×¬»Ù«½Ô¬»Î©¹É¨µÃ§³Ä¨´Ì«·Ó­¸Ú®ºÛ²½Þ¶¾áµ½à±¾ä³Àç¹Ãæ¼Äì¼Èð½ÉñÀÊùÃÎùÆÑùÇÐøÈÓúÉÕúÌÖúÐÛúÔÞúØàúÚäúÛçúàèúâéúäíúåíúèïúéñúëðúìóúíôúîôúïóúëóúçóúåñúãóúäõúæñúåðúâòúâïúàíúàîúáïúáîúâîúãîúáîúâïúáìúÞêúØìúÒæúÏâúÐàúÏáúÌãúÍâúÎàúÏäúÎâúÌàúËáúÊãúËßúÍàúÍáúÌáúÍâúÎâúÌáúËÞúÍÞúÎàúÐâúÓãúÓâúÏáúÎáúÎâúÎáúÎßúÐâúÏàúÎàúÏâúÑãúÑãúÑâúÐâúÎáúËßúËßúËàúÊÜúÊÝúÆÛúÅ×úÈÙúÆÙúÂÕúÃÔúÉÔúÉÕúÆÖúÂ×úÃÐúÁÏúÀÑúÄÐúÆÒúÅÓúÅÓúÇÕúÈÖúË×úÒÜúÔÞúØÝúÖãúÖåúØâúØãúÚçúÜéúÛèúÛëúÜëúÛèúÜêúÜéúÙåúÕáúÔàúÓßúÐÝúÒÚúÏÙúÊØúÅÓúÄÎöÅÍõ¾ÊíºÆé¹Ãæ¶Âá°ÀÞ°»Ö«¶Ñ¨¶Ñ¥³Í£¯Ê¦­È ®Å ­Â§Á§Àª½¥º£µ¡¶¶°¯ª§£rm~gf}}jx|mznvx}~|vppk{mkyljwkiwÌºÔÑ¹×ÙÃÝìÞêüöøúúúúúúúúúúúúúúúúûúúóøòÓî÷ãóûøùúûúúîóöÒäá¸ÕÓ¬ËÙ±ÎèÁÕðÎØîÎÖä¾ÑÚ¯ÆÛ©ÁÚ¨¿Ñ©¹Í¨³Ë¤¶Å ¸ÁµÅ¤´Ï©¶Õ©¹Õ­»Ø¯»Ù­ºÛª½ß­ÁÞ³Áà³Âã´Æë·Éó½ËõÁÎöÀÐ÷ÀÒ÷ÆÒùÇÓúÇÖúËØúÌÛúÔâúÖãúÖâúÛåúÜêúßêúáìúâíúäíúæîúæïúèôúçóúçôúæóúàðúÙñúÜïúÜðúÛïúÛîúØíúÖëúØìúÖëúØëúÜëúÛêúÝìúßëúÝëúÜìúÚëúÕéúÔçúÏäúÍÞúÊßúÇáúÅÜúÆÜúÆáúÇÞúÇÜúÅÝúÃÜúÃÙúÄÜúÅÜúÃÚúÁÚúÃÛúÄÛúÂÛúÃØúÄØúÃÚúÄÚúÆÜúÄÛúÂÜúÁÛúÁÚúÂÛúÄ×úÄØúÂÙúÄØúÇØúÆÛúÈÝúÅÚúÃÚúÂÛúÁÙúÄØúÅÙúÀÚú½×ú¾Ôú½Ôú¾Òú¾Óú¾ÓúÀÑúÀÐú¾Ðú¿Ïø½Îù¼ÍúºÐú»ÒúÁÐúÃÓú¿ÓúÀÔúÆ×úÉÙúÌÙúÌÙúÎÜúÏàúÐâúÓâúÕâúÖçúÖæú×äúØæúØçúÙæúÖæúÖåúÓàúÏÞúÏßúÑÞúÍÛúÊ×úÉÔúÄÓú¾Òø¾ÎòºÉð¸ÊêµÆã±¾ß¯½Ü¬½Ù§¸Ô¡´Í ²É °È®Æ¬ÃªÃ¨¾§»¥»£¶¦µ²±°­¬¨¡zj`v`|x^~{]zb}|g~kry}}zopd~faxabuhbxÕÃ×ÚÉÝîÞéüòõùûúúúúúúúúúúúúúúúúúúûúñúôÔïøåòúúùûùùùéîîÌÝÛ²ÐÕ¯ÌèÂÕ÷×ÞùââùÞàïË×ã¸Éß°ÀÞ°¾Ù²½Ö¯ºÑ¬·Ê§´Æ¡µÈ¤µÎ­³Ó®¸×°¹Û²¼Þ´½â´¾â³Àß³ÁâµÅæ¹Èî½ÅóÁÅôÂÎöÂÐùÆÑùÉÏúËÓúÌÙúÍØúÓÜúÕàúÚáúÝåúÝêúàéúãëúâîúåïúéðúèñúçðúêòúëóúêõúèóúäïúÝðúÜíúÞîúÞðúÝîúÝìúÛëúÛëúÝéúÞëúßîúßîúàíúâìúÝêúßëúáìúÜìúÚëúÓéúÓãúÐãúÉâúÈÞúÊßúÇÝúÅÝúÈÝúÆÚúÄÙúÃÛúÅÚúÇÚúÄ×ûÂÔûÇÙúÈÚûÃÙøÃÖøÄ×üÁ×ûÀÔúÆÖúÅØúÃÙûÂÙûÁØúÀÖûÀÖû¿ÖûÀÖûÄÕúÆÕúÄ×úÇÖûÆ×ûÀÖúÁÕûÅÖûÃÔúÃÖú¿Öú½Óú½Òú¾ÑúÃÑû¿Òú½ÒúÀÐúÂÍùÁÎúÁÒøÀÏùÁÍúÃÒúÄÕúÄÒúÆÕúÄ×úÅÖúÉ×úÍÚúÐÜúÎÚúÐÚúÐÞúÓâú×ãúÚäúÚèúÙçúÚåúÛåúÛèúÛèú×âúÖãúÖáúÕàúÔàúÓÞúÌÜúÍØúÊÔúÇÑúÅÑ÷ÃÌôÁÆò»Èí¶Äç²¿ã±½Ý±»Ù«·Õ§µÎ¥²Ì£°Ì¡¯È¤¬Ã ªÄªÂ§¿¤¾¥»¥¸¡¶· ·²­«¨¤thygji|{ixn}qx}}w~mizlhyrlwÕÀÙèÔãûòóüüúùúúúúúúúúúúúúùúúûúûøúùèöíÌéößìúööüñôö×äÜ¸×Ï§Ì×¯ÏðÏÞýçêûèëûßåñËÚß¸ÌÙ°ÂÚ¯¾×¬ºÑ¨»Ð¨¹É©³Ä¢´Ä¶Æ¤²Í¨³Ð­¶Ò¬ºÔ¬»Ú°¾Þ¯ÁÜ®ÂÝ®Âß³Âä¶Âê¸Åî¼Éñ½Íñ¿ÏóÄÑùÇÔúÈÕúÉ×úÌÚúÐÝúÔßú×ãúÙèúÚèúÞéúßìúãëúåìúäðúæðúæðúçñúæòúäñúáîúÙìúÕëúØëúÛîúÚìú×èú×éúÖèú×ëúÙêúÚéúÛìúÚìúÛëúÜéúÞëúßíúÞëúÚéúÖéúÐåúÍãúÊáúÆàúÆÞúÃØúÁÚú¿ÚúÀ×úÁÙú¾Ôø¾Õö¾Õ÷»Ôõ»Óñ¾Ôö½Ô÷½Ôô»ÒñºÑñºÒò¹Óö¼Òø¾Òø½Ôõ¼Öô¹Ôö·Óõ·Ñò·Ðò·Ðó»Ðö½Ò÷¼ÔõºÒó»Ïô»Î÷¼Ïô¼Ðñ¾Ïö½Ðø¹Òö¸Ñõ¶Íõ¶ËöºÎó»Ðô¼ÏõºÍõ¸Ëö»Ë÷¼Ïö½ÐöÀÐøÂÐúÂÑúÁÒúÂÓúÂÖúÃÖúÅ×úÊÙúÌÙúÇÛúÈÛúËÝúÏßúÓâúÓâúÓâúÕäúÖãúÕãúÓäúÔâúÐàúÐÝúÑÞúÏàúÌÝúÊÙúÊÙúÉÖùÃÓøÂÎøÃÍóÀÌì¼ÆçµÂã¯ÂÞ­¾Ù­¹Ô«¸Î¨·Î¢µÉ¡°Æ­Å¬¾¬¿©½¨¹¦¶£·¤·¢´±±¡²¬¤¢¢}zn{b~ze{d|zc}ze~|f|ltuw~|{ngjazidyáÎàóæîüúúùûûúùúúúúúúúúúúúùúúûûûøùùàòéÆãõÚçýòòûèìïÈÚÕ­ÐÑ«ËçÃØøâéúðòúíðúäêóÍÝá¹ÍÚ±ÃÚ±¿Ö®½Ôª¼Ô«¸Î¬¶Ë¨µÈ¥µÆ§´Ì©²Î®µÑ­ºÔ­ºØ°¼Ü±¾Û°¾Ý²¿Þ³ÁàµÃæ·Ãî¸Èð¾ÌñÁÎôÂÑøÄÐúÆÐúÊÕúÍØúÐÚúÓßúØâúÛäúÙéúÛêúâìúãêúåìúèðúæïúçñúéñúéòúæóúãðúßîúÜìúÜíúßîúÜìúØéúÛêúÛçú×ìúØêúÜèúÞíúÜìúÜëúßêúÞìúÞîúáëúàëúÜêúÕéúÓåúÓâúÌâúÆßúÈÛúÆÜúÀÚú¿ÖúÃÖú¾Óù¼Õö½Ôö»Òô¹Òñ¼Òö¾Ñ÷¾Ôõ¼Ðò¹Îò¹ÒôºÓôºÑö¼Ï÷¼Òö»Óô¹Ñõ¶Ñó¶Íð·Îð¶Ìñ¸Ëô¼Íõ»Ðö¹Ïð¸ÌñºËõ»ÎòºÏð½Î÷½Ðö¸Íó¶Ìò·Íõ·Ë÷¹Ëð¿Íó¾Íö»Ìõ»Ìö½ÌøÁÐøÀÐøÂÑùÆÓúÆÓúÅÓúÇÔúÊÖúÉØúÈØúË×úËÚúÈÜúÊÛúÏÛúÐÝúÒàúÔáúÒáúÔáúÓàúÒáúÔáúÕáúÑàúÐÝúÒÝúÎÝúÊÙúËØúÌÖúÇÔúÃÑùÅÏ÷ÃÍò½Èé¹Âä·Áá°¿Ú«¹Õ­·Øª¹Ïª¶Î¤³Ê£±Æ¤­Å ªÀªÀ¨¾¨·¦µ¤¸¤¶ ³ ±±±¬¦¢~qd}j}h{f~ikzowxytqj}ii{ôæëùõöúüüúùúúúúúúúúúúúúúúùúúýûúöùô×íãÁÝòÓàþäéðÕáÜ¸ÐÔªÊÝµÑöÕáýëîøñôúîðúãéòÌÜä¹Êß±ÂÞ³ÂÚµÀÚ¯½Ö®¸Ò®¹Ñ«¸Ë¨²Æ¨³È¦¶Í«´Ó­¸Õ¯¹Õ²¹Ù²¼Û³»Þµ½Þ´ÁàµÂä¸ÂêºÉïÁËóÂÍöÁÌõÂÌöÄÏùÇÒúËÕúÐ×úÓÝúØßúÚàúÚæúÜêúâëúâêúäìúçîúäîúèðúìòúìôúèôúäñúãðúáîúáîúâïúÞíúÙêúÝéúÜçúÙèúØéúÛéúÞëúÝéúÞéúÞéúÞëúÞìúÞìúßìúßëúÚéúÙçúØåúÒãúÍàúÍÞúËÝúÅÛúÂÙúÄ×úÂ×ú¿×ú¿ÕøÀÒù¾Òø½ÔøÁÑõ¿Òô¾Ðõ¼ÏöºÒö¹Òõ»Òõ½Ñõ»ÐõºÏõºÏô·Ïò·Ìñ¸Íñ¶Ìñ·Êñ¹Ìñ¸ÍóºÊï¸Ëï¸Ìñ¹Íð¸Íð¸Ìô¹Îó·ÉñµÈð¶ËòºÌô»Ëð¿Ëó¼Êö¿ÌöÂÎøÀÎûÄÏûÄÑûÅÑúÉÔúÊØúÈÕúË×úÌØúËÙúÉ×úËÖúÌÚúÌÛúÎÚúÐÛúÏÞúÐàúÔßúÓàúÓßúÓáúÓàúÔßúÔáúÓàúÒÛúÑÛúÌÙúÉÖúËÖùÊÓùÆÒøÃÏöÄÎòÂËî¹Æè·Ââ¶Àß±½Ú­¹×«·Ú¨·Ó©³Í¦°È£°Æ¤¯Æ¤«Ã ªÀ¨¾§¸¤·£¹£´ ²¡±°¯¬ª¤sh}k~k}j|k|n{s~xw{}uml~ûòöú÷øúûûúúúúúúúúúúúúúúúúùùûþûùóøïÊåÚ·ÖìÄØ÷ÌÛâ½ÔËªÉÑ¨Êç¼Ø÷ØåúèïùíôûéîúÚäîÆØß·ÊÛ­Ãß¯ÂÝµ¾Û®¾Ô«¼Ó¬»Ïª¹È¤²Ã°Ã·Ç¦³Í§µÎ©¶Í­µÒ­»Ù°½Û°»Ù±»Ý¯Àâ²Äã¼Åí¾Éî»Êñ¿ËòÂÍóÂÏ÷ÀÐúÃÑúËÖúÎÚúÎÜúÒÞúÙáúÞæúÝæúÝèúßêúàêúãíúåîúéñúçòúãðúáïúÝïúÛîúÝìúßíúÛìúÕçúÕçúÖèúÖèúÔæúÔåú×åú×çúÙèúÚèúÝéúÝëúÚëúÚèúÜêúØèú×çú×çúÔäúÔáúÎÞúËÝúÈÝúÄÝúÄÜúÅÙúÁÙú¾×úÁÔúÁÕú¾×÷¼Ôô¼Ïô»ÒõºÒò¸Ïñ¸Ò÷¸ÑöºÒó¸Ïó¶Ìó¶ÍòµÎñ·ÌñµÊð´Ëï´Íî²Ìð³ËïµÉî´ÈîµËîµËï³Èì²Èî³ÈñµËð´Êî³Èï¶Êð¹Ëð¸ÊóºÊô¿ÍöÁÐøÀÏúÂÍúÅÖúÅÕúÇÔúÈ×úÅ×úÇ×úÅÙúÄÖúÆÕúÇÖúÉÖúÊØúÈÜúÉÛúÌÞúÌàúÌÜúÏÜúÐÞúÒãúÒàúÎÚúÌÝúÏÞúÏ×úËÖúÆØúÃÔúÃÏøÄÑ÷ÄÐô¿Íñ½Êí½ÆèµÄâ²ÄÜ­½×«ºÖ­»Ôª·Ñ¤³Ï¢±È¢¯Â®Â­Á¬½«º¦¹¤µ¢³¡²¡¯ ±®©©¨¤ yn|gxg~wc}xdz{g|}e|o~rou}|zqhúúúúúúúúúúúúúúúúúúúúúúúúúùùûüüùíöìÄÞ×¯Ðâ¸Ðé¾ÏÚ´ÊÐ«ÈÜ´ÌôÐÜûçêúðñúîòúéîúáçòÌÛà¼ÎÜ³Äâ´Àâ¹Àâ·ÁÞ°¿Ø¯¼Ô°¹Ð®¶ËªµÇ¨µÇ«µÌ­·Ð¯µÒ°³Õ¯·Ù³¹ß¶»ß¶¼áµÀå¹Ãè¿Ãñ½ÊñÁÌòÄÌôÇË÷ÆÍúÃÓúÊÕúÊÖúÎÙúÑÜúÔßúÝâúßæúáçúßçúßìúãíúçêúèïúëðúëñúçòúäðúäîúàíúãíúâíúÝíúÛêúÛéúÝëúÚêú×æúÙæúÜéúÜéúÝìúÞêúßìúàïúáìúãëúÞíúÝîúàêúáèúÞéúÛåúØæúÖæúÓãúÏàúÎÞúËÝúÊßúÈÜúÇÛúÈÜúÈÙúÉØúÄÕúÁÖúÁÖúÁÓúÁÓú¾Ñú¾Ðú¾Ðú¼Ñù¼Òö¾Ðö¼Ï÷¹Ë÷ºÍõ»Ïõ»Ëö»Ìø¾Îø¾Ìö»ÌõºÎõ»Îô¹Ëõ»Ëõ¼ÍôºÍó¹Ì÷½Ìù¿Îø½ÍùÅÐúÉÒúÉÔúËÖúÌÖúËØúÌØúÐÚúÎÚúÉÖúËÙúÉÛúÊ×úË×úÊØúËÖúÎÛúÌÝúÍÜúÑÚúÐÜúÎßúÔßúÕÜúÑÞúÓÝúÕÚúÒÜúÐÜúÐÙúÎ×úÊÙúÈÖúÇÏùÆÒùÂÏõÅËòÄÉï¼Æë¹Àå¶¿à±½Û¯·Ö¯¸Ô¯¹Ó«³Ï¦²Ë¥°È¥­Ç£¬Æ «Â¦½¡½£¹¥·£· ¶µ µ±­­ª¤££yq|oz}l{~k{m~orwy§ úúúúúúúúúúúúúúúúúúúúúúùúùûúüöúöÜïÞ·ÕÌ¤ÆÒ§ÅÕ«ÆÎ¦ÄÏ§Åß·ÐøÔáüæíùîñúîòûçðúÞèïÇÚàµÍß¯Æâ¯Ãá±ÁàµÀÞ²¿Ú¬»Ô­¼Ñ­¸Í¨³Æ£¶Æ£´È§³Ç¦µÈ¦¶Î­·Ó®¹Õ¯¹Ú±ºÜ²¾Ý³Áã´Âè¸Åì½Éð¿ËóÁËó¿Ìô¾Í÷ÂÑúÅÒúÈ×úËÙúÏÚúÑßú×áú×äúØåúÚæúÝéúáëúâëúãìúåîúãïúàîúàìúÝîúÝíúÚêúÖéú×èúØçúÒäúÕäúÔæúÒçúÖçúÕæúÙèúØèú×èúÙëúÛëúØèúÚêúÚçúÚæúÙçú×æúÖèúÖãúÔåúÑæúÏáúÍßúÇÝúÈÝúÇÜúÆÚúÆÚúÆÚúÃÙúÅ×úÅØúÀ×ú¾ÓúÁÔú¿×û¾Ô÷¼Ñ÷»Òú»ÓúºÒ÷¸Òö¹Ì÷¸Ì÷¸Í÷»Íù¼Ï÷»Ðö·ÐøºÍù¼Í÷ºÐõ¸Íô¸ËõºËö¹Íö·Î÷»Íú½Ïú¿ÏúÅÐúÇÑúÆÕúÈØúÌÖúÈ×úËØúËÕúÉÖúÈØúÄÖúÂÔúÂÕúÃÖúÅÕúÇÕúÉÙúÈÙúÈÛúÊÛúÍÛúÎßúÎÛúÐÚúÊÜúÊÚúÍØúÌÙúÍØúËØúÉÕúÆÔúÄÓùÃÐô¾Ïó¿Êî¿Èê¹ÇçµÃã´ÁÝ®½Õª¹ÓªµÑ¨´Í¤´Ë¡±Ã®Ã­Ã«¾«¼¨¼¤¹¦·£´¢³£²¡®««ª§¦¤yq}jza~|d|xc|xa}h|}isspx ¨¢¦ úúúúúúúúúúúúúúúúúúúúúúùúùüûüöøõÙéÜ²ÓÏ¥ÂÌ§ÀÐ§ÁÑ¦Â×­ÈèÂ×ùÞèûíóúðôúïóúîòúãíòÊÝç»ÏåµÊå³Åä·ÃçºÇãºÂÞµ½Ü³½Ù²¼Ó°¸Í©¹Æ©²Æ¨²È¨·Ë©¸Ì«·Ð¯¸Ô¯ºÛ±¾à³¿ãµÀæ¹Ãè½ÅïÀÉðÂÊòÄÌõÄÎôÃÌøÄÒûÇÐúÈÔúÌ×úÑØúÒÜúÖáúÕâú×äúÛçúÝèúáëúãíúèïúéñúçñúæñúåñúãñúâðúßìúÚéúÖêú×éú×çúÚåúÙèú×èúØåú×èúÙçúÙéúÚëúÜìúÞìúÛéúÞêúÞêúÝëúÚêúÙèúÜèúÛçúØèúÙéúÙçúÖãúÔßúÒâúÐâúÌßúÊÞúÍÞúÌÞúÍÞúÊßúÆÜúÅÙúÆØúÅØúÂÕùÁÓùÀÕú¿×úÀÖù¿ÔùÁÒù¿ÕùÀÕùÃÓúÃÓùÃÒø¾Òù¾ÑúÁÐùÀÑø¾ÑøÂÏøÁÎù¿ÐùÁÑùÆÑúÈÕúÇÔúÊÒúËÒúÊØúËÛúÎÔúÐÙúÏÙúÏÙúÐÞúËÞúÇÖúÅÔúÄØúÄØúÇ×úÊØúÊÛúÊÛúÌÝúÏÜúÏÜúÏàúÏÜúÒÙúÎÛúÌÜúÏÙúÏ×úÏÙúÍØúËÒûÊÒúÈÔùÈÐöÂËôÆÊòÁÈíºÄæ¹Ââ´ÁÝ±¿×±¸Õ®·ÔªµÏ§²Ì¥¯Æ¤¯Å¬ÄªÁ ©¿¨¿©½©º¤¹¢·£´£² ±®ª©§¤¥tn~h~m|{k|}fn~uxvw¡¬¥£µ®¬µ°ª­«¥úúúúúúúúúúúúúúúúúúúúúúùùùüüûïöñÍãÙ®ÎË¢ÁÊ¿Î¢¾Ñ§ÁÛ¯ËíÅÚùÞêûëôúìôúìòúëñúâêóËßç½Ñä¶Éæ³Åä¶ÃåºÅåºÅâ¶ÀÝ´½Ù³½Ö¯»Ò«¹Ç¨³Â¤²Å¥µÈ¨¶É§¶Í«¶Ð«·×­ºÞ²¼â¶¿ä¹Äç¼Èí½Åî¾ÇñÁËôÃÌóÁÍôÁÒ÷ÃÏùÄÒúÇÖúÌ×úÏÚúÑÞúÔàúÔâúÕäúÜäúàêúäíúåïúæðúæñúæñúæóúåðúãïúßíúÚêúÖéúÕèú×èúØæúØæú×çúØåú×çúÙçúØèúØèúÚéúÜêúÛéúÛéúÛìúÚìúØêúØéúÙçúÚèúØèúÙèúÛçúÜçúÙãúÖãúÒãúÍâúÍâúÐâúÎáúÎßúÊßúÇßúÆÛúÂØúÂÖúÀÖú¿ÖúÁ×úÃØúÅØúÁÔúÁÔúÀÕúÂÖúÅÕúÄÓúÅÔú¿Òú¼Óú¿ÓúÀÒû¾ÒûÂÒûÂÐúÂÑúÆÓúÉÔúÊÖúÊØúÈ×úÉÕúÌÙúÊÚúÊØúÎØúËÚúÉÝúËÝúÊÚúÆÕúÄÔúÅÕúÇÖúÇÖúÈÕúÉÙúËÖúÍÚúÏÜúÎÛúÍÝúÎÚúÎÙúÌ×úÍØúÍÙúÈÖúËÕúÈÔùÆÏøÅÎøÃÑõÅÍóÁÈðÁÇí¾ÅêºÁãµ¾Ý¯½Û°¼×¬¶ÕªµÐ¨µÊ¤±Æ£¬Æ¢¯Ä«Ã«Á©¾¥½¨¼¦¹£¶£´£²¢°¯­¬«¥¢¢rj|e{k}|j}glqssw~©£¸°«Â·´Á»´¾¹³úúúúúúúúúúúúúúúúúúúúúúùùúûüøèôêÂÜÒ«ÇÈ ÀÌ¾Ì£¾Ð©Ãà³ÍñÍÜùãìûìôúíõúîõúìñúãèóÌàåºÑâ´Çæ´ÆåµÄá¹ÂæºÇæ¶Ãà¶¾Ûµ¾Ú®½Óª¹Ì§¸Ä¡³À¡²Â¥´Ç¦´Ì¨´Î©´Ó¬·Ø²¹Ý³¼â³Âç»Åé»ÃïºÈó¼Ëò¾Êñ¿Íò¿ÑöÁÎùÂÑúÃÔúÉÖúÍÜúÎÛúÑÞúÒáúÔàúÛáúßéúâìúáíúâîúäïúåîúåñúæðúåîúÝíúÙëúÚéúÕèúÕçúÕæúÕæú×çú×æú×äúØèúÕæúÕåúØèúØèúÙéú×êúØëúÙëúØèú×èú×éúÚèúÙéúØèúÚçúÛéúØèúÙæúÒåúÎäúÑãúÐâúËäúÍÞúËÝúÇàúÃÜú¿Ùú¿×ú¾×úÀÙúÃÚúÇÙúÈÙúÁ×úÁÕúÀÕúÂÕúÇÔúÆÔúÃØú¾Õú¾ÔúÀÔúÁÔúÁÔúÀÔúÃÓúÄÔúÅÖúÇÕúÉÖúÊØúÇØúÈÚúÌÚúÉØúÇÛúÈØúÉÙúÅÚúÄ×úÇÔúÄÖúÄØúÇÕúÈÔúÇÔúÇÓúËÖúËÕúÊØúÌÛúÍÚúÍÙúÏÙúÍØúÌÔúÍÔúÊØúÅÖúÇÒúÄÒùÂÎ÷ÁÌõÀÍóÀËî¾ÇëºÅæ¸Âå³Àà®½Ø®¹Õ«¸Ó¥µÒ¦³Î¥±Æ ¯Ä¡­Å¡«Â¡«Ã¡«Àª¼¦¾¤»£µ¡±¢±¢°«©ª­«¢|ri}d}|g|hg~hjossx£²¬§Â¹³ÌÂ»ÍÇ½ÍÂ½úúúúúúúúúúúúúúúúúúúúúúúúû÷ùöâìäÃÖÑ«ÆÑ¦ÁÐ©ÀÎ«ÂÖ®Èè¾ÒøÛáúïðúø÷ú÷ùúóøúñóúåíóÍßèºÑå¶Éç¹Çé»Æè»Æé½Æé¾Ãæ½Áâ¹ÂÝ¶ÀÕ¯»Ñ¯»Í§µÅ¤´Ä¨´È©±É«³Ð­·Ô±º×²»Ý±½åµ¿è¾Âì¾Äð¾Êó¿ÌòÁÈòÂË÷ÆÏøÄÎøÄÑúÆÓúËÕúÏÛúÏÝúÏÞúÓàúÚâúßäúáçúßìúäìúæíúçïúéïúèñúëòúëòúãïúßíúàíúÙëúÝëúÚéúØèúÛéúÛçúÜæúÚéúÙæúÚèúÛìúÜéúÝëúÝëúÜëúÞíúÝëúÛèúÞìúàìúßìúßêúÞéúÛéúÝêúàíúÙëúÖçúÖåúÓäúÐèúÐäúÐâúÍâúÈàúÆÜúÃÙúÅØúÈÛúÊÞúÊÝúËÛúÆÜúÇÛúÆÚúÉØúÍ×úÊÚúÉÚúÇÚúÈ×úÈ×úÉØúÌØúÉØúÊØúÉÙúÈÚúËØúÏÙúÍ×úÌØúËÛúËÚúÊÙúÊØúÍÛúÌÚúËÙúËØúÊÖúÈÙúËÛúËÚúÉÖúÊÖúË×úÐØúËÜúÊÚúÌØúÏØúÐØúÑÜúÐÖúÎÕúÌ×úËÖúÌÕùÈÒùÈÑúÆÏ÷ÄÌóÃËñÀÉíÀÆê»Åç·Áä±ÁÞ®ÀÙ±·Ó¬·Ñª·Ò¨²Ï¦®É¦¯Ê¦¯È¨«Æ¦¬Å¤¨Â¢¨¿ ªÂ¥»£´¡±¡²²®¢®­­¨¢£¢¡zqqomnorvzz~¯¦¤À·²ÏÅ¿ÚÒÆÞ×ÈÞÕÉúúúúúúúúúúúúúúúúúúúúúùüûûïõóÑåßµÑÑ§ÅÎÁÎ£ÁÍ¥ÂÓ¬ÈåÀÔøÔâûèîúñõúïöúéóúãïùØèíÇÜä·Ïã³ÈçµÇè´Çå²Ãæ¶ÃèºÃã·ÃÜ²ÁØ³¾Ô°½Ñ­¼Ì¤³Å ³Ã¢·Ä¤°Ã¤±É§¶Ì©µÏ©¹Ö­¿ß±¾á³Âæ¶Âè»Èê½Èî»Äî¼Éñ¾Ëó½Íõ½Î÷¿ÑùÁÒúÂÑúÈØúÉÛúËÛúÒÞúÙâúÛãúÛéúÞèúáéúäîúæñúçïúæîúåïúáîúàíúßëúÚèúÙêúÖéúÕçúÖæúÖçú×çúÛæúÛçúÖçúÖæúÚçúÚéúÝçúÚçú×êúØìúÚêúÙéúÛêúÙéúÛèúÜèúØèúØæúØæú×æúÕçúÓéúÒèúÐèúÍåúÍäúÏäúËáúÄÜúÂÚúÅÚúÅÝúÄÞúÇÝúÇÝúÄÞúÁÜúÃ×úÈÖúÇÚúÄÛúÉÖúÉÙúÈÚúÉÛúÊÜúÈÙúÈÙúÆÙúÈØúÊØúÈÙúËØúÌÚúÈÜúÅØúÆÕúÅÖúÄØúÈØúÅÙúÅØúÉ×úÈÖúÅÕúÆÓúÄÓúÄÔúÈÔúÈÓúÈ×úÇÖúÇÖúÇÖúÈÕúÊÔúÇÖúÅÖúÄÕúÂÒúÁÐøÁÐöÁÌöÃÌôÀÍð¼Êï¹Æí´Åè¶Ãã³¾à±¼Ü¯½Ø«¹Ô¨³Ï¥²Ë¥±Ë¡­Ç¡¬Â¢®Ã¬Â­Áª½¨º¦¸¤³¥²£­¡©©«¬©¦¥|yp~gzi}}d}}b~}h~lnnpv{±¨ªÇ»»ÛËÆä×ÍæÝÓèàÖúúúúúúúúúúúúúúúúúúúúúúüûûíôóÑäà¸ÑÓ«ÇÔ¨ÁÓªÂÒ­ÄÙ²ÊêÁØ÷ÓâúãîúçóúæôúåóúåðúàêùÓæîÀÓè¸Éë¹Éë¹ÅëºÆë¾Æí½Åë»Ææ»ÇáºÁÞµ¾Ú±¾Õ®¸Ï¬µÈ¨¶Â¤³Ä¨´Êª´ÎªµÑ®¸Ó²ºÛ³¼ã´Áê¹Æë¿Åì¿Åð¾ÈòÁÉðÁËôÀÐöÀÐøÃÎúÆÒúÇÕúÊ×úÌØúÍÚúÔÞúÝãúÝäúÝèúßëúãëúæîúçðúéïúëïúëðúçðúæïúæïúãîúáíúÞìúÝéúÝèúÛèúÝéúàéúàëúÜêúÛéúÞëúÝìúàëúßëúÝíúÞîúßìúßéúßìúàíúßéúÞéúßíúÝéúÙêúÚìúÚìú×êú×éúÙìúÕëúÔçúÓçúÐçúÍáúÉßúÌÞúÍàúÍáúÌâúÊàúËßúÊÜúÇÚúÊÚúÌÜúÌàúÏÚúÑÞúÑÞúÑÝúÒßúÔßúÒÝúÑÝúÐÞúÏÞúÐÞúÐÝúÑÙúÊÚúÉÝúÌÛúÊÛúËÛúÌÙúËÜúËÝúÌÛúÌØúËØúÉÖúÅÖúÉÖúË×úÈØúËØúË×úÉÕúÈÒúÊÕúÌÙúÈÕúÄÔùÃÒøÃÎøÂÏøÂÐøÄÍùÄÏöÁÏòÀÊñ¾Åî¸Ãè¸Áå¶Àã³¼Ý³¼Ö±ºÕ¬µÏª³Í¥µÍ¤²Ê©¯Ç¬®È¦¬Ä£¬Á£ªÀ «¾§º¢·¤´§²¡¯± ´¥²¬¬«¥¢£¤¤ wmoif}owwy{{ª ¾²²ÖÊÃéÛÑòåÚöìáøíæúúúúúúúúúúúúúúúúúúúùúúüü÷èðêÈÜÙµÍÎªÅÌ§ÁÎ§ÁÏªÃ×±Êå½×ðÎáùßìûèôúíùúòøúõøúðõûÚêï¾Ôæ´Èç¶Èæ´Åå·Äê¹Åì¼ÅéºÄå·Äá¸Âß·¾Û²ÁÕ¬½Î«¸È¨¶Å¡³Â¤´Á¢±Ç£³Í©¶Ñ­¸Ø®¹á³Àä¶Âå¹Âè»Äí»Çï¼Èì½Éñ¾Ìó¾ÍôÂÎøÆÐùÆÒúÈÖúÊØúËÙúÎÚúÑÝú×áúÜäúÛéúÜéúàéúãîúäïúæîúåíúåíúæíúåíúãïúàìúßíúàëúÝèúÚèúÝêúÝêúÛìúÙëúÙèúÜéúÛëúÝëúÝëúÜêúÚëúÛëúÛèúÜìúÙëúÙèúÛêúÚìúØéúØëú×êúÖéúÕéúÖéúÕìúÒëúÒèúÔæúÑäúÏãúÍäúÌßúÌàúÌâúÌàúÉßúËßúÇÜúÆÛúÉÛúÊÛúÊÞúÍÚúÐÜúÏßúÏÞúÑßúÑßúÐÝúÑÝúÐÝúÏÜúËÝúÉÛúÍ×úÌ×úÈÛúÇÛúÉÙúÊÜúÉÛúÌÚúÌÙúÈÙúÊÙúËÖúÅÖúÂ×úÅÖúÇÕúÈÖúÌÕúÉÖúÊÕúÉÔúÆÕúÃÖúÃÑù¿Ð÷»Ïò»Íñ½Íò¿ÍôÃËóÁËò¿Êï½ÅìºÂé¸Ää´ÁÞ®¾Ú«¹×ª·Ñ¨·Í¥³Ê¥²Ì¡±Ê¢°Æ¦«Æ¤¨Å¡¬¿«½§¼ª¸ª´¤²¢®¡³¡² ®­¬®¦¢ ¡ xkj~}b~~b|joutwy© Ã¸¸ÜÑÉîàØøíäûôéûôíúúúúúúúúúúúúúúúúúúúùúúúü÷äðêÇÛÛ¸ÎÔ¬ÆÏ©ÁÑ¬ÅÓ­ÇÚ³ËèÁ×òÔåùêðûõøúøûúúûúýûúùûúßîî¿ÚçµËè¹Èê·Çé¶Æì»Æí¿ÆëºÆè¸Æä¼Äã¹¿ß´ÀØ®¿Ó¯¼Ò¬·Ì£³Ä£³¾£²Æ¥³Ì¨¶Îª¸Õ®¹à³Àá¸¿ã¹Âç¹Äë¼Æí¾Èí¾Êï¿Êñ¾ÌôÁÏøÈÏúÆÑúÆÖúÊØúÍØúÌØúÎÛúÓàúÚãúÚèúÛéúàéúâëúâëúãïúâìúæìúçîúæíúæïúäïúäîúãîúÞìúÜëúßíúßêúÞìúÝíúÞëúàëúÝëúÞíúßíúßëúÜêúÛìúÚìúÛíúØëú×êúÚëúÛëúÚìúÜíúÚëúÙëúØìúÕëúÖìúÐêúÐêúÓéúÓæúÓæúÐçúÏãúÐæúÐåúÐàúÍàúËâúÈàúÊÞúËÞúÊÞúÍÝúÎÚúÏÝúÏáúÏßúÓàúÓâúÓßúÑÞúÒßúÒÞúÌÝúËÝúÎÚúÎÙúÌÜúËÝúÌÚúÎÛúÊÚúËÚúÌÙúÉØúËÙúÊÕúÉ×úÇ×úÉ×úËØúËØúÎÖúËØúÌØúÌ×úÈÕúÄÕúÄÐùÁÒù¾Ðö½Îô¾ÍóÁÌóÁÊñÂÆðÂÇï½Æë¹Äé¸Ãä³ÀÚ®»Õª¸Ô©¹Ð¨·Ë¦²Ë§±Î¤¯Ë¤¯Æ£¬Ä©Ä¡®À¬¾¦º¥¹¨¸¦°¡±³²¢¯¡«ª¬¦¢ £¢£{li~hhlqwvz~¡®£ÎÂºå×ÏóéäúôîúøðúøõúúúúúúúúúúúúúúúúúúúúúûôúöÝìêÆÚÞ¹ÐÛ®ÈÕ¬ÁÕ±ÇØ±ÊÝ·ÍëÈØúÞèúøøúýûúúúúùúúúúúúúûâññÃÜé·ÌéºÉì»Èî¸Èï¿ÈðÁÉð¾Êì¼Êæ½ÆæºÂâ´½Û±¿Ú²¾Ú¯ºÑ¨·É¦µÃ¥´Æ§³Ê¨µË©¶Ð­¸Ù°¾Þ¶¿ã¹¾å¹Áæ¼Çê¾Çî¾Éï¿Éñ¿ÌõÁÍøÅÏùÄÔúÆÔúÉÔúÌ×úÎÚúÑÝúÒÝúÕâúÙçúÜèúÞèúàèúãèúãíúáëúåíúèðúçïúçïúæîúçîúäïúáîúáíúáïúãëúäíúâïúáïúâîúàíúáïúãðúâíúáëúßíúÝîúÜìúÜìúÙìúÙìúÞìúßïúàïúàïúßðúÛðúÖíúÕìúÒëúÐëúÐêúÒéúÓèúÑçúÐåúÒéúÓæúÐáúÏãúÌâúÊâúÊáúËáúÍßúÑÞúÏÞúÐàúÓáúÓáúÕáúÖãúÔáúÑàúÒâúÔâúÑßúÐßúÒÝúÐÞúÑáúÑàúÏÜúÑÜúÍÚúÉÛúÊÙúË×úËØúÈ×úÎÙúÍÖúÍ×úÏÛúÏÛúÏØúÌØúÍØúÍÕúÊÕúÈÕùÉÏùÅÒùÄÐùÃÏöÀÎóÂËò¿Éð½Æí¿Æì½Çê·Æå´¿ß±½×¯ºÓ«¶Ðª·Î«¶Î¨³Î©²Ë§¯Ë¥¯È¡¯Ä­Â¢­À¡ª»§¹¤¼¤º¥³¡³¢± ¯¡¯¡­ª©©¦¢¡¡¤¤¥£|liljmv| ¥¶£«ØÆ¿ðà×ùôíûûöúú÷úúûúúúúúúúúúúúúúúúúúúúúúüïøñÓåâ¼ÒÙ³ÌÔ«ÆÐ«ÂÓ­ÄÕ­ÉÙµÎèÇØúÝêû÷ùúüûúùúúúúúûûúúúùàïðÃ×èµÊæµÈæµÇè¶ÈìºÊí½ËíÀÊé¼ÇãµÆâ¸Ãßµ¿Û¯ÀØ«½Ö¬¼Ò¬¼Î¨¸Æ¡³¿ ±Ã¢³Ê¢´Ì¥µÍ«»Ô­½Ý³ºà·½à·Ää¶Æë·ÆíºÈî½Êñ¾Êó¾ÍôÁÒúÇÒùÅÒùÇÔúÊÙúÍÛúÑÙúÐßúÓãúÔâú×âúÜæúàéúßéúßéúàëúãîúãïúäíúáêúäíúäíúâëúâíúâîúâíúâíúàíúÝìúÝíúâìúãîúâîúàìúàíúáíúÞìúÝìúÜíúÙíúØíúÛïúÞíúàîúâïúàñúÜñúÕìúÎéúÑëúÏëúÌçúÍåúÌèúÏæúÊäúÌäúÍãúÊâúÌãúÎáúÆàúÃáúÈßúËÜúÌßúÎâúÎßúÐßúÒâúÒâúÏàúÎáúÎáúÍßúÏßúÐáúÏÞúÒßúÓàúÒâúÐßúÎÜúÎÞúÌßúÇÙúÇÔúÈÖúÇÚúÇØúÊØúÊÖúÇØúÊÙúÐÖúÏÙúÉ×úÌÔúËÔúÆÕúÆÑøÇÍøÅÏ÷ÂÍô¿Ìï¼Ìì¼Éé»Çè³Æä´ÂâµÂà°ÁÚ­»Öª¼Ð¦¹Í£²Ê¤®É¥±Ì¡³Ë£²Å¤«Å¢¬Å®À«»©¹§´¦´¦³¤°¢²¡¬«¢­¢ª¥¤§¤~¡¤zhd}dzbcm{~ ¶¤¯ÚÆÌôæâú÷ïúû÷úúúúúúúúúúúúúúúúúúúúúúúúúûúûîôôÔåèÂÕÝ·ÌÕ«ÇÔ±ÃÚµÆÚ²ËÞ¸ÐîÊÜúàðúøúúüûúùúúúúúûúúúúûæóòÉÞíºÏí»Êî»Çî»Éñ¼ÎïÀÌíÂÈìÁÈêÀÉèÀÆé¼Åâ·ÄÝ´ÂÚµÀÖµ¾Õ¯ºÌ­¶Ç¨³Æ¤³É¤³Î©´Î±»Ô¯ºÝ³¾â¸ÁåºÂê¼Æï½ÈíÀÊí¿ËñÀËòÄÌñÅÍ÷ÈÒúÉÕúÌÖúÏÙúÑÝúÕßúÕâúØáúÙâúÜäúàæúßèúãêúäíúäìúæíúèðúèïúìñúëñúêñúéïúéðúìóúæñúæðúêñúçñúäïúèìúéòúéòúèñúçòúèòúæïúçñúæóúâòúáñúâòúæòúæóúæóúåõúáõúÛñúÙïú×îúÔîúÑìúÑëúÓìúÓèúÏëúÐèúÒæúÎçúÏäúÒæúÑåúÍäúÌáúÎßúÎáúÔåúÔäúÒãúÔãú×äúÕåúÔæúÖäúÕâúÖãúÚçúÚèúØäúÚâúÛäúÙåúÖâúÓàúÑßúÍÛúÍÚúÎÜúÌÜúÐØúÒÚúÏÞúÏÝúÐÚúÑÛúÕÝúÐÛúÍÙúÍ×úÌÖúÌÖúÌÕúÌ×úÇÑùÄËõÂÍð½Ìê¼ÇçºÁå¶ÂâµÂß´½Ü°¼Ø¬»Ó§¸Ñ¥´Ï§²Ì¦´Ë¤´Ì§°Ë¬­Ê¨®Ç¢®Â¡¬Á ¬½¬¸§´¢³¡¶£·¥³ °² ² ­ª¨§£¡££ª¬¦tlpqnu£©²©Å´·èÕÓùñêûú÷úúûúúúúúúúúúúúúúúúúúúúúúúúúúöúùæïñÍßâºÒ×¯ÌÏ§ÆÏ¨ÁÎ¬ÁÐ«ÅÚ±ÍéÃÙøÙêúðùúúûúúúúùúúûúúúúûäòïÄÝê¶Íê·Éè´Çè·Æì·Éë¼Êê½ÉæºÈâ¼Çä¼Åã¼Åà·ÂÜ´ÁØ´À×²¼×­ºÎ¦¸Å¤´Ä¡²Æ²Ç¢³Ç¢µË©´Ð®¹×°½Û³ÀßµÂäµÄå¸ÄèºÆé¹Çé»Èë¾Éï¿Ë÷ÂÒúÆÕùÈÕùÊ×úÍÚúÏÚúÐÜúÓßúÒàúÓãúÚäúÜäúÚçúÝèúâéúáîúãïúæíúåìúåðúæñúæïúçñúçñúçïúæïúåðúäðúäðúåðúçðúçïúæïúæñúãðúâñúäðúäñúãóúâóúáðúàôúäõúåôúáôúÛñúÕîúÒíúÐíúÎíúÎëúÐçúÐçúÎèúÌçúÏçúÏèúÌåúÊãúËäúÊâúËáúÌâúÍâúÑãúÒãúÓäúÓäúÓâúÕâúÑåúÒäúÕâú×ãúÙåúÙãú×äúØâúÙãúÖäúÓãúÓßúÍÝúÌÙúÌÜúÍÜúÏØúÏØúÏÛúÍÚúÍÚúÏÚúÎØúÍÙúÌÖûÈÔøÇÔöÈÓ÷ÆÑøÄÏøÄÎöÃÌôÁËð¼Êé¹Çè»Äâ³Àß°ÁÜ±ÀØ®ºÖ«¹Ï§¶È¤²É±Ì ±Ê¤°Ç¡²Ä¯Ä«Ä «Ãª¾¨¸§²¥°¥²¢±¯®©««¨§£~¡ ¡¥¤{medglsw¥¯¢µ¡¬Æ¶»ðÛÙûôîúúøúúúúúúúúúúúúúúúúúúúúúúúúúúúúóùøàîðËÝáºÏÔ¯ÈÑ«ÃÎ©ÃË¨ÂË§Å×¯ÍëÄÛùÛìûñùúúûúúúúùúúûúúûúûäóðÆÜê¹Ñì¸Îí¹Êí¼Ëò»Éï¾ÊëÁÊêÁÊéÀËè½Æå¿Æå»Æâ¹ÃÜ¸ÁÜ¶Áß´¿Ö¯ºÏ¬·ÍªµÊ¨´Ç¨µÇ¦´Ë¨¶Í­ºÔ¯¼Ü±¼ß¶Àã¹Äæ¸Âè¹Äè¹ÈéºÇíºÇð¿ÍõÄÏúÈÒúËÔùÍÖúÍ×úÐÚúÑÝúÓÞúÔßúÔáúØåúÜèúÚçúÝçúâèúãêúæïúèîúæíúæñúèóúêñúíóúìòúêñúëòúëôúéõúéôúéôúëôúíôúìóúéôúçôúçóúêóúéôúçõúæõúåõúå÷úé÷úé÷úæøúã÷úÞóúÛñúÙðúÕðúÖïúØëúÕîúÔìúÕëú×íúÖíúÓëúÔèúÑéúÎçúÏåúÑæúÔäúÔæúÖçúÙçúÚèúÚéúÙæú×êúÙéúÚéúÜêúÞêúÞêúÝéúßèúÞçúÚèúÙçúØàúÖàúÕàúÕàúÔàúÔÝúÕÜúÕÞúÒÞúÐÝúÑÛúÎÚúÏÚúÐÙúËÖøÇÓ÷ÉÒ÷ÈÑöÅÏöÃÍõÁÌóÀËòÀÊð¿Éê¿Åå¶Âà³ÀÛ´¾Ø°¹Ô¬·Ê«´É¦³Ì¢²Ì¥¯É§­Ç§´Å¡±Æ£«Ã¤­¿¢­¼ª¹¥³¢³¤´¤´¢± °«ª­ ¬§£¢¡¡ ¥¥¥ªªtkkpuzª¡¸ ªÀ¬´Ð¾Æöãâü÷ôùûúúúúúúúúúúúúúúúúúúúúúúúûúúùúúíôöÙéíÅÙÞµÌÒ®ÄÒ¬ÂÎ§ÁÉ¡ÁÇ¡ÃÕ®ÌîÆÝúàïû÷ùúûûúùúúùúúúûúôúùÝðíÃÚç·Ðê¹ÏëºÊî¼Éô¼Ëñ½ËíÂÇðÃÉñÀÍëÀÇè¾Çç»Èâ·ÃÞ¶¿ß¶ÁÜµ¿Ø²ºÔ®·Ð¬¸Ì«·É¨´Ç¦´É¥¶Ë©·Ðª¸Ö­ºÛ¶¾â·Âæ¶Àã·Áâ¸Äå·Åæ·Çì¾ÌðÁËóÅÎøËÒúÌÖúÊÖúÌÙúÏÛúÏÜúÑÝúÔßúÖäúÙäúÖäúØåúÜåúßçúãìúäîúçîúçïúçòúéóúíóúîôúìôúëõúêõúèôúêôúëôúìõúïõúîôúêôúéôúéôúçõúçõúèöúæöúæ÷úè÷úê÷úéùúéúúéùúäøúâõúáôúÜóúÛòúÞñúÛóúÙñúÙîú×ïúÕîúÔëúÕêúÔèúÑèúÐèúÓçúÔåúÒçúÖèúÛéúÞëúÜìúÚêúÜëúÞêúÞêúÞëúÞíúßìúâêúáëúßêúÝèúÙæúÙâúÛãúÙäú×áúÖàúÕàúÕßúÓÜúÒÜúÑÛúÐÚúÐÛúÏÙúÌ×úÊÕúÆÒùÆÑöÈÒõÅÏôÁÍôÁÌñÀÊï¿Èð¾Çé»Ãá·ÁÛ±¼Ø°·Ó¯¶Ï©µÊ¦²Ê¤°Ë¤±È¤°Ä¦¬Ä¤­Ã¢«Â¤©¿¡ªºª¹¦·£± ´£´£±¡° ¯­ ª©§¤¡¡¤¤¢¢¢¦©­ªwnlqvy£¯¦½«±Ê³½ØÆÎùêäüúøùûûúúùúúúúúúúúúúúúúúúúúúúûúúùúúêñöÖåëÀÕÜ²ÊÒ®ÅÍªÄÌ¤¿É£ÀÍ¨ÄÝµÐïÊâúèðúúùúûûúùúúúúúúûúñúøÝïì¿Ùæ´Íè¹Ìç¸Éì»Çð¾Ìò¾ËðÁÈñÁÊñ¿ËëÁÉè¾Éæ¼Çá·Äá·Áà¹¾Ú²¿Ù¯»Ô¬¹Ï­¹Ì«¸È¥´È¢³Ç¥³È§³É§µÌ«¹Ô±½Þ±¿ã´¿à¶¾ß´¿à²ÃàµÅæ¼Æì¼Èï¾ÌõÅÐüÉÓúÈÕúÅÕúÇÖúËØúÍÙúÑÜúÔáúÓÜúÏáúÒâúÕâú×æúÝêúßìúåíúæîúæñúèóúéòúîõúíõúéôúçóúçòúêôúëóúíôúîôúëóúèòúçôúåõúãõúæõúèöúåöúç÷úé÷úé÷úéøúêùúê÷úæùúä÷úáöúßõúÞóúßôúÝôúÚóú×ðúÔíúÓìúÒëúÑéúÓçúÒéúÏêúÒèúÓæúÓçúÖèúÜéúÞëúÝìúÞìúàëúáêúáéúáëúßìúÞëúåêúáìúàëúÞèúÙæúÙæúØåú×åú×âú×ßúÖàúÑàúÏÜúÐÚúÐÙúÎÙúÐÛúÍÖúÊÔúÊÔûÇÐùÅÐõÆÑõÄÌó¿ÊòÀÊî¿Éë»Æé»Âæ·ÁÚ²¾Ô«¹Ô©µÎ«´Ê¦´Ë±Ç¤®Ç¡¯Æ ¯Ã¢«Ã¨Á ¨¾¨»§·¦µ¥² ¬±¥´¤¯¬¬«§¢ ¢  £¤£¢¤¨«¬©vjgjqy§ ¶¤ªÅ±¶Ó»ÄàÎÒùðéüúøùúûúúùúúúúúúúúúúúúúúúúúúúúûúöúúçïõÖäëÃÕà·ÊÓ°ÈÊªÆÍªÂÔ³ÇÝ¼ÍéÄ×óÒçúíóúúúúûúúúúúúúúûúúûúûêóòÆÞë¸Ðì¼Ìð¼ÊñÀÎñÄÍöÃËóÃÍòÇÎöÇÌòÃÍìÃËèÁÈæ¾Èå¿ÇäÁÂâ¹ÂàµÀÛ³¿Ö´¼Ï±¹Ê«¹Íª´Ë«´ÊªµÉª¶Ë­¸Ö±¼Ýµ¿à·Àå¸¾åµÁã´Ãä·Ãç»Åë½Éï¾ÍõÃÎúËÐúÍÓúÇÓúÈÖúÎØúÒÚúÓÜúÒÜúÐßúÐãúÔãúÕâú×åúßëúãëúæïúèñúêòúíóúïòúïõúïõúíôúíôúïõúï÷úï÷úò÷úñùúì÷úêôúæ÷úäöúëöúî÷úêøúçøúìùúíúúëúúëúúíúúìùúëúúêùúæöúã÷úäøúâ÷úÞõúÝôúÚóúÚðúÛïúÙðúÙíúÙîú×îúÓìúÓêúÙéúÜìúÜìúÞìúáìúãîúçðúæïúçîúçðúèðúçïúäñúéñúéðúåïúâîúßìúÜéúÜèúÚèúÜæúÝãúØãúÕàúÕßúÕßúÔÝúÑÛúÐÝúÓØúÒÙúÑ×úÎÒùËÐöÉÒóÅÌòÃÊï¾Êî½Êî¿Çè¾ÃäºÀÜ°¼Ô¨»Ò¨¹Ï«µÊ©³Ë¤³È§±È£¯Ê¡¬Ç£ªÄ ®Â¤­Ã¡«¾¡¨· ª³ª³¡±£²¦´¥±¡« ² ­¥¦§¥¦¨¥¦©ª±²±²¯£{lnqu¦±¨Ã±²ÕÀ¾áÉÍëÙÙù÷ôûûúúúúúúúúúúúúúúúúúúúúúúúûúúùúúêõöÔäëÇÚâ»ÐÖ®ÇÊ¦ÄÊ©ÃÎ«ÂÕ²ÊÛ¸Íå¾ÔñËâúãíúõùúûûúúúúùúúûúúúúûãóïÃÝæµÍê¹Êî»Ëì»ÌìÀÊòÀÍñ¿ÍïÂÊôÃÊôÄÌë¿Ëä»Æá¸Æá·Æâ¶ÃßµÁÛ±ÀØ¯¿Ó®¼Ï­¹Íª·Ê¥´È¥³Ç¥³Å£³Ä¤³Èª³Î®¶×­ºÜ°¼Ý³¿Ý³ÁÞ²Áà°Áã·Ãè»Æð½ÉõÂÍöÅÐúÈÑúËÕúËØúÊÛúÌÜúÎÙúÊÙúËÜúÏßúÒàúÓâúÕåúÙâúàçúäíúäïúåïúèïúìòúìñúéñúéôúëôúèôúìôúíõúëöúèôúäóúáòúßóúåòúèõúåøúâ÷úàöúã÷úçúúèùúçøúèùúæùúäøúã÷úá÷úßøúÛøúØôúØòúÖïúÕïúÖðúÖïúÙîúÕëúÏéúÎëúÒëúÔçúØëúØìúÚîúÞîúáìúäîúàêúãîúæñúåðúäïúäïúèñúäïúáíúàìúÜêúÚèúÙçúÙãúÖãúÕäú×áúÕàúÓÛúÒÜúÒÛúÑÙúÏÙúÓÕúÏÓúÍÕùÊÒöÅÍòÀÎì»Êì¸Çê¹Åè¹Äæ¶Ãâµ¿Ü°ºÚ©»Ð£·É °Ç¤¯Ä¦°Å®Á¢¬Â «Â«½©½§º©¹©¶§²£® ¬ ¬®®ª§ª©£¡££££§¨¨¬¯³²¯¬¢nlkmt¤·¤©É·¸×ÂÉäÊÔìÛÞùùõûüûúùúúúúúúúúúúúúúúúúúúúúûúúøúúëòõ×ãìÅÕâ¹ÌÖ¯ÅÏ«ÃÔ¯ÄÜµÅÝ¹ÊÝ»ÏæÂÖôÍãúáîúðùúùûúûúúùúúûúúúúûáôòÃÞê·Ðí½ÌòÀÉó¾ÌóÁÏòÅÏöÄÐ÷ÅÎ÷ÈÍøÅÐòÃÍê¾Éæ»Æã»ÅãºÄâºÁâ¸ÅÛ·ÂÙ²¼Ú®»Ô¯ºÑ«ºÐ«·Í«·Ç¦¶Æ£´Ë¨¶Ð­¸×®ºÝ±¿àµÁà¶¿â³Àá´Áá¸Áê¾ÅóÃÊöÆÎùÈÓúÍÒúÍÔúÎÙúÍÛúÍÛúÒÚúÓÜúÔàúÕãúÖãúÖàúÖâúØæúáçúåìúæïúèîúéòúîòúíóúêóúìõúïöúê÷úíôúñöúñùúìøúèöúçõúç÷úêøúì÷úéöúèöúæøúèúúéúúèúúèúúéúúéúúèúúæùúæùúçûúâúúßöúàöúÜõúÜóúßòúßðúÞòúÖñúÕïú×ïúÕîúÕìúÝïúÛïúÛïúáïúæïúèòúæñúéðúëòúëõúìôúêòúéñúçñúåðúæîúâìúÞíúÚçúÞæúÛçúÖäú×ãúÕâú×ßúÙÝúØÜúÖÜúÔÛûÓÛûÓ×úÎÓùÈÒõÅÑñÂÌë¼Èì¶ÅîºÄì½Äê¹Ãæ¶Âà±¾Ù°½Òª¸Ì¦³È¨°Å¨­Å¬Ä¢¬È¤®Æ¢¬¿¨Àª¼ªºª·¨´¡³³£²£²±®­¬¬¬¨¨¬¦¦®¯®µ¹»¸ ¶µ©uros¢®¨Ä­´ÕÀÂåÎÑñØÜôåéúùøúûûúúúúúúúúúúúúúúúúúúúúúúûûûõùúáðòÏâê¿Ôß´ÊÒ«ÄÐªÃÕ±Å×³ÆÚ³ÉÛ¶ÎâÂÖòÒàúáìúìøúøûúûúúùúúüûúúúûÛïð¿Üè¸Ïê¼Ëï»Êò½ÊóÄÎõÄÎ÷ÂÎøÄÎöÄÏóÃÎïÂÌê½ÈæºÅä»Æä¹Çá»Âá·ÄÛµÂÚ²½Ü°»Õ¯¼Ò©¸Ïª·Ê¨µÈ¦´É¥´É¡µÈ¦³Ïª¶Õ­ºÙ¯»Ú¯ºÜ°¼Þ²ÀÞ´Áã¸Ãì¼ÇòÂÊøÈÎúÉÒúÈÕúÊÖúÊÕúÊ×úÎÚúÓÞú×ÞúÕáúÒâúÒàúÕáúÕãúÝèúâêúáëúáíúäïúçîúæòúåóúåðúæòúéõúçôúêôúëôúçõúäôúæôúæõúè÷úëøúé÷úèöúãöúä÷úä÷úäùúåúúåùúåùúåøúæùúæúúäùúáøúàöúÞ÷úÞöúßóúÞòúÞòúÞôúØòúÖðúÖîúÔíúÖíúØíúÕìúØíúÞîúáìúåíúáïúåñúèòúèòúçñúèñúæðúäðúåîúäìúâìúàêúÛèúÙæú×ãúÕâúÔáúÔßúÔÝúÓÞúÕÛúÓÙúËÛöÉÖõÊÒöÉÐöÆÑðÁÏç½Çç¶Æç·Äê»Äé»Âä·¿â²ÀÛ­¾Ñ¬¶Ì¥³Ê¤±Ä¤°¿°¿ªÁªÁªÀ©¼¨º§¸§´¦³¥± ®²¢²¡²«ª«§©ª¨¥¦©¨¯±²¹¡» º µ ¶·©uljo{£²¨Ë´»ÜÊÉëØÖöÞáùèêúùùúûûúúúúúúúúúúúúúúúúúúúúúúûûûôùúÞîðÊàè¼ÓÞµËÖ¯ÆÓ­ÅÒ²ÆÔµÈÚ´ÊÜ¶ÍâÁÕðÑàûßìúìøúùûúûúúùúúüûúúúûßðïÀÝè¹Îë½Ìï»Îò¿ÌóÆÍ÷ÄÎøÃÐ÷ÆÑöÆÐóÆÎîÃÌë¿Êé¾Èé¿Éë½Êè½Åå»Æá¸Äà¶ÁÞ·ÁÚ³À×«ºÐ­¹Ìª¶Í©µÍª·É¥¶Å£³È¨²Î«µÓ¬·Ö®¸Ø±»Ú°¼Ü°¾âµÂé»ÅðÀÈ÷ÆÌûÉÑûÆÔûÇÓúÊÒúÉ×úÌÙúÒÜú×ÝúÖßúÓáúÒàúÓàúÖäúØçúÞæúàéúÝìúâìúâîúãñúåòúåðúæñúéòúæõúæóúèóúåóúâòúåóúæöúé÷úéøúæùúç÷úã÷úã÷úåöúèùúçúúäùúäùúåøúåùúçúúåùúâøúâöúáöúãöúâõúÞôúÞõúàõúÚóú×ðúØîú×îú×íúØíúÖìúÕìúÚíúßêúàìúßîúáðúåñúæïúåðúçòúæñúçñúæîúâìúãîúâéúÜêúÚåú×âúÔâúÓàúÓÞúÔÞúÏÜúÎ×úÎÕúÈÖöÅÑôÅÏóÈÎòÅÍï¾ËæºÊè·ÆäºÃæ»ÂçºÂâ¸¿Ü±½Ø¬»Î¥³Ì¤°É¤¯Ã¡®À°À£­Àª¾¨½¨º¨·¢µ£²¥±£¯ ¬¯±°«¬­¨¨¨¨§ª²¯³·¹£¼¤¾¤½£º¢¹¸«tmkp}§¼§®Õ½ÀæÓÏðâÞøæèúìíúúùúûúúúúúúúúúúúúúúúúúúúúúúúùûûð÷ùÜêðÊÙè»Ïà¶ËÙµÈÕ²ÅÓ²Ä×·ÇÛ¸ÊÞºÌåÀÕîËáøÛêúëöúöúúúúúùúúûúúùúúâóñÃÝî¸Ïð¾ÍñÀÍôÃÎôÅÐöÅÐùÇÓúÉÔ÷ÈÒ÷ÊÐõÆÏñÃÎìÁËëÂËïÃÌîÀÉëÁËéÀÆæ½ÃâºÅá¹Áß²ÀØ²¼Ô±»Ó¬¸Î«·Ê¬·É¤¶É§³Ë©´Ð«¸Ö®º×°¼Ô­¸Ú­»ä´Àê¼Äð¿ÉöÄÎùÊÍøÆÑùÆÒùÉÑùÇÕúËÖúÐÙúÓÞúÓÞúÓßúÔßúÓàúÖæúÖåúÚäúÜèúÛéúâëúáîúäîúçîúéñúíóúëóúèôúèôúèõúæóúäñúäôúéøúêøúæ÷úä÷úæ÷úæøúçøúéøúëøúéùúæúúåøúæúúèúúéúúèùúåúúåøúçøúåøúäøúãùúã÷úã÷úÜõúÚóúÜòúÚïú×îúÚïúÚíúÔìúÖìúÜìúÚìúáíúÞîúáîúæîúæðúèòúçòúèòúåïúâíúáîúÞêúÚçúÛäúÙãúÔáúÑÝúÐÝúÔÝúÒØùÌÔ÷ËÓ÷ËÑ÷ÄÑôÄÐïÄÌìÀÉí¼Êë¼Êê»Åã¸Áâ¸¿ä¹Àâ¶¾Ú°¹Öª·Ï¤´Ì¤²Ç¤¯Á «Á©Â£¬Àª¿¨¼¨¹¦·¢³¡²¥°£° ±°¯¢±¡°¡¯ ¯¬ª®­®´¶ ·¹ ¾£Á¦Â¥Ä¨Ã¦À¥½¡»¡¯toqv±£Æ¯·ßÅÇðÙÖøèäúííúðòúúúúûúúúúúúúúúúúúúúúúúúúúûúúøúúèô÷ÑæíÁÓæµÍÜ°ÈÒ°ÆÐ°ÅÒ®ÁÐ®ÂÕ±ÈÚ·Ëá½ÓêÈÞòÖäùäñúîùú÷úúúúúûûúöúùÛîñÀÙí¸Ïï¼Íï¿ËïÁÌñÂÎóÂÑ÷ÆÐøÆÐôÃÒóÇÏöÄÒòÁÎë¿ËéÀÌëÁÊê¿Ëé½Éè¾Çã»Æá¶Áá¸¾àµÁÜ°½×­»Õ©¸Î§µÇ¨µÉ¤³É¦²Ä¤²Æ¤µÍ§¹Ë©¸Î©¹Ô¨»Ü­¼ã³Àê¹ÇïÁÊôÃÈôÂÎõÁÑ÷ÁÏøÂÐúÇÕúÊØúÌØúËÙúËÜúÏÝúÐßúÏßúÓáúÕãúÒâúÓãúÛèúÝéúáéúäëúåîúéðúêóúçñúåòúâóúâñúãðúßòúæòúäôúáõúãôúâöúäõúçöúå÷úäöúæöúçøúâöúäøúéúúçùúå÷úçùúãúúåùúâ÷úâøúçúúæøúãùúßôúÛôúÙóúÚîúØîúÔìúÓëúÓêúÒëúÒêúÓæúÛèúÖëú×êúßëúáíúãîúäðúàïúßìúÞêúØèúÖäúÓãúÒáúÔßúÓÜúÍÙúÌØúÎÖûÎÕ÷ËÔòÈÑòÅÎñ¾Îë½ËèºÇæ·Æç¹Åè¹Áá³ÂÜ°¿Û±¼Ù°ºÖ¬·Õ§µÎ¤³Ê ±Ã®¾¬º©·¦¼¤»¥·¥µ¥µ¤±£« ª® ² °®­¢²¡®©ªª¬³²¯±µ ¹¡»¥½©Â¨Å¨Ã¨À§¾£½¢»¡®tfow¶¦È³¶áÊÌòÞÝùêéúííúîðúùúúûûúúúúúúúúúúúúúúúúúúúúúúùúúìôøÖåðÄ×ç¹ÌÙ´ÆÒ³ÆÔ´ÅÒ³ÁÓ³Ç×µËÚ¹ÍàÀÒêÉÛñÔäùáïûêøúõûúûùúúûú÷úûÞëòÅÚï¾ÑòÃÎóÄÎõÆÐóÇÍöÇÑúÉÔúÍÓøÎÒöËÑöÆÓôÇÒòÊÐñÉÐïÄÎíÁËíÅËïÄÌìÀÊéÀÆéÀÅã¹Æâ·ÂÞµ½Û³»Ø±»Ò¯ºÒ«¶Ì­·É«´È¨´Æ¨µÈ¬³Ð®ºÖ®ºÜ²ºä¹¾ê¾ÄíÀÈñÅÊ÷ÆÎøÇÒùÉÓúËÒúÎÕúÍØúÏÙúÐÛúÐÝúÑÛúÕÛúØáúÔãúÕãúÚâúÙâúÙåúÞèúáëúèîúíñúíóúëóúëóúèôúçôúæóúåôúçóúèôúèõúèöúçöúæöúéøúìùúì÷úìøúìúúëøúíúúïúúìúúìúúðúúñúúïúúïúúîúúðúúóúúñúúíúúéúúå÷úãõúâôúÞñúÚïúÙîúÙëúÙìúØíúÙëúÜìúÜìúÞéúäêúèïúãðúåëúâëúàëúÝéúØçúÕäúÒäúÖáúØâúÔâúÐÛúÐÚúÍÚúÌÖøÊÕñÇÓíÄËîÁÊê¿Çè¼Åè»Æè¼ÅçºÃà³ÁÜ¯¼Ù±»Ö²»Ò®¸Ñ¨¶Ì¤²Æ¡­Ã¡¬¾«»¨¼¡§½ §½¨»¦·¢³¡¯£® ®´ · ²° °³²± ³²³º »¡¹¡¼¢£Â£«Â£ªÂ£¬Ã£«Æ¦«È¨¯È¥°Æ¢®ÆªÄ¦Á¤µ {ou§½¥®Ò¾½ëÖÕùéæúõñúøõúõôúúúúúúúúúúúúúúúúúúúúúúùúúüúúöùúãïôÏàé½Ôâ±ÉÕ¬ÂÊªÁÉ¨ÁË¬¿Ê§ÁÏ«ÅÓ²ÊÙ¹Ðã¿ØëÊáùÖíûèøúöûúúøúùûúôúõÓâð¿ÓíºÎí½ËîÀÉòÂËóÂÎòÄÐ÷ÆÏøÇÐöÇÐõÇÒõÃÑôÆÐôÅÐòÂÏíÃËì¾ËìÀËí¾Êè½Çç¾ÇëºÆá´Âà³ÁÞ±ÁÚ°¾Õ¯ºÓ¬¸Ï§µÊ§²Ç¥±Ç¢´Ã²À¯Ç¥¸Ï§µÓ«¸Ù®¼â²¿ê¹Åî¼ÅïÀÇòÃÉõÄÍ÷ÅÑùÇÓúÅÕ÷ÇÔöÈÕ÷ÈÙúÉÚúËÛúÏÛúÑÞúÑáúÒÞúÒÝúÑáúÖâúÛåúàèúäëúåìúäïúâïúáðúáñúâñúäñúâñúßñúßðúáóúâõúãõúåöúæ÷úèöúê÷úéùúæùúêøúëöúëøúîûúïúúëúúìúúëúúîúúïúúîúúïúúêúúäøúàõúàôúáóúÝñúÖðúÕìúÔèúÓèúÔêúÔéúÖçúÕæú×äúÜçúÝìúÞêúÜçúÙæú×äúÓãúÐãúÎßúÌÝúÍÚúÏÛúÐÛúÎÙúÌ×úÈÕùÆÐôÃÐé¾Ïá¹Éã·ÅäµÃä·Âã·Áà²ÁÛ®¿Ø«»Öª¸Ó©¸Í§¶È¤±Æ¡°Ä¯À¨¼§¶¨µ¥»¤¹£µ¢´¢± ¬©ª¯¯¯¡°­®­®­®±³¶¸ »¦¿¥ÄªÄ¢©Ã£©Ä¡©É¥ªÍ¥®É ¯Å «Ã«Â§Á¢±ofnv¨»¡®Ò¹½íÐÔùçæúôñúóôúðóúùúúûúúúúúúúúúúúúúúúúúùúúüûúõ÷úáìôÎßé¿Ðã³ÈÔ­ÂÇ«ÁÇ©ÀÊ©¼Ë§¾Ï®ÃÓ³ÊØµÓâÀÜðÔäúëõúõúúøùúýüúûüúàîòÆÜï¼Òð¼Ïï¼ÍîÀËôÅÎôÈÐõÊÒøÌÓùËÔøËÓøÈÓ÷ÆÑöÊÑ÷ÊÓõÆÑñÆÎñÇÏóÇÏòÃÍíÂÉëÂÊî¿ËåºÁå¶Áà·ÅÛ·ÂÚ´¾Ù°½Ò«·Î«´Ìª´Ì§·Ç¤µÂ¢­Å§´ËªµÑ«·Ö®»Þ³¾è·Áë¸Âí½ÅòÂÊöÃÎ÷ÄÐöÅÒúÆÓùÇÔ÷ÈÖøÉØúÊÙúÎÜúÑÝúÔÜúÓßúÑßúÐÝúÒáúÖáúÛâúÝçúßéúäéúåìúàîúáïúãïúãïúçòúæóúàñúÞðúÞðúÜñúßòúãõúè÷úêøúíøúïøúìúúìùúìøúîùúðûúïúúîúúîúúîúúñúúóúúòúúóúúïúúæùúãøúåõúäôúáóúÛòúØîúÖìúÕêúÔéúÖéúÔæúÕæúÙåúÚéú×ëúÙçúÙçúÔåúÒâúÐßúÎßúÌÝúÊÛúÊÙûÌÙûËÙûÉØùÍÓûÍÒúÉÐôÂÏêºÍá¸Çã¶ÃæµÄäºÃâ»Âß²ÁØ«¾Ø­»Ô¬¸Ò©µÌ¦²Å¥®Æ¥®Á¡®¿ª»¨¶¥´¡¹¢¶¤³¤³¢° « ®¡±²± ±¡²°­¯¡°¯²¢¶£¸¡º½§Ä ªÊ¥§Ç¥­É¨«É¦­È¨®Í¬¯Ð¨°Ì¦°Êª«Æ¤­Æ¬Å¦³r|gpy©½¥®Ô½Àí×Õùíèú÷ôúõøúñ÷úúúúúúúúúúúúúúúúúúúúúúùúúüûûòöúÝêñÌÝç½Ïá²ÇÑªÁÃ§¿Ã¦½Ä£ºÅ¥½Ê¬ÄÎ°ÊÝº×òÔçøîòúýûúþûúüûú÷úúâïùÄßðº×ë¹Ñï¼Ìð½Ëí¿ÍóÆÎôÇÐõÊÔ÷ËÔùËÒúËÔùÉÓõÇÑôÊÓ÷ÌÓ÷ÊÑöÇÐôÈÏòÈÏóÆÍïÆËîÄÌðÀÌç¾ÄæºÂâ»Äß¸ÁÛ´¾Ö²½Ö®¹Ö®¸Ò®·Í¬·É¨¶Ä¥±À§°Ä§´Ì¨µÒ­¶Ù²¼ã´¿æ¶Áé¹Ãí½ÉòÀÌôÂÍñÄÏôÇÐúÇÔúÈØùÊ×ùÊ×ùÏÙúÏÜúÓÝúÔßùÐßùÎÝøÏÛúÑÝúÖáúÖåúÙçúáèúÞêúÛëúßìúáìúáîúåòúäñúÝòúÛïúÚíúÛîúÞïúáôúçõúè÷úë÷úîùúíúúëúúìúúìúúìùúíùúîúúïúúñúúòúúóúúòúúñúúïùúêøúæøúäõúáòúàñúÜïúÙíúØíú×êúÓèúÕèúÔçúÕæúÖæúØçúÕçúÑåúÒåúÑâúÍàúÉÞúÈÛùÊÚùÉÙøÇÚøÆ×øÆÖøÅÕ÷ÈÐøÊÑõÇÐï¿Ëç·Èà¸ÅßµÂâ³Âá·Ãà¸ÂÝ¯¾Ó«¼Ò«¸Ð¨³Í¥³È¢°Â¢¬Á£­À¬¿¨¹¥²¤±¢´¡³¡±¤°¢­©¡®£´´² ±°°¡­°¢²¡±³¢¸¦»¤¿¦Á£ªÇ¦©Ì§©Ç©®Ë©®Ê§²Ê©°Îª°Ð­´Ð«³Í©®É£¬Ç­È©·uxe|jv¤¼£­Ô¼ÁïØØúïêúûöúøúúñøúùúúúúúúúúúúúúúúúúúúúúùúúúûûëöùÔèïÅÚä¸ÏÜ¬ÃÌ¢¼½¹»¹¾¼À¢¿ËªÇØ»ÒíÕãþïõúüûúúúúùúúò÷ùÛìúÃÞùºØð¸Óê¹Îî»Ëð¼Êï½ÊòÃËóÁÏòÃÑôÅÏøÇÐøÇÓ÷ÉÔóÉÒóÇÓöÇÑöÊÐõÉÑóÄÏïÄÏðÄÍîÄÌîÃÌï¾Êê½Çè½ÄæºÄã´ÁÛ±¼Ò±»Ø­½Ù­¹Õ­·Ï«¶Ë§¶Æ¢¶¾¢±¿ ±Å¢³É§³Ï«·Ú¯½à´¿á´Àå¶ÂëºÅî½ÈíÀÊðÂÎøÂÑúÄÓ÷ÅÔöÅÔöÅÔùÇÕúÎÜúÏÜùÌÚ÷ÊÚ÷ÉÖúÊÚúÏÞúÏáúÑâú×âúÔçúÔæúØçúÙêúÛíúßíúÜïú×ñúÖìúØëúÝïúßðúáòúâòúãôúæöúéøúêùúêúúëøúéùúéùúëøúéúúìùúîúúîúúëúúêúúëúúéøúéöúäöúÝóúÛïúÞîúÚìú×ëú×èúÖèúÓèúÓæúÓæúÐäúÐãúÔäúÑãúÌáúÍàúÍÝúÊÜúÆÜúÄÚ÷Æ×ùÉÖ÷ÄØöÁÔõÃÏõÃÐõÀÏôÀÍï¿ËéºÇâ¶ÄÝ¶ÃÚ²ÁÛ°¾Ý±¿Ü¯½Ø«¹Ð¨¸Ê¦´Ë¡®Æ¯À®½ªº©¸¨º¤µ ¬¢­¤³ ¯®«©§ ©¯´ ±® ¯ ®¯±¢´¡´³¸£¾§Ã¨Å£©Ç¥«Ê¤¬Ê¦®Í¨±Ìª´Î¨±Ò¦°Ó«µÓª³Î£°É¢®Ç¡¬È¨»¢{~f{ck}´¬Ï²½ïÏ×úìëúûõúöùúïöúøúúûúúúúúúúúúúúúúúúúúúúú÷ûúéôùÕçóÅÛé½ÍÞ±ÃË¥½¼¹¼ºÁ¢¿Ê«ÅÙ¹Íò×ßýóòøûûúúúúúúúøúùÞíøÅáûÃÞúÂØô¾ÓïÁÑñÁÑõÁÍøÃÊøÆÏóÅÏóÆÍøËÑúÏÖúÏ×úÌÖ÷ÏÓùÍÔûËÔøÎÓôÐÓöÊÒõÊÓõÉÑôÇÏñÇÎïÅÌïÂÊòÄÈëÀÇæ¹Æã·ÃÜ·¿Ú²ÁÙ³¼Ù°¶Ö¯·Ò±ºÏ­µÊªµÄ¥´Æ¥´É©´Í®µÖ³ºÞ¶¿ãµÃç·Âí¼ÄïÀÈíÁÇôÂÐùÅÑùÆÐ÷ÆÑôÅÑóÃÒ÷ÍÖúÎÛúÍÙúÍØùÌÛúÍÛúÍÝúÓÝúÔàúÑâúÔàúØäúØçúÚèúÛëúÝìúàíúßñúÜñúÛíúÞíúßðúàñúæôúçóúçôúéöúîøúñùúðúúïøúíùúîúúïúúîùúîøúïúúíúúêúúìúúìúúèøúêøúç÷úàóúßðúâðúáïúÜîúÚéúÚèúÙëúØéúÕæúÓçúÕåúÕåúÑæúÏáúÒßúÐßúÒÞúÒÜúÍÙùÈ×úÌ×úÊØùÈÖöÅÐõÂÎóÃÎõÁËñÀËî½Êë»Æã¹Ãá³Áá´¿ß´¿Ü³½Ú°ºÔª¹Îª·Ë¤°È¤¬Â¤¬¾¡«¾¨³¨¶¨¶¤°¡±¡· ­® ¯¡¬¡ª¡­³·µ ´¢²¡¯°¡·¢º¢º £» ¥¾¢¦Ä§­Éª¬Ï©®Ò«°Ó­®Ò¯³Ò²µÕ²·Õ²·Ö¯¶×¬¶Õ­´Ò¬³Î§´Ì¥¯Í¥«Â§¢vlm³«Í³¼íÐÖúíìúû÷ú÷úúóøúúúúúúúúúúúúúúúúúú
