# Supplementary material for: 3D texture-based face recognition system using fine-tuned deep residual networks
Source: PeerJ Comput Sci. 2019 Dec 2;5:e236. doi: 10.7717/peerj-cs.236 (PMC7924501; doi:10.7717/peerj-cs.236)
Supplement: Supplemental Information 7 [file peerj-cs-05-236-s007.zip › Source files-part3-Only for checking-To PeerJ-examiner-Please Download this Zip∩╝îAll the source files in my Manuscript-3D textures based face recognition--Author-SIMING ZHENG/5---HOG-feature-Processing-- Source Document/example-/04222d358.ppm]

P6
224 224
255
LPaUL^RDhLIiPSbQPjOJiONbXQbYRgUYmf`q~mwr{¢±Â¤É¨Ñ¬Ö£±Ú¤¶ã¨¹é­»êª½ìª¿ìªÀê©Âë¯Âì¬Ãí§ÁðªÂñ®Åñ­Åô°Æö²Åø®Çø­Ëø±Ëú³Ëú·ÐúºÏú¸Ïú¹Ñú½Ôúº×ú·Óú¸Õú¸ÔúºÓú¾Öú¿×ú»Øú½×úÀØú¿Úú¾ÜúÁÛúÃÚúÁßúÂÜúÃÚúÁßúÁÛúÆÜúÂÛúÂÜúÅàúÃßúÆÞúÄáúÁàúÃßúÅßúÂßúÄàúÄáúÆâúÈáúÆßúÈàúÊáúÈãúÊåúÍäúÉæúÉçúÌãúÍàúËàúËâúÏãúÍãúÍäúÌâúÌâúÏäúÒãúÏäúÏâúÑäúÑèúÐçúÐéúÐåúÑåúÓéúÓíúÑíúÒéúÔéúÑèúÍëúÐéúÒäúÐãúÐéúÐêúÍçúËèúÍæúÎãúÏâúÌåúÉåúÊãúÌåúÊäúÈáúÈàúÈàúÆáúÁßúÀÝúÀÜú¾Üú¼Üú½Ýú¹Øú¹ØúºÖú¾Õú»Õú³ÕúµÓú¶Ðú³Ñú²Ðú³ÌúµÍú¸Ìú¶Íú¶Ïø·Ñ÷·Îú¸Ðú¸Îø´Ñù´Îú¸Êù¸Ìú·Ñù¶Ïú´ÎùµÎø·Ëù·Í÷´Íô²Èõ²Èõ°Êó°Èó­Æð¬Çï­ÆíªÄê§Âé¨Áè¦Àâ¥¿â¥½ã¤»á¤ºß¥»Þ·Ü·Û¶×µÐ¶Ì²Â¬Â©Ã¨Å¨É¨À¤¸¤± ±´¶¸¶°©|rg`u^r_sY|jSx`Xp`SoYMnTMfQMcNOiURgRK_QLgWOlXNgSNgNBVQCXNAYM?ZQC]QE^SAZRDZVIZZM[]RclYkesnxx§°ÃÉ¢Ð§Ö¡­Ü£°ã¤³ç©¸é¨ºê¦¼è¥ºç¦ºé§¿ì£¿ë¥¼ì¨½ñ«¿ò¬Áò¬Ãò­Áö¬Äø­Çù±Æú³Çú±Êú´Ëú¶ÍúµËúµËú·Ïú·Ïú¹Ïú´Ïú´ÑúºÓúºÑúºÓú¹ÒúºÓú»Õú»Öú»Öú¾Öú½Ùú¾Øú¾Öú¼×ú¼Øú½Øú¾ØúÁØúÂÚú¾ÚúÀÚú¾Ùú½Úú¿ÜúÂÙúÁ×úÁÜúÃÚúÂÙúÀÙúÂÚúÅÞúÈßúÉÞúÆÝúÅßúÆàúÆÞúÃÝúÇÝúÉÞúÈáúÉàúÇÞúÇßúÈÜúÉÜúÈÞúÊÜúÉÞúÊÜúÍÞúÍãúËáúÊàúËáúÍáúÍãúÎäúÎâúËãúÏáúÏâúËãúËáúÍâúÏáúÍâúËäúÊãúÊàúËÞúÉßúÉÞúÈÞúÆÞúÇÝúÊÚúÆÛúÄÞúÃÝúÂÛúÁÜúÀÚú¿×ú¼Øú»Ùú»×ú¹Õú¸Òú¶ÕúµÒú¶Ïú¶Ñú²Óú²Îú³Ìú°Ìú¯Ìù²Êú¯È÷°Æ÷±Éù²Ëù³Éø²Èø°Êú²Èù²Çø±Èø²Éø±Ê÷´Èø³Ëø³Èö³Åõ²Èõ²Èõ­Çô­Æô­ÆóªÅñ§Ãñ¬ÂîªÂî¦Áë¤¿è¥½è¦¼ç¡ºá»ß¹ß¶Ý¶ÛµÞ ´Ü´Ú²×°Ó®Î¬Ä©½¤À£Æ¤Æ¡Ã¼~¯{¯}²°¹¹´©vjc[{UuUuoUphNnbIh`NcYEgTAdSG\SFZTC_MA^RG]WI\SD\PD^PB\UL]TKaPEbPG^QF_VA]TI\TNa_Sfj\iscqmzu¢¯ºÈ¢ÌªÒ®×¢¯Þ¥±ä§¶è«¹ê«¾ê©¾ç§½ç©¾í©¾ì§ÁíªÁï«Àò«Áó®Äô®Æö±Å÷¯Èø°Ëú´ËúµÊú´Ìú¶Ïú¶Ïú·Îú¹Îú¹ÐúºÓúºÒú¸Ñú¸ÔúºÕú¹Õú½Øú»×ú½×ú¾×ú»×ú½×úÁØúÁÙú¿ÚúÀÚúÁÛú¿Ýú¾ÛúÂÙúÅÙúÃÚúÃÜúÁÜúÀÙúÁÛúÁÝúÂÜúÃÛúÁÞúÅÜúÄÞúÁàúÅÝúÈÝúÊàúÊáúÆàúÇáúÊáúÈßúÃßúÇÞúËßúÊàúÉáúÇàúÆÞúÈÜúÉÜúÈÜúÇÞúÊÞúÌßúÌßúÌâúÌãúËàúÌäúËäúÊâúÎäúÐäúÎåúÍäúÎäúÍãúÍåúÍåúÑàúÓäúÐçúÍåúÍáúÊâúÉäúÉáúÉáúÈàúÈÝúÇÞúÆßúÅÞúÅÝúÂÜúÀÛúÅÜúÂÚú¼Úú¼Úú¿Øú¼Öú¼Ôú¹Öú¸Ôú·Óú¶Õú¸Óú³Ðú³Ðú¶ÐúµÍù´Ëú±Ìø±Ìù´Îú¶ÍùµÊø²Ë÷±Ëú²Êù´Éø³Ëù²Ëú´Ìø¶Éú´Ïø¶ËõµÇ÷²Ëö¯Èõ¯Èô®Éô¬ÆóªÄò«Äò¯ÂîªÄî©Âî©Áë§Áè¦¾è£¼æ ¼å»â¹ß¸àµà¤·Ý¡µÛµØ´Ö±Ô¯ËªÃ¨À¦Ä¤È£Æ¥Á¤·|£¯¯±»¼¶ªwqmf^z[zrXwkRubNoaRl`KmVGjQKbWJ]QDhTIhXLaUM[NL_NHfNB\UGZVK_OHaNE[QG_U=^SJ^VMbbPgmbkuisr}y¬²ºÇ¡Ì©Ð®Ô¯Û¤²ãª¶èª¶ê©»è©»ç©½é©Àîª¼í¬Àí¨ÂðªÁò­Âò­Åô­Æ÷°Çö±Ç÷±Éú±Ëú³ÊúµÌú´Îú³ÎúµÏú¸Ðú¶Ñú·Òú¶Òú¹ÒúºÓú¹Ôúº×úºØú»×ú½×ú¾×ú½×ú½Øú¿Úú¿Ùú¿ÚúÀÛúÀÚúÀÚú¾ÚúÂØúÄÚúÂÛúÂÚúÂÜúÁÛúÂÚúÁÛú¿ÝúÂÝúÁÞúÂÞúÃßúÄàúÅÝúÄÜúÅÞúÅàúÅáúÆàúÈßúÆàúÃàúÅàúÉÞúÉÝúÈÞúÈàúÈÞúÆßúÅÞúÇÜúÆÝúÈÞúÊàúÈßúÇßúÉãúÉáúËáúÊâúÊáúÍãúÍæúÍåúÌåúÍâúÌâúËæúÎåúÏÞúÒâúÐåúÌäúÊäúÈäúÊäúÊâúÊáúÇàúÅßúÅßúÄßúÅÜúÆÜúÃÝúÀÛúÂÛúÁÛú¾Üú½Úú»×ú¹Öú»ÖúºÔúºÕúºÔú·Óú·Óú³Ðú²ÏúµÏú·Ìú´Ìú±Îú²Ìù´Ìø´Ëù´Ëø²Îö°Ê÷³Ë÷µÌø²Ëù°Êø³Êù²Ëú±Ì÷³Ëö³Éø¯É÷­Éõ¯Éô®Æó¬Åò«Åñ¬Áð¬Áí¨Ãï¨Áî©Áë¦Âé¤Áè¤¾ç¢½è ¹å ¸à¢¸á¶ß·Ü¶ÛµÙ³Ö²×®Ï«Ë¬Å¨¾£Á£Æ¤Ä¤¾¢²«±·»µ®z¦uqfcz`uX{nPxbMq`NnaKlWHiQIeWKaTLdYKeXHbQK]NK_PFeM?VP>TRERPCVM=[NFZT>XXG_ZI^bO^o_hzgqsz}¯´´ÁË¡Í©Ñ­Ú¢¯á©²å¨´è¦µç¨¸è¨»ì§»ì¨¼îª½ì¨¿îª¿ò®Àó­Ãó¬Ãõ¬Ã÷²Äø°Äù®Æú²Çú±Éú±Èú²Ëú²Íú³ÍúµÎúµÏú·ÐúºÑú¹Òú¸Òú»ÔúºÓú»Ôú¼Õú¾Õú¿Öú¼ÖúºÙú¼Öú¿Öú½Ùú¼Õú¾Öú¾×ú¾×úÁ×úÁØú¾×úÁÙúÂÚúÁÙú¿ÙúÀÙúÁÚúÂÜúÀÜúÂÙúÃÙúÀÛú¿ÝúÁÜúÂÜúÂÞúÂÝúÄÜúÃÞúÁàúÃàúÅßúÅÝúÆÜúÆÝúÈÞúÅÞúÂÜúÄÚúÃÚúÄÜúÅÝúÅÜúÄÛúÃÞúÇßúÈÛúÊÜúËÝúËÞúËàúÇáúÉáúÌßúÊßúÊáúÌàúËÝúËÜúÌÞúÊáúÈáúÇßúÈÞúÈßúÈÞúÅÝúÂßúÅÚúÂÛúÄÜúÆÛúÃÜúÁÜú¾×ú¿ÙúÀÚú½Ùú¸Öú·ÔúºÒú¹Òú¸Ôú¹Òú·Ïú²Òú³Îú±Ìú³ËúµËú³Íù°Êú²Æ÷²Èö±Èø²Éø²Ì÷­Ç÷±ÈöµÇø±Æ÷­Éõ¯É÷¯Ç÷®Åõ³Æö³Å÷®Åõ®Êô­Èô¬Ãò­Åð«Åï¦¾í§¿í©¿ð¥¿ì¤¼ê¦¾ê¤Àç£¼å£¼æ·ä ´à¢¶Þ´Ý´Ý¶Û²Ø¯×®Ö­Ï¬Î¬Ì¨À£¹ ÁÃ½´®­³·µ´}«upea|^vXwpPteGnaJgaJg[GhWFd\I_ZN[RG_OE\QGYPE\QC]QI]RN_UM_TKaOMdKLbOOa_Pf_Tib^jugqn|¡²¹¸¡Á¤Î¨Ò°Õ¢²Þ¨°ã­´ã«¹ç«¼ë¯Àî®Áð«Àï®Ãî®Áð´Åò³Åó°Äõ³Çö³Æ÷³Çù³Éú±Êú²Êú¶Ìú·Îú¹Ìú¹Îú¹Ñú¼Òú¾Òú»Õú¾ÕúÀÖú¾Öú¾ÖúÁØúÃØúÃÜúÆÝúÆÜúÁÜúÂÙúÃÛúÃÚúÂÚúÁÝúÃÞúÃÜúÅÝúÄÜúÃÚúÅÛúÆßúÆÝúÉÝúÆÞúÅßúÉÞúÈàúÆáúÆáúÉàúÈáúÄâúÆàúÊáúÉâúÆãúÈãúÌâúÇâúÉäúËãúÈáúÇãúÊäúÈâúÈáúÈáúÊÞúÈÜúÄàúÇßúÈàúÉàúÊàúÉàúÌáúÊâúËâúÍáúÎáúÎâúÌäúÌãúÊãúÍäúÐãúÌàúÍãúÎâúÐäúÏåúÍãúÍáúÊßúËâúËãúÈáúÈàúÇâúÆâúÉâúÉáúÇßúÈàúÅÝúÃÞúÃÛúÃÛúÂÝúÂÛú¿Öú½Øú»Úú»Ùú»Öú¹Óú·Òú¸Òú¼Òú¼Òú¶Ñú·Ìú¹Íú¹Ðù¸Ðù·Íú¶Ìú´ÌùµÌø·ÊöµÊö³ÎøµÍù¶Êø´Ë÷¹É÷ºÇ÷µÊ÷µÎô³Ëõ²Èô³Çñ±Æñ«Åð¬Ãï®Äí­Äí­Áï­ÀëªÁç¨¿è¨Àê¥¾è¥»æ§»æ¥¹á¦·ß¢¸Ý¡¹Ù¡µ×³ÕµÑ´Ð¯Ð®Ë­Ã¨¾§¿¥»¥¸¢µ°³µµ¶° zuld|as_{kYzeWskYqcXq[Sn`PkXRiPOjOPcTQ`TQeQSgQ=QN@SO>ZR>XO?TK=WN>UXGV\H]`Nbq`hktv¤°¶¸ÁÌ¢Ò¨Õ¬×¡­Þ©°ä¥´æ¢·æ¥¹ç©ºêª¼ë¦¼í£½î¨¾ñ«¿ó«Àò°Áó°Äö­Æø«Åù­Æú¯Èú°Æú±Èú³ËúµËú¶Êú¸Ìú¹Îú¸Ñú·ÒúºÒú¼Òú»Óú¾Óú½Óú¾Óú¿Ôú¾×ú»Øú»Ôú¾Õú¾Ôú¿Ôú¼×ú¸Øú½ÔúÀ×úÃ×úÂÖúÁÙúÂÚúÁÙúÅØúÆÙúÂÙúÁÙúÃÞúÄàúÃßúÃÝúÃÜúÂÜúÃÞúÄàúÄàúÃßúÃßúÄàúÆÝúÆÞúÆàúÇÞúÆÞúÄáúÆÞúÂÚúÂÙúÃÛúÀÛú¾Ùú¼ÙúÀ×úÁÚúÂÜúÃØúÁÙúÃÞúÅÝúÅÝúÆàúÆßúÆÜúÆÝúÇÜúÆÜúÆÝúÈÝúÈÜúÊÝúÉÝúÇÜúÇÞúÈßúÇÜúÆÜúÃÞúÂÜúÃØúÃÜúÄÜúÂÜúÀÚú¿ÚúÁÝúÃÚú½Ûú»×ú¾Óú¿Öú½Öú¹Õú¸ÓúµÒú²ÓúµÑú¹Îú·Îú´Íú³Ìú³Ìú³Ìú±Ëú²Êú±Êú²Éú±Çù®È÷­Ìö­Ëö¯Åö°Ãô­Çó¬Çô°Âõ¯Åö°Æô°Æò­Æö®Äó­Åó­Åò«Àñ¨¾ñ¨Ãð©¾ì§Áê¨¿è¥½è¤½ê§»çºå¼á¹ã ¸å¡»áµß²Ý³Ú³Ø±Õ­Ô­Ô²Ò¬Î¨Î©Ê¥Â ¾¡¸µ{¶y°}¬¯°²}¯x¢ogh`yVwvRpmMohMoeHjcIe[JcUAaS;ZU=]PCYNCWP@YQCVVI]TJ\WJ[ZJZXJ[OH]QP]]T\eSdl]l}mqvy¥³½Â¡Ä¥Ð©Ú ²Ü¶Û¤´àª³æ¨·ê©»ê«¼ì­¾ï®Ãï¬ÂðªÀñ®Ãô¯Åõ°Åõ¶ÆõµÉ÷³Êù²ÌúµËúµËúµÎúºÎú¹ÍúºÏú»Ñú¾ÑúÀÒú½Öú¼Õú¿ÔúÁ×úÀÙúÁ×úÀÖúÀÖúÀÜúÀÞúÁÙúÁØúÀÚúÃÙúÃ×úÀÚúÀÞúÄÙúÁÙúÃÚúÆÛúÆÝúÆàúÆßúÈÝúËàúÉáúÆÝúÈáúÇâúÉåúÉäúÉáúÉâúÆäúÍäúÎçúÉèúÇåúÉåúÌâúÊäúÍæúÎåúËâúÊáúËãúÆâúÅßúÃßúÀÝúÅÜúÂßúÁÜúÄÝúÇÝúÉÜúÈÞúÆàúÆÞúÉàúËâúÊàúÊßúÉáúËáúËáúÊáúÌâúÊÞúÏßúÎâúËáúËàúÈáúÇàúÊàúÊàúÈàúÇàúÇßúÈáúÆàúÅßúÅâúÄáúÅàúÂßúÀÝú¿Ûú¾Ûú¿Ýú¿ÜúÁÙú¿Ùú»Ùú¼×ú½×ú»ÔúºÕúºÑú¹Îú·Ïú¸Íú¹Ðú¹Ïú¸Ìú¶ÌúµÍù³Ëø²Ìø´Í÷´Ê÷²Çõ³É÷²Çù´Êø±Êõ¯Êõ²Ëö²Çö°Åñ±Èð±Äó¯Ãó±Èð­Âí«ÄîªÁì§¿ë¦Áë©Áê©¼é©¾è§¼æ¤»ã¡¾ã »å¢¶ä¡¹Ý¶Ú²Ü ³Ù²Ùµ×´Ò®Ð«Î«ÊªÅ¤À£¾£»±§ª­¯¬} ttrldz\{vXxmUviRrkQkdPiXKjWGcSKdULcYK`XJ^WJ]VDYPDWNGXTEYUBYKFZKJXYM[aQck^klott}¥³½Ä£Æ§Ñ©Ú®Ý±Ü°Ü£±â§¶è©¹ê©¹îª»ï©¿ë¨Àîª¿ð¯Âó­Äõ¯Äô¶Æô°Çõ±Æ÷±Åù´Æú¶Éú´Íú²Îú¸Ìú¹Ïú·Óú¹Ñú¼ÐúºÓúºÓú½Òú½Òú¼Ôú½×ú¾Öú½Õú½×ú¿ÚúÀÙúÀ×ú¿ØúÂÚúÁÙú¿ÙúÁÙúÁØú¾ÙúÁÙúÃÚúÁÚúÂÜúÇÜúÇÝúÈßúÉáúÉßúÉßúÈâúÊâúÉáúÉáúÉáúÊäúÍäúÍäúÊåúÈæúÉåúÊåúÈåúÊæúÈæúÆãúÈàúÇßúÃáúÃÞúÃÜúÀÝúÂÝúÁÛú¿ÜúÀÚúÃÙúÅÝúÇÜúÆßúÆßúÊÞúËßúÉàúËáúÉàúÆÞúÇßúÉáúÉßúÇÝúÊÝúÉÞúÇßúÇÞúÆÝúÄÝúÆÞúÆßúÅßúÅÞúÆßúÄÞúÂÛúÅÜúÅßúÂÞúÀßú¿Þú¿Ýú½Ûú¼Ûú¼Ýú½Ûú¿Øú¾Øú»×úº×ú»×ú¸Òú·Ôú·Óú¶Ïú´ÍúµÌú¶Íú¸Ïú¹Îú·Ìú²ÌøµÈ÷°È÷­Ëõ¯Êõ±Çõ±Æö°Æõ°Çö¯Éô®Èó®Çõ¯Åô­Ãð­Äï®Äñ­Âð­Àî¦Âì¨Àë¦Àê£¿ê£¾é¥¿ç¨¹é¦»è£¼ä¢ºã ¸âµã¡µâ¶ÞµÜ³Û²Ø°Ô²Ô²Ñ¬ÍªÍ­Í©Æ¤Á¤Á¤¿´~«|§z¨z«|©{¢wrmhawY{pVwjMueMmeJiaGhXHeRCcNFaPG_UE[UFYQH\TEUM@UFCZMC[S>XLE[JEWWIZ`Tclajlovx{ª´¾Æ¤È¨Ì¨ÖªÛ­Û °Ü¢²ßª¶ç©¸ê©¹ì©¼í§¾ë¨¿ï¬¾ñ­Áó­Âô°Ãó³Åö±È÷°Å÷¯Ãù²ÅúµÉú´Êú±Íú¶Ìú¸Îú¶Ñú¶ÐúºÑú»Ñú»Ñú½Óú¼Óú»Ôú¼Öú¿Õú¾Ôú½Ôú¿ÖúÀ×úÁ×úÀÚúÁÙúÁÚúÀÛú¿ÖúÀØúÀÙúÄÙúÄÙúÂÙúÄÚúÈÚúÈÜúÉÞúÌáúËáúÊàúÎäúÌâúÉâúÉãúËáúÏåúÏæúÍåúÍåúÌçúÊèúÌèúÍçúÊåúÆåúÇèúÈæúÃàúÄàúÄÞúÂÜúÁßú¿ßúÁÚúÁÛúÀÙúÁÛúÅßúÆÛúÈàúÉßúËÝúÌàúËâúËáúÇàúÅÝúÇßúÉßúÈÜúÉÞúÇÞúÇÝúÇÝúÆÞúÆÝúÆßúÅÞúÄßúÅàúÅÝúÆàúÅÞúÃÛúÆÝúÆßúÄßúÂÞúÂÞúÁÝúÃÜúÃÜú¾Üú½Úú½×ú¾×ú¼×ú»Öú½Öú¹Òú¶Ôú´Õú´Ñú¶ÍúµÎú¶Ìú·Îú¹Íú·Êú²ËøµË÷±Ç÷¬Ç÷®Èõ±Çõ¯Æõ¯Çô¯Äö°Æõ¯Æò¬Ãõ­Åó­Åñ«Ãð«Âð«Áï©¾î¦Áì¨Àê¦¿ê¥½ê¥¼ê¥¾è¦»é£¼æ¢¼å£»æ¢¹â·à¢·à¡´ßµÝ¶Û²Ù±Ô¯Ô®Ò®Ï­Î­Ì¦È¥Ä§Â¦À¢»¶~«{ªz¯|¬}§z pkh`vY}nWyjJvdMjcMgaGgXE`RAcTF]UH\QEZRD[UH^RJZQE[LG^OH^TD\SI^PN`[Qai_ewmor{}¢­¸ÃË¦Ì«Ê®Ö¯Û¡³Û£¶á¥·â¬·ç«»ê¬¾ë¬Àï¬Âï­Ãò±Âô°Âõ²Äô´Æõ²Æø´Éø³Çú³Êú³Ëú´Êú¶Ëú»Ïú·Íú¸ÎúºÑúºÓú¾Öú¾Ôú¿ÓúÀÔúÀØúÁÛúÀØúÂÕúÂ×úÂÙúÃÙúÂ×úÅÙúÂÞúÁÙúÃÙúÃÝúÂÚúÄÜúÆÚúÇÜúÆÜúÈÝúËßúÊàúËßúÐâúÒãúÎãúÍäúÑæúÐçúÍèúÏæúÒæúÒêúÖêúÕëúÒìúÒìúÑíúÑìúÕíúÑêúÎéúÎìúÌëúÆçúÈäúÈãúÅãúÅâúÄâúÃàúÅÞúÅÝúÆàúÈáúÉßúÇáúËàúÎàúÏâúÏâúËãúÇãúÈãúËáúËßúÊßúÌáúÊàúÌáúÍáúÊàúÉâúËâúÊâúÊâúËâúÊãúÈáúÊãúÊäúËäúËäúÈäúÉàúÉáúÆáúÇâúÉáúÄÞúÀÝúÂÛúÄÛúÁÙúÀÙúÀÚú¼Øú¼×úºÖú¹Ôú»Òú»ÒúºÐú»ÑúºÎú¸Ëú¹ÎùµÎø´Ëù´Ìù²Ìö²Èö³Éõ¯Ê÷´ÇöµÇõ²Çõ²Æô¯Çô¯Çò­Çñ­Áð®Áï¬Æï­ÁíªÃí©Àíª½ë©¾ë§¾ì©¿ê¨¿é¨¾é§¾ç¤¾ä¢¿á¥»á¤¸ß ·Þ¡¶ß£·Ý¶Û¯Ù±Õ´Ò²Ï¯Î«Í¨Ì«Ç«Á¦Á¤½¢´°²±©}¤xspi{au_~oTzjXsiXofOm]KhVJhXNa\NbUJcTIb]KdM8QL<TK>UK:UK9TM?QLBZWI_h[]~hhl|t~¡}«¶ÁÉÐ§Ï¯Ö®Ù®Ø³Ýµá¤´ã¦¸å£ºê¦ºî«ºì§¾ð«Áñ®¿ó¯Áö°Äõ¬Âóª¿õ®Á÷±Æù®Èú®Çø²Æú²Ëú´ÊúµËúµÎú¶Ïú¶Ïú·Ñú¹Òú¸Ñú¹Ðú¼Ôú¾Öú¼Ôú¾ÓúÁÒúÀÕú½Ùú¿Õú¾ÖúºÖú¼Õú¿Õú¾×ú¾ØúÂ×úÂÚúÂÛúÅÚúÇÜúÇßúÈÞúÊÝúÌÞúÌÝúÉàúÉáúÌãúÎãúÏâúÑäúÑæúÔêúÔèúÑçúÑêúÓêúÎêúÎéúÐìúÍëúËæúËçúÅåúÃàúÆßúÇâúÄâúÁàú¾ÝúÀÝúÂÝúÀÛú¾ÚúÃÜúÂÜúÅàúÉàúÊÜúÈÞúÉáúÆßúÃßúÃÝúÃÜúÃßúÆÝúÆÜúÆÜúÆÞúÆßúÈÜúÆÜúÆàúÈßúÈßúÆáúÆßúÆáúÆáúÉßúÈÞúÀàúÂÝúÃÝúÁÜú¿ÜúÁÜúÁÛú»Üú½Úú¾×ú¼ÕúºÕú¸Øú¹×ú¹Óú¸Òú·Ñú·Ïú·Ðú²ÍúµÎú·Íú³Ìú±Ìö¯Æö®Èö¯Ìõ­Èó¬Äô¯Æò¬Ãó°Äó±Åò®Äñ¬Åï«Âñ©Âó§Ãð©Àìª¾ì¥¿í§¿ë£¾é£¼é¡¼ç¼ä ·ç¤¹è¤»æ¡»ä¹ä¶â¡µÝ³Ý¶ÜµÜ±Û²Ø°Ù®Õ®Ï­Í¬Í¬Î¨Í¨Ê¨Ç¥Â¢¿¡½º­{ª|±~«z¢vpjbZ}qWumPrgQqaLp`El[EfM=bN>_P?^N;\N;XQ=UKJ^OM\SMZQG\OF]QL\UQ_c\hwkktrw~¥ª¸Ç¡Î¡¨Ø²Ø¢³Þ¡´â¢·Þ¦»à¦¹æ©´ê¬»ì«Áî­Áï¯Áï¯Ãò²ÄóµÅõ´Çö²Çõ³Èö´Èù³ÊúµËú´ËúµÍú¸Íú¸ÏúºÏú»Ìú»Îú»Ðú½Ðú½Öú¿ÕúÀÖúÁÖúÂÖúÁ×úÂØúÄ×úÅÖúÂØúÀÛúÆÛúÆÙúÂÜúÄÜúÅÜúÃßúÈÝúÌÞúËáúÍâúÎàúÌßúÒáúÐãúÏáúÐâúÓçúÑçúÐçúÒèúØêúÚíúÙïúÛíúÛîúÙìúÙíúÚðúÚñúÕñú×ðúÙïúÕïúÒíúÐìúÍìúÌëúÌçúÌæúÊçúÉèúÇçúÆãúÆäúÅãúÈßúÍáúÌãúÊãúÌãúÎäúÏãúÐãúÍàúËäúÊåúÈàúÈáúÉâúËâúÌãúÌäúËâúÌáúËäúÌåúÎæúÍæúÍäúÒçúÌèúÎæúÎäúÈäúÄäúÈäúÉãúÇáúÈâúÉãúÈàúÅàúÁßúÄÞúÅÜúÀÚú¿ØúÂØú¾Úú¼Øú½Õú¼Õú»Óú¹Òú»Ñú¼Ñú¸ÑúµÐúµÍú¸Îø·Íö´Í÷µÌ÷¶Èö±Çö²Éõ³Êó²Êó±Êó°Éó²Æò®Äð®Æï°Æð­Âí¬Áî«Âî¨Âì§Áê¦Àê¥¾é¬½ë¬¾ê«½è¨¹å¦¶ä§¶ã¡¸ã¤¸á¦·Þ¢·Þ¢¶Ü¥´Ú¢µØ´Ò²Ñ°Ó­Ï¬Î¬ÍªÊ¨Æ¨Å¦À¡Á¤¸¥°³±¥¤xxqd{cv_r\zmZujYpdPkVHgXIcWQ`TQ`SJ_SI\F@WJFTMDTJ>UK@TNEXUKYaX`vefmos}y¢«»Æ Ï¦Û¡¯Û¡±Þ´Þ¶Ü µß ¶æ¦¶èª¹ç¨¹é§ºì«¾ï¯½ð¯¾ð®Áò­Ãô«Ãô­Ãó®Åö¬Å÷°Åø³Çø²Èø±Êú³Ìú³Ëú¸Ìú¹Íú·Îú¹Ñú»Ðú»Ðú½Òú¿Ôú¾Ôú¼Ôú¾Ôú¿ÔúÀÕúÁÖúÂÖúÁ×úÁÖúÁÚúÄÛúÃÙúÀØúÅ×úÅÙúÇÛúÊÛúÈÛúÈÛúÌÜúÎàúÍßúÎÞúÐâúÏâúÒæúÔæúØçúØêúØíúÚîú×îúÖîúÔìúÕìú×îúÕíúÕîúÕïúÓïúÑîúÐíúÐçúÎçúËèúÊçúËæúÊäúÆâúÃáúÅáúÆàúÄàúÈàúËâúËáúËàúËàúÌáúËàúËßúÉàúÈáúÇâúÅáúÆàúÈÝúÈÞúÈáúËáúÊàúÈàúÉáúÊãúÊãúÉãúÉâúÍãúËáúÉâúÇâúÆàúÅáúÄâúÉáúÊßúÆÞúÅÝúÂÝúÀÝúÁÛúÁÙú¼Øú¼Öú½Øú¼×ú¹Öú¶Õú¶ÒúµÏú¶Ïú¶ÌúµÍú´Îú³Ìù±Éù´È÷µÉö²Êö±Èó±Åô°Åô¯Äó®Æô®Æó«Åï«Åñ­Äð¬Áì«ÀëªÁí¨Àé¨»é¥½é¤½è£¼è£»ç¦ºç¢¸é§ºå¥»ä¹ä¡µâ£µá´Þ´Ü³Û´Ú²Ö­Ø®×®Ô­Ò¬Ñ«Í¨Ë§Ë¦É¢Å¢Ã¥Á¢Áº±°°}©}£vuoa|^~tZunTriSqfRnbJkVFcO>`M@[PD[OBZK?XKC\OIYOE[K@[OFYWM\`S`hZfyempvw~£°ÀÉ¦Ñ¡§Ý¥±à¤´ß¤¸ß¦¹ã¤¸ä¢¸èªºê«ºè«ºéª½î­Àñ²¾ð­Àñ¯Âó¯Äô­Åõ°Äö°Åø´Æù´È÷´É÷´Èù´Êú¶Ïú³Ëú¶Ïú¹Ñú¸Ðú»Ôú¼Ñú½Òú½Óú¾Óú¾ÔúÀÕúÀ×úÁÖúÄ×úÃÙúÀÚúÁØúÂÙúÃÙúÆÛúÈÜúÇÚúÆÜúÇÛúÉÜúËÝúËÝúËßúÏáúÏâúÑãúÔâúÕãúÔæúÖêúÖëúÙëúÝìúÛîúÚðúØïúÚðúÚðúÛðúÞðúÛòúÛòúÛðúÛòúØòú×ñú×íúÕëúÐíúÏíúÑêúÏêúÌçúÈæúÈåúÉåúÈãúÉâúÊäúÎãúÏáúÏâúÏçúÍçúÍãúÍäúÌåúÌãúÉãúÈâúËâúÌáúËâúÍåúÍåúÎäúÍæúÏåúÐåúÎèúÐåúÑæúÍçúÊæúËåúÐæúÌçúÌåúÍåúÊåúÉâúËáúÆáúÃáúÁßúÁÝúÁÛú¿Ùú¾ÛúÀØú¾×úºØúºÕú¸Ðú¹Ñú¸Ñú¸Ðú·Ñú¸ÐùµÍùµÊù´Ëø³Êö²Çô³Çõ´Éô±Åô±Æö³Èô±Åð¯Äñ¬Åñ¬Åì¬Áì«Áî«Áë¦¼é¦¿é¦¾è§¼è§¼è¥ºé¢ºê©¼æ§½ã »ã¡·à¢·à¡¸Þ¡·Û´Ú´Ù³Ø¯Ù¯Õ®Ò­Ó®Ò­Ï«ÌªÊ¨Ê£É¥Æ©Ã¤Á ¿¹³²±}¨{¢yoffw^ysYxlXtgUrfQm\McQChPBaTF`QFbLD]JF[NH^OG[KDZNG]XP[bXbm_lxhqsv{ §¶ÂË§Ô¦ªÜ¦±â¥µá¦¹â¨¹æ§¹æ¦»ç«»ìªºë­½ê­¿ï­¾ð°Àò­Áò®Àò°Ãó±Åô±Ä÷²Åø·Æú¶Èø²É÷´Éú·Ìú¶Îú´Ìú³Íú¶Íú¹Îú»Òú¹Õú¼Òú¼Òú¼Óú¿ÓúÁÕúÂÖúÄÕúÅÕúÂØú¿ÙúÁÙúÂØúÃ×úÅØúÈÜúÊÝúÆàúÊÜúÊÜúËÞúÌßúËßúÒãúÒäúÔåúÕæúÖæúÙçú×ëú×íúÜîúàðúÝñúÜñúÜïúÞñúàóúáôúáóúàôúâôúâóúàõúà÷úßôúÝôúÜñúØòúÔòúÖïúÕïúÒíúÍéúÌèúÌéúËæúËäúÍæúÐäúÑâúÒäúÒèúÐêúÏäúÎåúÏçúÐäúÍãúËãúÍæúÐåúÏäúÎçúÌçúÒèúÑèúÓçúÕèúÒêúÕêúÓêúÑìúÍêúÎçúÓêúÑêúÓèúÐçúÌçúÍæúÍåúÊãúÆâúÃàúÃÞúÄÞúÁÛúÀÛúÀ×ú¿Öú¾×ú½ÕúºÒú»Óú¹Óú·Òú¸Òú¸Ñú³Îú³Ìù¶Ìø´Ê÷³ÉöµÈö³Éõ³ÈôµÇôµÇô´Åò±Åð­Åï©Åí©Âì¬Áì«Áì¦¿ëª¾è¨¼ç¨½è©¼é¤ºè¤¼ç¨¼å§ºã£ºá¢¸Ý¡µà ¹Þ¡·Ü¡³Ù²×²Ù¡²×¯Ó®Ð¯Ñ¯Ñ¬Î«Ë«Ê©Ë¥Ê§Ç©Ä¢Â£Â¤» ³²±«~¦{ rmi~au_{o]wmXsjRl_NgTHgUFcVJ`QK`OJ`E=QI?YLCTHASI>XUHW^S]i^judmopz}£zª·ÄÍ¤×¡©Ü£¯ß ³ß ¶à¢¶â£³ã¤¸ã¨ºê§·ê©ºè©»ì§¹í«¼ó¬½ð©¾ï­Àñ¯Áò¬Âô­Ãô¯Âø¯Âø®Äø±ÈùµÊú¯Éú²Ìú°Êú±Éú·Ëú·Îú¶Óú·Ðú·Ïú¹Òú½Òú»Òú¿ÑúÁÒú¿Ôú¿ÔúÁÔú¾×ú¿Óú¿ÕúÀÖúÂØúÃÚúÂÛúÆÚúÆÙúÇÚúÈÜúÉÝúÎàúÓàúÕäúÒåúÒâúØäú×æúÚêúÝíúÞíúÜïúÝïúÞðúÝðúÝñúÞñúÜðúÞðúáòúâõúàöúâ÷úãõúàõúáóúÜóúÖóúÖðú×ìúÒìúÎèúÏçúÎèúÉèúÊæúÐæúÐäúÎâúÐãúÑåúÏæúÎåúËáúÍäúÏèúÌãúËãúÌãúÎåúÏæúÏåúÎåúÑçúÑæúÒçúÕêúÓêúÎêúÑêúÒêúÐéúÐçúÐèúÏçúÎèúÑåúÑãúÌåúÉåúÉáúÇáúÅÞúÃÜú¿Ýú¾Úú¾Ùú¾Õú¼Õú¹Õú¹Ñú¹Óú¸Ñú´Ïú±Ðú³Ðú²Ëù¬Èú®Ëø´Ëö²Èö¯Éõ²Çô¯Åô±Çò²Æò¯Âó®Âð­Åï¬Âì¥Àë¦¾é¨½ç¥¾é§½é©¹æ¦¹ä¤¼å¤¹æ£¸ã¡»ã£¸ã¡·ã¹ß¸Ý³àµÛ´Ù±Ø®Õ¯Ö¯Ô«Ô«Ñ®Î«Ï¨Í¦É¦Ë§Ê¥Ç£Å£Ã Â¿¸±~°{®©z¨w¢vma_~tZwnVwoPrhJj]KkSB`Q>`QC\OEUNA]OD_TI\UK]QI`VL`eSdn^hoer~kxy|ª¯ºÈ¤Ó®Ú§­á¦·â¢·à¤¹ã©¼æ©ºä§¹è¬½î«¼í¬¿ë«ÂïªÂñ­Áô¯Ãó¯Æó²Åô²Äõ®Èø³Éø¶ÉøµÈùµÊú·Ìú¸Ìú´Íú¶Ïú·Ðú·Ðú¹Ðú¼Òú½Òú½Ôú¾Ôú½Õú½ÖúÁÕúÃ×úÂÛúÁØúÃÖúÅÚúÃÚúÆÙúÄÚúÆÜúÈÝúÈÝúÉßúËáúÊàúËàúÎáúÒãúÓæú×åúÙèúØèúÚèúßîúàìúáïúáðúãðúãòúàóúãóúâóúàõúáõúãóúåöúçöúè÷úèùúéúúêùúëúúèùúâøúÝ÷úÛôúÛñúÙôúÖñúÔíúÓîúÒïúÓëúÕëúÓëúÑêúÓëúÖìúÕèúÕîúÕìú×ëúÖîúÓìúÓêúÕëúÔìúÔìúØìúÜíúÙñúÛðúÛïúÜñúÞòúØðúÖðú×ðúÚîúÛîúØïú×ìúÓíúÕêúÖëúÓíúÓèúÒèúÌçúÊçúÉåúÅáúÂÜúÃÚúÃÝúÃÝú¿Úú»Ùú¿Öú¼Öú¸Õú·Õú¸ÔúµÐú´Ïú·ÑúµÎù³Ë÷µÍö¶Ìõ¶Èô´Êó´Êô´Èô³Êñ³Êñ²Æï­Äì¬Âë¬Àë¬Àé­Àê¬Àë«¿èª¿ç¨½é¦¼ç§¿èª¾è§»æ¡»â ºá¢·á¢¹ß »Ü·Ù ³Ú³Û³Ø°Ö²Ò²Ð®Ó¬Ó¬Ð«Î«ÌªÉ§Ç§Ã§Á¤Â£À¤¹¡µ·³­¦~unlax[rYzkUqdWqaKlVHjTMgWKdSFfO=SL=KIAMKEQSGS^I\gO\n^g}lrt||©±¼ÇÒ¥Ù¡ªÜ­à ±Þ¤³à¥´å¥µã§·é¥»é¦»é¦ºé¨ºê©¼ì¦¾ì«¼í©¾ð¨Áñ«Áñ¬Áó¬Ãò­Âö°Åù´Çø³Çù¯Èú³Æú³Êú³Íú´Ëú¶Ëú·ÏúµËú¸ÍúºÎúºÍú¹Îú¼Îú¾Îú¼Òú¼Óú¾Òú¿Òú¿Óú½ÖúÀÕúÃÓúÃÕúÁØúÂÙúÅÙúÄÙúÅÝúÊßúÏÝúÍáúÑáúÓáúÕãúØæúÙçúÝìúÜëúÞëúÞïúÛðúÜðúÜðúÝòúÜñúÝðúâòúäôúæöúæöúçöúê÷úëöúìùúèùúãùúàùúÞöúÝôúÙöúÖòúÕïúÔïúÒëúÐëúÐèúÑëúÏêúÎæúÓæú×èú×ëúÕëúÔëúÔëúÕíúÔìúÖíúÕìúÖìúÙíúÚïúÚñúÛïúÝïúÝðúÛðúÖñú×ïúØíúÙîú×íúÕéúÕíúÕìúÖéúÔçúÒçúÐæúÏçúÏéúÊæúÄàúÄÞúÃÜúÀÙúÀÙú¿Úú¼×úºÓú·ÒúºÏú¸Ðú¶ÏúµÍú´Íø´Î÷µÌö²Çõ°Æó±Çò±Æï±Åð°Ãð¯Âï­Âï«Áì«Âé¬Àé©Àç¤¾å¥¹ä§¸â¦ºä¨ºã£¸á£·á¥¶ã£´ß£´á¢µã´á´Þ³Ü²Û³Ø°Ú­Ú¬Õ­Ô¬Ó§ÑªÍ§Ë¦Í«Í©Ì¤È¡Ç¡Ç¢Å¢Å Ã¡¿ ¼ºµ°­~¬w¦vsje\|zWxpRsfKk_LgUFdMAcN;\O=XOG\VIYRBXNKVTOY\J^`Vck_i{isq{x§®·¿ Ë¢Ö©Ù¤±á£±â¦¶ã¨¹åª»è«¼êª»ë«½ë©¾í©Àî¬ÁíªÀî¨Áð¬¿ï«Àð¬Äñ­Åó®Âö±Çö±Ç÷µÆùµÇù´Ëú´ÍúµÈúµÎú¶Ïú¶ËúµËú¹ÍúºÏúºÑú½Ïú½Îú»Òú½ÑúÁÑú½ÔúÀÕúÄÖúÁ×úÂ×úÁØúÈÙúÇÙúÂÛúÅÞúÇÛúÊÝúÊßúÉàúÌâúÒàúÔæúÕåúÖäúÙéúÞëúßìúãñúàïúßðúáòúàòúàòúáñúäôúåôúåôúçôúëöúíùúíùúíùúïùúðùúðúúñúúîúúêúúçùúèùúâùúÞõúÞõúÝõúÛòúÙðúÙîúÙïúÖòúÕñúÚïúÜíúÛíúÚïúÝðúßðúàðúãòúâóúáòúâòúäôúãôúäøúæõúçõúæøúã÷úÝõúáôúàôúßóúÞòúÚñúÛñúÚïúÚíúÙìú×îúØïúØëúÓëúÏêúÊåúÈãúÇâúÆÛúÅÜúÂÝúÀÚú¿Øú½Õú¾Ôú¿ÕúºÒú¶Ñú¹Òú¹ÐøµÍø·ÌôµÌò²Ëô´Éó¶ÇòµÆó³Åò²Äï±Äî°Äë®Âê©ÁéªÁç«¾ä¦½ã¦¼á«¸á§ºâ¦»â¨¸â¥¶ã£µå¥¸ä¤¶â¤¶á£¸à·à´Ø±Ø²Ú±Ö¯Ô°Õ®Ó­Î®Ì­Ï­Ï¬ÏªËªÌ©ÏªÏ©Ì¦Ç§Ç§Â£¼¡½£¶²²}«{ xxnf^sYymYqfUl[KlVIhWLbXLaYKbQGUO?XNDUVKYZGaZMcg[g|grmzw§¯ºÀÈ¥ÒªÙ ¯ß ¯à¥³ã¥¶ã¤¸ä¥¹è¨ºêª¹ë¦½ì¦¾ì¨½ë¦¾í¦½í©¾î©Âï­Âñ®Áó«Âõ°Ãô¯Æô¯Åö°Ä÷²É÷²Ëø±Èù´ÊúµÊú´Êú´Êú·Êú¹Íú¸ÎúºËú»Ëú¸ÏúºÎú¾ÐúºÓú¼Ñú¿Ñú½ÕúÀÔúÄÕúÆÖúÄØúÂÚúÃÝúÃÛúÈÙúÈÛúÇßúËßúÎÞúÔäúÔäú×äúÚçúÜéúÜëúàíúÞíúßïúáòúàñúàñúâòúäóúäöúåöúçôúéõúê÷úíúúîûúðúúòûúñúúóúúðúúðúúðúúìúúçúúäùúâùúàùúßöúÝóúÜòúßñúÞóúÚôúàñúßðúÞñúàóúàóúßóúãóúæõúåóúäõúæ÷úêöúêöúçúúèùúê÷úéøúåøúâöúÞõúáôúãòúáòúÝôúÛðúÙïúÚíúØíúÖìúÙëú×éúÔéúÏæúÊäúÈãúÆÞúÈÚúÇÛúÄÙúÂØúÀÙú¾ÖúºÔú¼Òú¼Ñú¸Ðø¹Ðø¹Íø·Êö¶ËóµÊô²Èó±Èñ³Ãñ³Âð²Ãï°Ãì®Âê°Àé­¾ç¨¼å¨¼ä§»à¡ºÚ·×¢µØ¢³Ù ²Ü ³ß¡³ß°à ²á¡±à¡²ß¶Þ¶Û±Ø±Õ³Ò°Ò«Ò¬Ò­Ï­Ì¬ÌªÍ©Ì§Í¨Ì§Ë©Î¨Ñ¤Ì¦È¦É¤Å¢¿ ¼·±®|¨v qspi^tXxmWsgRm`GkYHgTIbTE_VG_PGPO?VO@URHUVI^\HcgYczijpxz§³¿ÁÆ¤Ò©ÛªÜ®ß¢²â¥µâ¡µä¡¶ç§ºé¨¹ë¦¾ì¦¼ê¨ºê§¼ì¤»ë©¾î©ÂðªÀò¬¿ò¬Âó¬Áò¬Ãò­Ãõ¯Â÷±Å÷¯Æ÷³Çù²Åú´Èú¶Éú·Éû¶ÌúµÊúµÊû¸Êû¹Ëú·Ìú¸Êú¼ÍúºÐú¹ÐúºÏú»Ðú¿ÒúÂÔúÂÔúÄÕúÅØúÁÙúÁÚúÇ×úÇÚúÇßúÌÞúÎÞúÓáúÕäú×åúÚæúÛçúÚéúÝêúßìúáîúâñúáòúáñúâôúãõúãöúäöúæôúèõúèöúëùúïúúóúúôúúôúúôúúóúúõúúöúúñúúñúúìúúçúúäùúãöúàöúÞõúáóúãóúâóúãñúäòúæöúçöúäöúâöúç÷úçöúçôúå÷úçøúìõúí÷úìøúêùúë÷úë÷úæ÷úâøúÞôúãóúæòúâñúßóúÞóúÚðúÙïúÙîúØëúÖèúÔçú×çúÑäúËåúÌåúÆÝúÅÝúÅÛúÄ×úÂÕúÀÖú¿Öú»ÓúºÓú¼Òú»ÎùºÎöºÎõ¹Êô´ÈôµÆôµÆð¯Èî°Ãð²Áí³¿ë°Áê®Áæ°¼ç­½å¨»à¥¹Ü¤¶Ú¡´Ò³Ò±Ð®Í¬Ò«Ø­Ö­Ø¯Û®Ý¯Ü²Ù²Ø­Ú°Ö±Ð­Ï©Ñ¨ÑªÎ«Ë©Ì¨Î©Ê¦Ì¤Ì¤Ê¦Ë¥Î¢Ì¦É¦É¢Ç¢Á ½¸´­}¦t¢ppqj`~yXznRvjMn`JgXIgQAdP?\SHZVOUYG^TH`RM]\PbgYhpflrqx~®ºÃÃ£É¦Õ«Ü¢®ß ¶á¤¸ã©ºæ©»é¨¼ë©¾ë«¾í¬Àð¬Àî«Àî«ÀïªÀð«Àñ¬Âñ¬Ãó¬Ãò¯ÃóªÆó­Äô²Ãö³Äù³Åú³ÆøµÊø²Èø¶Ëù¸Êù¶Êù¶Íù¶Êù¶Ìù¹ÎùºÎù¸Îú»Íú½Íú½Ïú¾Ôú¿ÕúÂÒúÃÖúÂØúÄÙúÊÙúÊÛúÆÜúÉÝúËßúÍáúÎáúÑâúÓãúÕäúØæúØéúÛéúáêúàíúâïúãñúäñúæñúçõúçôúæöúèöúéöúé÷úéøúí÷úîùúïúúóúú÷úúöúúôúúùúúûúúúúúúúúúúúûúúôúúñúúïúúêúúëúúéùúæùúçøúéøúçöúêöúîùúîúúíúúíúúîúúîøúîùúëûúîøúðöúðúúòúúðúúïúúïúúêúúãúúé÷úêõúéöúçöúãöúåøúâóúÝòúÜòúÛïúØíúØêú×çúÓçúÒéúÑèúÊáúÆßúÆÝúÅÚúÃÖúÃÕúÃÔúÃÓú¾×ù¼Ô÷½Îù¼Ïö¾Îñ¹ÌñµÉò·Æï·Æî³Çì³ÅìµÅëµÀé³¿æ³Áæ±¾å±¿ã«½Ü¨ºÕ§¶Ô£³Ò²Ð¯Ð±Ë¯ÊªÎ«Ï®Ö²Ö°Ù¡°Û ³Ù²Ý®Û°×²Ô°Ò¬ÑªÒ¬Ò­Í®Í­Ñ¬Î¬Ð©Í«Ì«Î©Î¬ÍªÊªÌ©Ë©Ä¨Å§¾¢¾¡·¬~¨z§zunf`tZ}pRubRmZNmYIlWHdWI_KBMQ?OL<WL?\XG^_QbjXhftuy~¬·½Ä È£Î§Û­àµß¢µà£µâ¢µä¤¶æ¥¹ê¥ºé¦¸ê¥¹ë¤ºê§»ìª½í¤¹ë¤¼í¨¿ñ©¾ð¦¾ð£Àï¦½ò«Âô°Äô±Àõ­Âõ©Çõ­Æö°Æ÷¯Åõ­Äô¯Ãô°Äô±Æó²Æó³Åõ´Æ÷·ÊùµÈú¸Éú¹Íú¼ÏúÀÏú¾Ðú¾Ôú¾ÔúÃÕúÈÖúÆÖúÇÛúÆÜúÊÙúÌÙúÍÝúÒÝúÒàúÓâúÕäúØãúÛäúÚèúÝêúÝìúáíúäîúâñúäñúäòúâòúâòúåóúæöúêõúìöúíùúîúúðúúðúúì÷úòùú÷úúùúúùúúõúúòúúðúúóúúòúúìúúï÷úìùúéúúäøúãõúèóúêôúêõúìùúèúúä÷úé÷úê÷úçöúèõúíõúï÷úïùúìúúìøúë÷úêøúç÷úáöúäóúåðúåôúäöúàòúÝòúàîúÝîúÖíúÓèúÔæúÓæúÏäúÏâúÎàúÉßúÊÛúÉÖúÄÖúÀÔùÀÑøÁÐø¿Ì÷¿ÌöºÍõ¹ÉñºÆîµÆî¸Âé³Áè°Âè¯Àæ®»ã­»Þ®ºÛ©¸Þ«¸Þ¬·Û¥µÚ¥·×¨µÒ¥±Ï±Ë°Ç«ÆªÂªÅ£Ä¢Á¦Ã¥Ã¡É¦Î§Ò©Õ¬Õ¬Ó¬Ò¨ÒªÑ«Í¦Ì¥Í¦Î©Ì©Ç¥Å¢Ê¥Ì¦È§Ç§È¦È¦Ê£Ê¤Æ¥Æ£Ç¡Ã£½¼¸{¯z¨v¤nkg`~\wrVxgIrbEjWAhR<cP:\K=[ZKSWJ^QK`RL`_Pel[kuessx~¨¯ºÅ£É©Ï¬Ù¡¯à¥¶æ¥ºä©¸æ¨¸é©»ë¬¾í¬¾íª½îª¾î©¿ì©¾íª¿ï«Áí¬¿í¬Áï«Áñ­Ãó°Äô­Åô±Âò°Åô±Æö²Åõ¯Åö±É÷´Æö±Åô®Æô±ÄõµÆñ²Ãï±Äñ´Åõ¸ÅöºÇõ¹Ë÷¹Èø¾Ìú¿Ðú¿ÑúÁÐúÃÑúÅÕúÆÕúÇÕúÊÔúÌ×úÉàúÍÛúÐÙúÏÝúÒàúÙàúÜáú×èúÙéúàçúâêúÞìúßïúäñúèñúæòúäôúçòúæôúæöúèõúìöúîøúïøúí÷úïùúðûúðûúðûúí÷úóùúöúúùúúúúúòúúõúúõúúóúúóúúóúúôúúñúúîúúéúúçøúìõúð÷úñ÷úòùúîûúëúúìøúëøúì÷úîöúïöúðùúñûúíûúìøúïùúñúúìúúæøúçôúìóúëöúåøúâôúãóúàðúÚïúÙïúÙíúØìúÛîú×éúÔäúÒâúÏàúËÝúÌÙûÆ×úÂÕùÄÐõÄËñÀÌô¾Ìò½ÉîºÅìµÂè´Ââ¸Ââ³¿á¯¿ß®¾Þ­¹Û¬¸Ù¬¸Ø¬µ×®³Ú«µÛ£¶Ô¥·Î¡°Ì¡±Ê ²È®Æ«Â§Á§¾¤º¤¼¦¿£¼£¾¥Ë¥Ñ©Ï­Ó¬Ñ¯Ñ­ÐªÏ«Ï¬Î©Ñ«Í­Ê©Ë¨ËªÌ§ÊªÉ©Ë¨Ì©Ì¨Î©Í©Ë¨Ì¨Ì¨Éª¿¨À¥À ¸¯«w¡qsph~~`rR|iNtbNnYKiUJdZJaS@RMAUMCZRD][M`lZdsbijuy©±¹É£Í§Ó©Ù¬Û¤³ã¤¸â£¶å¢¶è¤¹ç¥ºç§¹é¥ºì¥¼ì£½é¤½ê¦½ì¤½ê¤¾ê£¼í¦»î¦¼ï¥¾ï«¾î®¼ï­¿ðªÀñ«Àñ®¿ñ®Áò­Àï¬Àìª¾êª»è®½æ¬¾ç­»è®½é°Àé´ÁëµÂñ¶Âõ¹Åø¸ÈøºÊ÷¿Ìø¿ÍúÁËùÃÏøÆÐûÆÐùÆÔùÄÖùÇÓùÍÕúÑÛúÒÝúÔÝúÚàúØäú×äúÚâúÝäúÝæúáèúâíúáíúáíúáïúãîúãðúãðúåðúçðúçòúæõúçôúçòúæóúäôúåóúæóúêõúìöúï÷úñ÷úë÷úë÷úíöúîöúïøúïøúë÷úì÷úèõúãóúãòúåñúêóúîôúî÷úëøúè÷úåõúèõúåñúæòúéõúéóúèóúçóúåðúéñúêòúåñúâóúâîúæðúäñúßïúÞîúßîúÝëúÛìú×ëúÕçúÖåúÔæùÓåùÐàùÍÛùÈÖ÷ÁÔöÁÐñ½Êë¹ÈèºÅç¹Âã³ÃÝ±¿Û¯½Ý­»Þª¹Þª·×¨µÖ¨¶Ó¦³Ï£²Í¢°Ê¬Ë¬Ê«Ê¤ªÎ¤¬Î®Í«È­Å«º§³£¹¡» µ±¯¯³¸¹¹À È£Ê¡È¤É§É¦É¥É¥Ë¦Î§Ë¨È§È£È¢È¤È¦Ç¥É£Ë¥É§É¦É¥É¥Ç¤Æ¤Å¥Ã£½¡ºµ|­z§u¡mliaYpQudGn^GiYEgSBcMB_OFZNGUTE[ZFaaQap^i|hpny~«¶¾Î¤Ò§Ø¬Ý²Þ¥´å¦·ä¢¸æ¢¹ç¦¹ç¦ºç¥½ê¨»í¨»í¥¿ì¤½ì¨»ì¦¼ì¤¿ì£¾í¦¾î¦½î£¼ï«¾î®¿ï®Àñ¬¿ñ¬Àð¯Áî®½é©¼å¨½à©»Ý¨·Ý¨¶Þ§¸Ý«·Ý­ºá¬ºå±¹ç´½ì¹¾ñºÁô¹Æó»Èó¿Èô¿Çö¿ÇóÁÉôÅËûÇÎüÇÐüÆÏüÈÑûÎÕûÑ×ûÓØúÖÙúÙÝúÙÞúØßúÚßúÝßúÞàúÝäúàæúáéúáìúãìúâìúâîúâîúáîúãïúäñúáòúãòúäðúáïúÞðúßîúáîúäðúèòúëòúëôúéöúãôúæóúçóúèõúçóúãóúâòúÛñúÛïúàïúäñúèñúêóúìöúëõúæóúáòúáóúáïúãñúäóúáðúàïúâïúãïúâîúàîúßïúÝîúÝìúÞíúàìúàëúßëúÜíúÝìúÞëúÙçúÔäúÙâúÒßûÎßýÌÛüÈÖùÂÐô¼ËïºÈé¶Åã±Áß®½Þ­¹Õ«¸Ð¨´Í§±Ë¦¯Ë¥¯Ð¥®Ò£­Ñ¥¯Í­ÆªÁ¨¿¤Á¡½£¾¤Â£Â¦Æ¥Æ§¿¥³£¯ ²±«ª¬ª§®·µ·ÀÆÆ Ä£Æ¥È¤Ç£Ë¤Ë¢É¥È¨É¤È É¦É¦É§Ê¦Ë¦Ê©Ë¥Ê¦Ë¦É¦Æ¥Æ¤Æ¡¾¡»¡¸¯w©zrnje`vQvjMr`Km[FjVFfOFcNH^PF^XKa\ObcUetbpkwv}¡¬ºÅ¢Ò§Ö «Û£°á¢·à¤·æ¦¶æ¤¸æ¦ºç©¹è¨¼é§Âé§¾ìª¼í©Àî§¿í©»ê¨¾ë¤¿ì¤¾í¨¿í¨¿í§¾î©Àï®Áî®Àî¬¿ï¬Àìª¿ç§»Ý¢¹Ö ·Ò¢µÑ¢³Ñ ±Ô¡±Õ¤²Õ©´×«³Ý­²â±¸æ¶¼é¸¾ê¸ÃëºÄí»Âê¼Àé¼Äë½Ãï¿ÄòÂÈõÃÈôÇËõÈÌöÊÐ÷ÌÏøÏÍúÕÐûÕÓûÒÖúÓØú××ûÚ×ûÜÛûØßûÜÝúááúâçúâéúáêúàêúÞëúÜëúÞëúàìúÝêúÜëúàíúÝíú×ìúØêúÙåúÝéúàíúâìúãìúåîúßîúàîúßïúÝïúÛîúÙíúÖîúÔìú×ìúÜîúáíúãïúäïúäïúáïúÞîúÝíúÜíúÞîúÝîúÛíúÙíúÖëúØêúÜëúÚëúØëúÙìú×éú×êúØéúÚæúÜåúÜçúÚèúÛèúÛæúÖâûÒßûÓÞúÎÖöÆÓôÂÐð¾ÌêºÇäµÁÛ¯½Ùª¹Ö§·Ï¡²É¬¿ ª¿§¼£¶ ³ ¶¢¼¤¾¢»£´£±´³­®²³µ º¸³®§¦¤¢¤¦¤¢«²±´½Á¿ À¡Â¡Ã¢Æ¢ÇÇ¢È¦É¦Æ¤È¥É¥É¥Ê¨Ë§Ì¨Í¨Ì©Ì§Ê¦Æ§È¤Æ¤¿£¿¢¼¡²|«| volkd~V}qTydNp\HlYIiUJdJ:YM8\TF\WP\aRbt^kdnp~¥y­¼É Ó¨Ø¬Ý¯ß¡³Ý¡³â¡¶ä¢¸å¤·ç¤¶è£¹æ¥¾ç¢¿é£»ë¥¼ë¥½ê¤¼é£½æ »è ºé¢¹é£ºé¤ºè¤»ë¦ºé§ºæ¥»ã£¹ß¡´Ø²Ð²É¬È©ÆªÂ§Æ§Í¨Ï©Ê¢«Ë¤­Öª°Ý¬´Þ«¸à°¶â²¸á°ºÜ±¸Ú°ºà³ºã¶»ãµ¼æµ½â½Àâ½¿ç½ÀìÂÁïÅ¿ðÆÃóÈÆóÃÉóÄÊóÈÈ÷ËÇúÐÐùÓÐúÔÑúØÓúÚØûÙÞûÛàúÚàúØàúÕâúÕáúÕáúÕàúÓáúÖåúÔåúËãúËãúÎÝúÒáúÑæúÑäúÖãúÙãúØæúÙèú×èúÔéúÒëúÎèúÑéúÔæúÕæúÖéú×æúØëúÙèúÕçúÏèúÐèúÕèú×åú×èúÐèúÎåúÑæúÌäúËáúÎàúÑáúÑâúÏâúÍâúÎâúÐàúÐÝûÏÝûÒÞúÑÚúÐÚúÐÚúËÖùÅÑ÷ÂÐò¼Çå¶ÂØ¯¾Ò«¸Í§²Ä ¯¹¨¹¡·¡®¡§ |z¢¢¦¬« xt|yyzy¡w{¤ª¬¬µ¶¶¹º½ÁÅÈ Å Â¢Ã ÆÇÇ É¤Ë¤É¦Ê¦É£Æ¢Ä¡ÅÄ£¿¡½º²}ªt¤ogfe[~}Z}qOtdGk[CjT@hN?aRF`^G`bP`aXap]hfqnzyª¹ÅÐ§×¢®ß¥±â¥·ä¥ºç¨¸è§½é©¼ì¨ºíªºí«¼ì¨¾í«Áï©Âð¦¾ï¦¾ï§Àï¨¼í¬¾í¨Àë£½ê¤»ì©¼ëª¼ê§¼è¨¼ä§¹Ý¢·ÔµÐ¬Î¬Ç©Á©À¨À£¿¤À¥Ä§Ç«Ê£¬Î¨­Ñ­²Ö¬´Þ®²Ý¬´Ô§¶Ò©´Ð¨³Î­³Ï±³Õ±³Ú´³×´¶Õ´µÕ´´Ú¸´Ýº¶×·¹Ó»¹×¸¸Ø¶¸Ú»ºãÀ»éÂ½éÆÄíÊÇðÏÊõÓËûÕÍúØÒúÖ×úÕØúÕÜúÓßúÒÞúÕßúÔáúÒáúÍáúÉáúÊàúÎÝúÏÞúÌáúÍáúÒàúÓäúØãú×çúÔèúÓçúÕçúÓèúÔçúÒçúÔéúÙëúØëúÖêúÓëúÓëúÒéúÑèúÑçúÐäúÒçúÑèúÏäúÎâúÍäúÎãúÍâúÏâúÏâúÊáúËßúÏßúÌÛúËÙúÍÛúËÚ÷ÈÕöÆÔõÄÐòÀÊì»Èä´ÈÛ«¿Í¥¶À±¹¬³¤¤ |xz{yxxwtyvrtuzx}£¡{{st{{| ¦­®¨°²³¶·¼ÃÆÆÆ È£É§É¥Ê¢Ë¡Ì¦ÎªÍ§Î§Î©Î¨Ë£Æ Ç£Å¨Á¤¿¼±|ªx¥somh`|ZytTtfOs[Ko[FkK;WM?]TH__LbnSj}_qf{s­¼ÉÏ§Ø­Þ®Þ¯à³ä¶ã¢¸é¦¹å§¸ä§¹è¦»ç¢»é¥»ë£¼ê¢½é£¼ê£»è¡»è ºå ¹æ¸æ¸â¸ã¡¶á¡´à ²Ú±Ò²Ë­Ä¥º£±³·´ ¯¯°¶¾£½¦À§Ç¦Ì©Ç©»¥¸©¾§¿£À¥Ã§Ã§Á©¹§µ£¶ µ²¡³²± µ¤¼¤¦¿§¦Æ«ªÐ­²Ù²·à»¸çÂ¼îÂÃòÆÃôÇÈ÷ÆÍúÆÏúÆÓúÈÓúÆÔúÁÔúÀÖúÀ×ú¿ÔúÃÔúÇÓúÄ×úÃÚúÇÚúÉÛúËÝúÍßúËÞúÊÞúÏáúÍâúÎãúÏâúÎãúÏäúÐãúÐãúÎæúÊãúÈàúÈáúÈáúÉàúÇáúÃâúÃÞúÃÙúÄÚúÇÞúÇÝúÇÜúÆÜúÁÙú¼Öú½×ú½Ôó½Ïë»Ìê¸ÉëµÆå²Äá¯ÂÝ©¾Ò¢¸Å´·¯¨¥£{usqligbb~yf|d{b{f{g}wdu`||`|}a|z`{{_|{a}}e}l~t~v}plqxulijehppvx¥|£{¢{¤}¥­µ½À¾¿¡ÃÈ¡Æ£Ä¢Ç£È¦Ê¤É¤É¦È§Ä¤Ã¡Ã£Â¡¾ » ¹±u¥rlgc[}WzwWwmLraAkX@gS?hXF^YJ^bU^nXgyZskxr­ºÂÎ¥×ªÜ°Þ±â¡±ç¤µé¥¹çªºìª½ìª½ì«¾ïª¿î©¾ì§¼íª¾í¨Áí¦Àë§¿ê¨½ë¤¼é¥¹æ¢·ã ¸á¡¹ÜµÞ±Ö³Î®Ê©Â©¸¤µ ­±´«®­¯¶º »½ »¢¸¥¶ ²³­ ±´¯¬§¤  ££ ¥ª°³£¾¥¥Ë«©Ô±°á±¹ã¸·ê¾¿é¿Âé¿¿ô¿ÄõÁÊùÂÍüÁÎû½Îù¼Íû½ÏûÀÐúÆÒúÆÖúÂ×úÅÖúÉÚúÆÚúËÞúËÝúÌÜúÐàúÐàúÑäúÒäúÑäúÐæúÎåúÍåúËæúÉãúÉáúÉáúÈàúËãúËáúÇáúÂßúÁÛúÃÛúÆÜúÈÝúÈÝúÅÚúÀÖûÀÖü¼Óô¶Ïê²Ëä°Çà¯ÀÝ«ÀÕ©½Ï¥¸Ç´º­±¦¤¢zyupoojl~lfa~d}h|{cy~d{~k|yg|`||d{|i}g}f~d||i}}ijqqjn{|pounkpov}¡¡¤yy|~¦®¸¾ÀÄ¢ÇÈ¢Ç¥É¥Ì¦Ê¨Ì¨Ë¦Ë§É¨Å§Æ¦È¥Æ£Ä¡Á¡½¡¸­{¨vqlfb|_sTyhLq`Kj\IjYIZXJ^cSap[e}apn{ z²¼ÃÐ¥Ú«Þ¡²à¢´ã¢µç¤·ê¨¸ê¨¼é©¼ë©½í©¾í©½îª½ë¨½í©Àí¦¿ë¤¾é¤¾é£½è¡¹æ·áµÚ´Ö³Ò±Í­Â«¿¤½ ´¢¯ ®¬ª§¥ª©­µ¶®¯ª¤ ¡§{ypmqtutqsxxy~¤¯½ Æ£¦Ê£¬Õ©²Ù®¶Ù­¸à°ºæ·½ì¹Ãò·ÇóµÇò·Æô¹É÷¼Íú¾Ìû¿Ðú¿ÓúÁÓúÄÕúÃÔúÆÚúÉÝúËÜúÌÝúÍßúÍßúÏâúÎãúÍäúÉãúÈãúÆãúÆàúÇßúÈàúÈÞúÇàúÈÞúÆßúÁÞúÁÛúÃÙúÂØúÄÛúÂÚù¿Öø½Ô÷»Ïó²Ìé­Çá¨Æà£ÃÛ ¹Ð¸Ç´Â¯ºª®£¦vpnolghigg}f}~`]}~_|xavz_t~`w|exx_{y]zyb|}i}i}g}az{c}|c|azf}k}gkrrqrrqlggjtyy{|yrnpsu~¥´½ÂÂÅÄ¡Æ£Ê£É¥Ë¦É¦É£È¢Æ¥Å£É¤Å£Â¡¿ ½¹°|ªx¤sldax[|sRwlNs_Lk[HhVFVTG`_MhqZgfnp}£}¶¾Æ Ó§Ú¬à¡³å ¶ä¡·ä¥¹é¦¹ì£¼ç©¹éªºê§¼ê§¼ë§¼ê¦¾ì¥¾ì¦¼é¤¼æ ¼ç»åµßµÙ´Ò®Ì«Æ«½©· ¶³­­¦¦¥{ {¡}¢§«°®|x{{trsojmlgeg~j}k~}hgj|igqp{ «°· Ã¤Ï¬Ó³Ô¥´Ú¬´ß­¹æ«¿é­Âê²Âí´Äò·Èø¶Çû¸Çú»Íú½Ñú¾ÏúÂÒúÃÕúÅÙúÇÙúÇØúÆßúÈÜúÎÝúÌßúÉáúËáúÉáúÆßúÅßúÅßúÆÝúÈÝúÅßúÄÝúÄÞúÁÝúÀÙúÂ×ú¿Öú¿Øú»Õù¹Ñ÷¹Ðõ³Êì©ÇâªÂß¨ÁÝ¿Õ¶Í²Å®¾ª´¤©| nhggb~]|cxcxa|`{^v|[z}]|w^xwZwwZxy]w^v|\tx[y}_}d|e|b}~^|~_z|`w|bye{fwfli|f}mrplkfafil~nqsqngdjlp|£³º¼ÄÃÃ É Ê£È¤È¥É¡Ç¡Å¥Æ¢Æ¡Ä¿¢¼ ¼¸~±z«y¨tj_Z~|XztOvlLq`Lk[Ii`LabNelYlfqow}¯¿ÈÐ¨Ø ®ß¥®å¥µê¤¸ê§¹é¬¼î«¿ï¨Àë­¾î­¾ð«Àï«Áî¬Àí¨Áí¨¿ð«¾í¨¿é¥¾é§¼æ µß¶Ô³Ï«Ê©½§º£¶³°¯¬¥¢¤}£| £ª¬ª¦~zxxuv{pssll{i}o~jdg|h~}jjj{f~ejmmx¡¦¬±½Å§Ê©Ó£®Ö¦´Ù¨µà¬»ä­¿å¯¾ê´Âð¶Äô·È÷ºÇù¼Êú¿Ðú¿ÐúÃÓúÄÕúÄÖúÆÕúÇ×úÆÞúËÝúÐÚúÐßúÎãúÏåúÐäúËâúÊãúÉãúÈàúÉßúÊãúËáúÊáúÅàúÁÜúÁÙúÁÕú¾Õú»Ó÷¹Íö¸Ëô¶Íí®Çã­Àß©¾Û£½Ð ¸Ï²È¯½©¯¢¤{tnmiddf~f|dd~~ewf|{ee{e|~c|b}e|j}e~hkhhijyf{hm~j{mqm~kquxqqqjrm~kpporupjlmlv¦·¾ÃÅÈ¢Ì£Î¨Ë§Í§Í¥É§Ç©Ê¥Ç¡È¢Æ¥Á£¿½¸µ¯}£tkcaY~qUviUpeQpUD_XF`hTh~conw {«¹ÅÐ£Ú¬Ý°à²ä¢¶ã¢µã¢·ê¥½ê¤¼æ¦Àç¦½ê§»é©½ç¦»é¥½ç ¼è ºç¡¸ä ·â·Ù±Ð­Ç«Á¨»£±«¥¨©£¤uzuqv x£z¢}wrmddggl|mya|~\}]sXrrQxrWst\vrY{sXy|]x{]z}_zbze}c`ajkjt¢~©³¸¾¢È§Î­Ì­Ò ±Ú¤¶Ü¨·à¬¹ê®½ï¯Áò³Äô¶Ç÷·Ëú·Íú»Ìú¼Ïú½Òú½Òú¼Òú¿ÔúÆÖúÄØúÆÛúÊÜúÆÝúÉßúËáúÇÞúÃÝúÄßúÆÜúÆÛúÆÛúÄÚúÀÙú½Øú»Óú»Ðú¶Ëö³Êñ´Èí³Åé¯Æå©ÂÝ½Ô¹Î¶É°Â«½¥¶¤ªv p kgc```]z]{]\|[xZz~UzzX{|[y\x]{^|d}`~}ce}_yw`|wbya{`|`_{]{a~bb~e|g~d|e~mi~a|f{wfzbzd|hzew`|k|i{f{d~`zbzv`yc~k|x}©²·¿ÁÂ¢È¢Ê¡È¥Å£Å¡Æ¢Ä¡Ã¤Å¡Ä ¿»º´|­y¨u£nfbY}{SvnOu_FoU?f_ObeSdvbonwx~ªµÂÎ¤Ù«ß¯á¢¶ç§¸é¥ºê¦ºì«¼î¬Àî§¿í©¿î­¾ð¬¿îªÂì«Àò¦¿î¦¿ë¨¾ê§ºå ¸Þ¸Ó²Ë¬Å©Ã§¼¢®ªª~§¤¡z{yy~¥£}~yosplkkig~eed~]~Z{_x^~Z_~efchommimqu{ª²¸º½¥Æ©Ë±Î°Ô ¯Ü¤³à©¸â«»ì¯¼ñ±Àó·Âõ·ÅùµÊú¹Íú¼Ïú»Ðú½ÒúÀÓúÀÓúÄÕúÆÚúÊÚúÌÝúÌßúËßúËáúÌàúÊßúÆáúÇßúËÞúÇßúÃÛúÄØúÂÙú¾×úºÒû½Ñù¹ÏöµÍò³Êí°Åé¯Äå¬Âß¤½Ô¹Ê¶È­Â«Ã§½¦³¢¯|©urkkjhjggggfabehjikiifdljkmmnllmlkkfnnkiiki}f|fziwj|ooifhf|f{}el|z|­ºÂÅÈ¡Ì¦Ê¦Ê¨É©É§Ì§Ê¨È¨Ç¥Ç¤Ä£À ¿º´®{¨utmg`}xW{jPqdOmZO^fUbxcomwx~®¹ÅÑ£Ú©à±á¡µæ§·è¤¹é£»ë©¼ì«»í¦½ë©¾ë©¼ë§½ê¥Àë¨¿ë¦¾ë¤½ç¢»ä·Þ´Ó¯É«Ä¨¿ µª£¢|¤xvvsntxx{~zwtrpmnigiif}cbc|a}|]}_}^|abce`dhhiolkptw­±¸»»¢Ã¤ÈªÎ®Ì®Ó¢±ß¦´Ý©¶áª¹ç¬»î±Àó±Ãõ®Ã÷±Å÷·Èø¹Êø¸ËøºÌú¾ÐúÁÔúÄÔúÆÕúÇ×úÉÚúÊÛúÈßúÈÜúÇÜúÁÞúÀÜúÅÛúÁÙú½Ôú½Õú½Óú¹Ð÷µÒò´Íñ²Æñ¯Èì¬Èå©Àâ¨½à§¾Û ¸ÒµÊ³Ä«Ã©Á¥º¥´¡°{§uonnkgjhjhghghkmkiliihimjloswqomheec`a|g|ida~~b{z[xx[tyft}kwkvkyg|c|cxbu^ty_vz`vhvu}{±½ÂÆÉ È¢Ç¢Å¦Ä¥Æ¢Æ¥Å£Ã¡Â¡¿ ¼»¸³¯}©xria|Z|vVwoPpaIl^Q`jYd{dqn{¤}¶ÃÌ¢Ó¦Û£«ã¤³å£µè¨¸ê¨¼ë¦¾ì©¾íª½ð©¿í©Àê©¿ë¨¿í¨¿í¨¾éª¾ê¦¾ç ¹á¶Ø²Ì¬Á¤¹¡¯¥|¡z¤~¡ztponruz|zyzzxtssojjkjllfddchikoqql pojo¢u r¡v¥|¨{«|±·¾Â Æ¥Ì¨Ë¬Ñ¯Ð£±Ò¤´Ú¡µÞ§´á©¹æ¨¼ë¬Àð°Áð°Áõ°ÅøµÅú¸Çù·Èù¸Êú½ÍúÀÒúÅÔúÃÒúÄÖúÇÚúÉÙúÅÜúÆÜúÆÜúÃÜúÀÛúÀÜúÀÖú¾Öú¼ÕúºÏú¶Îù³Ñó³Ëñ°Çï®Çé«Æã§Áá§ºß¥½Û¹Ô¶Ì³È¬É¬Å¥½§¹¦·|®{©w¥r trlmloq¢p¢q£q¨q¦s¨w¬tªo¨x¤s¨s«uªu«w¨s t¡v£yyuqolkjg^`i~g`_}}a~wZ~uWyv`v}jvkyizgydz}b{~by`u}`vzZwy`vrxy~ª¹ÀÃÄÊ¡Ç¡Ç§Ç¤ÅÇ¥Ä£Ä ÄÀ¡¼ »¹µ±ª{ tjaZ~zZxrStdEpeTdn]djru°ÁÌÒ¦Õ«Ü£®ä¦³ç§·ë©ºì¬¾íª¿îª¿í­¿ð­Àð©Áì©¿í«¿ð«Àî«¾ìª¼ê¦»æ¸ÛµÌ°Ã©¹ª¡~ w¢w£|yompr{z|~ |¥|¤}¡~~{zwqpqpoppmlmmrt t£y©}¯}¯~³}²w­v®|±|­z®¯³¸¹À¤Æ¥Ê¦Ñ©Ö ®Ð³Ô°Ø¢°×¢³Ù¡´à¤¶ä¨ºè¨½ê«¿í°¿ð²Áò²Çö³ÄøµÆù¸ÊúºÌú½ÌúÀÏúÂÔúÂÔúÄÖúÇØúÈ×úÆÚúÆÚúÆÚúÅÙúÄÙú¿Ùú¿×ú¾×ú»Õú¸Ðù¶Ìù²Ìö²Ëñ°Ìî®ÇêªÂå¥Àâ§»ß¤½Ý¢ºÔ ¸Í³Î®Ì®É©Ä©Á§½¡¸¶¶y¯x©w©t©u­v¬v­{±~´}¸º ¼ÀÄ¢Ã¤Â¥Â¥Å¥Ã§¾¥¼ ¾¦¸£¶¢¶¡´}±~®zªz¥xtqojglkcda^z[}]{dwi~ecx{cx~b~a}fx}bw{]w~awjzt{°½ÂÃÈ¡Æ¡É§Ê¤ÇÉ¥Æ¤Ç ÇÄ¡À¡½½¹¯}¨z¦xohc_zrTvkHu_Rcn[anq{³ÅËÏ¤Ö©Ý«á¢±ä¥µè¥¶é¨¹é§»é¥»èª»ê«»ì¦½é¤ºè¦¹ê§¼ç§»æ¤·ä³Û³Ê®»¦· ®| ursrnk|hf}i|o|r|ttv{~¢xyyvvummr t¤t¢q¤p¦q¤q£r¤t¨v°u²{±³}¶}¸}¹ ¼|¡»{¡» ¹}·¶¶¹¼¾¢Á£Ç¥Ë§Î¦ÒªÓ°Ô¯Ò®Ö¯Ü¤°Ü£µÜ£·â¦·æ¨¼ëª½ï¬¼í«Áï®Àó²Âö´Çø¶Êù¹Ëú»ËúºÎú»Óú¿ÑúÂÏúÃÓúÄÖúÂÕúÁÔúÁÔú¿Óú»ÒúºÓú¸Ïú´Òú´Ðø´Çô®ÊòªÈîªÃê©Âç¥Àâ¢¹Ý£¹Ý¶Ù¶Ó³Ï°Î¯Ë©Æ©Å¨Á£¹¸ ½}¼|·wµuµx´x´}¸|º~¼¡Â£Å£Ê§Ë¦Ñ¥×ªÔ®Ò­Õ«Ó­Ñ¯Ð«Ë«Î®ÏªÍªÆ©¿¤¿¤¶³­z¤s£s©s¥n¢j¡orjf\\a`~[x}_{xZxt[wx]u|YutWys_st\q{[q[t~Zwwgtu|}³ÁÄÁÀÄÆÃÂÄÄÂÀ½¸¼¶«z¦x£tohb~\wnQsdEqk[ieq{­¼È Ð¤Õ«Ü°ã¡²æ¨´é¨µî©¶ï«¹ð¬¿ïªÀí©½ï¬¾í¬Ãí¬¾ï®½ï¬Áë¨¾ê¤ºäµÐ±Ã©Ã¡¹ ©}wyztlfimnpxsqz~z~}{§±«}§­µ¸¹£¿¡Ä£Â¦Á§È¨É¬É®Ï­Ï­Ë¯Ò°Ô¯Ñ¯Ì®Í­Ð°Ñ°É¬È«È¨È©Ê¬Ë¨Ì©Ï«Ñ­Ô®Ø¡­Ø¤³Û¢¶Û ¹Ü£¸à¦¶ã¦¹ä§¸æ§ºê§¼îª¼ð­¾ò©Ãô®ÆöµÇù¸Éú¶Íú¸Ðú¾Ìú¼Ñú¾ÕúÁÕúÂÕúÃÔúÀÖúÀ×úÃÖúÃÕúÀ×ú¿Ûú¿Öú¼Óú¹Óú¸Ñú¶Íø²Ìö°Éõ­Æñ¬Èî¬Æë¨¿ä¤»ã¤¶ß ·Ù¶Ö²Õ°Ô±Ï«Ë«Ê¬ÉªÈ©É¨Æ§È¥Ê¤È¦ÉªË¦Ì¨ÏªÓ®Ö±×²à¶â¡·å ·ê»ç¢¿ç¡¿ê£½è¡¾å½æºæ¤¼ã¡¼ãºà»×¸ÒµÓµÈ®Ä§¿§º§¸¢¶¸~ ¶~´²­y­t¨u¥n mohffd`\{]|gy`xa{h{f{i|s{®ÂÆÅÇË Ê£É¤Ì¥È¦Æ¤È¡Ç¡Â¢¿À¸´°§{£usf^~|^znYwjVd~bm z|°·ÆÏ¡Ö¨Ø­Ü¯ã¤³ç£µé¤¹ê§¸ì¦¸ê£ºç¤¼ë§¼ì«¼ëª»é¨ºé¨¼ã¢»Ú´Î²Æ«Å¢¾¬vqmiigya|Y|c}h|e~imnrssurw¢x§w­z²·½ Á¤Ã§Æ¦È©É®Ð®Ô°Õ³Ø³Ú±ØµÞ¶à·Ý¹Þ¹Ý·Ü¶ÛµÛ·Û¶Ú²ÙµÒ³Ð¬Ï©Ê¬Í«Ó«Ñ©ÎªÐ­Ó­Ó®×±×°Ù±Ý³Ý´â ¶â¢·æ¡·ë¤¹ë§ºë¨¼ñªÁò®Åõ³Æù³Æù´Ìø·Êú¸Íú¸ÍúºÐú¹Óú¹Ðú¾Ôú¼Ôú¼Óú¼Ñú»Ðú¼Óú¸Ñú·Ðù´Ð÷°Í÷¯Ì÷°Êó®Æí©Âí§Âë¥Áä ½à»Û´Ø²Ô°Ó­Ô¬Î®ËªË¨Ê§È§Ç§È¥Ê¨Ì§Í§Ì©Ð¬Õ°×²Ù±Ý²ß¸á¹è£¹ì¨¾î©Âï¨Áò«ÁîªÂð¥Âî¨Ãí«Äî©ÃïªÁï¨Àê©Âå¤¿áºÝ·×µÑ²Ê®Æ­Ã«¿¨Á¤À¿ ¾ ºµ²}­x­sªq¡pmkccd^}^|[y[w]w`zd}avh}r~¢¸½½ÁÄÃ Ã£Å¡Æ ÅÃÀ¾½ºµ²­{¦wrj_XxTwhPqx`lru¨¹¿ÊÓ¨Ú«Ý ®á£²è¦µê©¸ì¨»ë«»íª½ì©¾êªÀîª¾ñ¬¾ï¨Àí§¾ë©¼ã¢¼Ø¸Ó±Ô¬Ê¦³ ¤zrmmn~heimkltquzz¡xy£z§¬²¸¿ É¤Ð«Ø¯Þ³à¡¶â¤»ã£¾æ¥½ê§¾é¦Âè¤Âì«Àì¨Âî¨ÂòªÂñ©Ãî¦Åï¥Âí¡¾ì¢¾ë¥Àê¡¿é¡¿ç¿á¼ÞµÝ²Ù´ÙµÝ²Û²Ú³Ú³Ú³Ü±Ý´Ý³Ý µÞ ·Þ·ä ¹è£¹è¥ºê§½ï¨¾ð¯¿ó°Áõ³Ç÷¶Åú¶Åú·Ìù¸Ðú¹Ïú¼Ïú½Ôú½Öú¿ÕúÁÒú¾Ôú½Ôú¾Óú½Öú¹Ôú¹ÐúºÐú·Ðù³Îù±Ïù³Ìö²Èð¬Åî«Ãì©Àç£¿á¡¼àºÞ¹Ùµ×±Ú²Õ°Ñ¯Ò¬ÒªÐ«ÑªÒ¨Ó¬×¯Ú¯Û¯á²âºæ»ë¡»ì¤¾ï¥Âó­Äõ³ÂöµÉ÷¶Ï÷·Ëø¶Èö¶Ì÷´Ïö³Íö¶Ìö¹Í÷¸Ëø¹Ëó³Êñ­Éï©Åé¦½å¢½Ü»ÚµØµÔµÏ¯Î«Ë©È«ÈªÇ¥Á¢¼¡¶¹¹±y«v¦w£r¢r¡qkjdeg{ejmynv ´½ÁÄÆÇ¡Æ§È¢Å£Ç£Æ¡Ã¡Â¢¾¾¾µ¯~®~¨vnha[zrYw~epuyª¼ÆË ÓªÙªß®ä¢²å¦µè©ºê¨»ì©¼îª¾ð©¾í¨¿ì§¿ðª¿í¦¿ê¤¼ç¥¹â ¹Þ·Ú¯Ì©¹£¦xrljji~ihlmmsz§u°y¯y¯{°¬µ~®²½Â¤É§Õ¬Ú£±à¨·è¬ºì°¾ñ³Äõ²Æõ²Æö±Èö°Êõ°Ëù´ÊùµËù´Ëû³Ëû³Êù±Ëû±Éù­Çø«Æø«Åö©Åò©Çï¥ÂíÁé½æ¹æ¹ãºà·ã¶ä¶â¶á¶á´ßµà¶á¶á·â¸ä¹è·é¤ºè¥½í§¾ò®Àó®Áö±Äø´Ãú´Äú´Ëú¸ÏúºÎú¼Ðú½Òú¿Óú¿Õú½Òú½Ôù¼Òù¼Ñú»Õú·Öú¸Ðú¸Ðú¶ÏùµÍø´Ì÷°É÷®Æñ©Åë¨Âê§¾ç£¼à¡ºß¸ß¸Û¶×²×®×®Õ±Õ­×«×®Ö¬Ú¯Û°à³äµç ·ì£»î§¿ò¥Á÷«Ãù²Åú°Èü¶Ëü»Íû»Ðû»Óû½Òû¿Ðû½Ôû¼Öû»Ôû¼Ñú¿Ðû¾Ïû»ÑùµÍ÷²Ìò°Èí¬Âî¨Äç¢¾å¡ºâ¹Þ¸Û³Õ±Ñ±Î±Ë­Ê§È§Ã¥À¢À¾¸µz®z¤y£w¥t qnhhkjik}lry©·ÂÅÆÇÆ¢Ç¥Ã¥Ä¢Ä£Ä£Ä¿À¼¶±¬~©x£rkc[ysVwepry«½ÇÌ¥Ó©Ù«Ý¯à±â¥´å¥¹è¦ºë§¼í§¼ð¦»ì¥¾ê¥¿íª¾ê¨»å¥ºã¤¹âµÝ²Ë®´¦§yneef`^f~jfkr x£{§|¶¹~¹ÀÃÃ£½£À¢Ê§Ï­Ñ±Ý ´ã«·å¯½é±ÀïºÂôºÈö¸Ë÷·Ì÷¸Îù¸Ïú·ÐúºÏú½ÐúºÑú¸Òú¹Ñú¹Îú¸Ïú·ÏúµÎû±Íù­ÌôªÉôªÄô¦Åñ¤Äí ¿í¾é¾å¼è¸ç·ä¹å¹â·á¶â·ã¶ãµæ¹æºç¸ê¡»ê£¼ë§¼ðª¿ñªÁó­Ä÷±Åú³Åú³Èù·ËúºÌú¹ÎúºÎú¹ÎúµÐú¶Ñú·Òù¶Ñù¶Ïú¹ÏúºÑú¶ÒúµÐúµÑø´Î÷³Èõ­ÇôªÅî¦Äé¤Áè£½ä¡ºÞ¹ÛµÜ²Ú´Ö±ÔªÔ¬Ö²Õ®Ø¬Û°Ù¯Ýµâ¶æ¸ê ¼î¦Àñ©Ãõ­Ä÷°ÈøµËú¹ÌúºÏù¼Ñú½Óú½Ôú½Öú¿×úÅÖúÁ×ú½×úÀÖúÁÓú¾Ðú¼ÑúµÒùµÍ÷´Êò¯Çï¬Åï©Åî¤Àê¡Áä½â¸ß¹Û·×µÓ²Í¯É¬ÈªÃ¦Â¤Á¢¼¡·³|«z¥w¤v¤w¢urigijgdlnt£²½ÃÄ¢Ä¡Æ¡Ã¥Ã£Â Â£Ã£ÄÁ¾ ¸·²ª{¥z¢tjb}W{pPqrv~¶ÄË¢ÑªÚ¬Þ¢±à¤´ã¤´ç§¶ê©¸î¬ºî­¿ï­Âñ¬Áï¬Áí¬Àî«Áî¬¿ë­¿êª¾å¡·Òµº¯²§­{¢skljgfjrrx¥~­³´¸» Â¦Î«Ó«Ñ­Ô±Ô°Ö²Ý¤¸á¬»ç¬½î¶Áô¹Ãù»ÇûÂÍúÂÒúÂÔúÄÔúÇÕúÆØúÄÙúÅÛúÃØúÃØúÂÙúÀØúÂÖúÅ×ú¾Õú½Ôú¼Öú·Ôú³Ïú´Êú±Ìú­Ìú¬Éù©Èõ¦Æò¦Ãñ¥Âï¤Ãí¢Áí¾ë½ë¾ç¾æ½è ¼ê¢¾î¤¿ï¤¿ï¥Àï©Áò¬Áô­Äô±Äö²ÊùµÌú¹ÊúºËú»Íú¼Ñú½ÒúºÑú³Ñú²Òú³Ðú´Ñú´Óú·Óú¼Óú¾Òú¹Õú¹Òú»ÔúºÓú¶Ìø²Ìõ¯Çò¬Èð©Åí¨¿é¥¾ä½ã¹á·Þ¸Ý¶Ü²Ü³Ü¶Û´Þ´å·ç ·è¤¼î¨ÀóªÄ÷­Èú´Êû¸Ìú»Íú¾Ñú¿ÔúÃÖúÆÙúÃÙúÄ×úÅÚúÇÞúÈÞúÉÝúÈÜúÆÝúÇÛúÇ×úÃÖúÁÙú»Øú¼Òú¸Îù³Îö³Ìô³Èó¯Çð«Çí¨Ãë¨Àæ¦Àã£¼à¼Ü¶×µÓ¶Í¯È¬Ã¬Å©Â¦º£¸±³²¯¯¯~¬y«t¤ppr¡s£z y¢{«¶ÀÅ¢Ç¦Ê¨ËªÇ¤Æ¦Ç¦È¦È¦Ç¦Ä¤Á¡¿¡» ¶³­¦| ti`}_wtq{|µÂÉÎ¥Ó¨Ù¬Þ°à²ß´â£µè¦·ë¥¹ì¥»í¥¼ë¥»è¦½ç¤¼æ¦»å¤¹ã¸Öµ¾¯º¤´w«s¤mkgfdbd lps¡x©~´»¾Á¢Å¦Æ§Ê§Õ«Ò±Ö¡´Ü¢´Ý¥¶à¬»å¬Àë´Áô¹Ãú¼ÈúÁÌú¿ÏúÁÕúÅÔúÈ×úÇÚúÃØúÂÙúÄÙú¿Öú¾ÕúÃÖúÃÓú¼Óú¸Óú·Òú·Îú¶Ìú³Ìú²Êú¯Êø¬Ëø¬Èú«Åö¥Æõ Åò¢Äï ÃîÀì¾é»ç»çºé»êºê·ì»é»ì¢¼î¥½í§¿î§Áó©Áö¬Äö¯Çø²Éú´ÊúµÊú·Îú¹Óú²Ñú©Îú§ÐúªÎú¯Îú±Ïú³Ïú·Îú¸Ðú³Ñú²ÏúµÍú¶Êø²Çô­ÈñªÂî£Áì¡Àè£¼ä·â¶ÝµÞ³Þ³Û±Û­Û²Ý°Ý±ãµé·è¸î¥ÀóªÂø±Äû³Èú³Ëú»Ïú»Îú¾Ñú»Óú¹Òú¾Òú½ÓúÀÔúÂÓúÄÕúÇØúÇ×úÄÛúÅÛúÄÙúÂ×ú¿ÖúºÖúµÐú´Ìù±Ëõ®Êó®Éò¬Äñ©Ãì©Âë§¾ë¤ºç¢»âºá¸ßµÚ°Ô­Ò­Ñ«Ä©Á¦½£µ~·|°|²|²{®{¬|«z¨x¥s qqrq¡p¨vªw©y­ºÀÃÄÃ¡Ä¡Á¢Ã¡Ã¡Ä¡Æ Á¼¹¶³®¦¥wpfV~wOw~~¢¸ÆÏ ÔªÕ¯Þ£¯ã¥²â£¸å¤¹êª·ï«½ð«Áñ¬Âñ­Àï«¾ì¨ÀìªÀì­¿ê¨½ß ¼Ô¹ÏµÊ©Á¦·¤®y©v¥w«v®x°{µ}·¶µ³µº ¾¢Â£È¦Î¬Ñ­Õ ¬Þ£¶Þ¥»ã¬¼ê±¿ê±¾è±¾ðµÈö½ÌùÁÍúÃÐúÈÕúÉ×úÉÚúÊÜúËÞúÌáúÌáúËÝúÈÞúÃÝúÄÛúÈÜúÅÚúÄ×ú¼ÖúºÕú»ÒúºÑú¹Ñú¸ÐúµÍùµÏù´Ïú²Êù³Ëù«Ìù¬Ì÷­Êô§Çð£Æî¢Âð¤Âï£Áî¡¿ð¢¿ñ§Àñ¥¿ð§Áò©ÂóªÂò«Äô­Çø¯Äù³Åù´Êú¶Íú»Îú½Ñú¿Ôú¾ÖúºÖú´Øú°×ú±Óú³Ñú·Òú»Õú¾Öú¿ÖúºÔúºÑúºÒú·ÑùµÌö±Ëô­Çñ§Çí¤Åë¥Àè¥½å¼ã¸ãµâ¶â¶áµà¸ç¸ê¥¼í§¿ôªÂ÷®Æø²Ëù¶Êú¸ÍúºÐú¼Ðú¼Öú½ÕúÁÕú¾×ú¼×úÀÔúÁÙúÅÚúÉØúÈÛúËßúÏÛúËßúÌàúÈÞúÅÜúÅÛú¾Ûú»ÕúºÐú¶Îø²Íö´Êö´Éô®ÆñªÅó­Ãò­ÀëªÀé©Àè£¼æ»á¹Û´Õ±Ó¬Ì®Ê¬Ç¨Ä¥Å¢À£»¡¹¹¸´µ´²}®©¦}§­¯´»¿Æ¢É¥É¦É¨É©É©Ç¦Æ¥È¦Ê§È¥Ä£Á ½¸´±« wqfyXwy¤¹ÆÎÓ¥Õ¬Û®Þ°Þ¢µä¥·ê¦¶î¥¹î¥¼í©¿îª¿ï©½ì¥¾ê¥¿ç¥»å¢ºÞ¸×´Ù¯Î¬Æ§¾¡µ³z®x°|³µº¾¾ÂÁ¢¾¢Ã¡Æ¨Î¨Ñ¨Ô­×±Ú±Ü¤¶à§¹è«ºï­¼ð®¿ñ¶Â÷·Èú¼Ëû¾ÍúÂÒúÈÕúÇÖúÆÙúÈÚúÉÚúÊÛúÌÝúÈÛúÇÝúÆÝúÅÝúÄÚúÁØúÀÖúºÔú·ÒúµÐú´Îú´Ïú³Îù²Ëú³Ìú±Íù¯Ëú°Éú¯Êø®Èø¬Ç÷©Çõ§Äò§Äñ¢Ãï£Âð¢Àð Àï£Âñ¢½ò¦Áó¥Âõ§Áö©Âõ©Ã÷®Ãú²ÅúµÉú¸Ëú¸ËúºÎú¿ÓúÁÕúÁÕú½Øú´Úú·Øú¶ÔúºÖú¼Øú½Øú¿ØúºÓú¹Òú¶Ðú´ÎúµÍ÷¯Éó¦Äï¥Ãê£Àæ½ãºàµß²Þ´ßµá³ß³ã·ì¤»ñ§¾òªÀõ°Äú³Æû¶Íû¶ÌúµÍú·ÑúºÐú¹Ïú¹ÒúºÑú¸Ñú·Ôú»ÓúÀÕúÀÖúÂØúÆÙúÉÚúÊÚúÉÜúÉÜúÇÙúÃØúÀØú¼Õú·Ñú¶Ðø´Í÷±Ê÷®Çõ¬Åó©Åñ«Áñ®ÁðªÁë¦¾è¥½ä¡¹á¶ßµÙµÕ³Ó®Ï«Í©É§Ç¤È¤Ã¢½¡½ ½º¹ºµ²µ´¯}°±±·½ÁÅ Ç¡É£É¥È§È¤Æ£Æ¡È¢È¦Å¦Á¡½¹¹·®~¤yuqbzT|zx«ÁÊ Ñ¤Ö¨Ø®Ú¯Þ°â¤µè¥¹ë¥ºî¨»î¨¼í«¿ï­Áð«Ãí¨Àç¤Âä¥ºá£·ß¸Ý³×¯Ì®Å©Â¤¾£½¢¼¹¸º¾¡À¡Á¢È¤È¨Ä¨Ë§Ð®Õ®Ø®Ú²Þ ¶á¤¸ä§¸æ«»ë¯¼ñ¯¿ó°Æö¹ÉøºÈù»Ìú¿ÏúÄÒúÆÔúÆÒúÈ×úÊÜúÊÛúËÛúÌÝúÊÞúËßúÊÞúÇÞúÄÜúÃÙúÀÕú»Öú·Õú´Ðú²Ìú²Ïú°Îú¯Ìú°Ìú±Ëù±Ëú®Êú®Ëø®È÷­Çø®Éø­ÇöªÈó¤Çò¥Äò¦Ãð¦Ãð¦Äó¥¿ó§Ãô¦Äö¨Ã÷ªÅö«Å÷°ÆùµÇú·ÊúºÍú¼Íú¾Íú¿ÓúÃØúÈØúÇÙúÀÝúÃßúÂÛúÃßúÂàúÀÛúÀÚú»ÖúºÕú¸Òú·Ïú¶Î÷®Èò©Ãð§Âë£Áç¼æ¸â¸ß·Ü¶Þµâ´ã´ê£ºð¬¼ô«¿ö¯Äö¶Æø·Éú·ÏúµÍú¸Îú¸Òú·Ñú·Íú·Òú¶ÑúµÐú·Òú»Òú¿Óú¿ÔúÁÙúÅØúÇ×úÉÜúÌÛúÇÛúÆÙúÄØú¿×ú¼Ôú¶ÒúµÐø´Í÷³Êö­Æó¨ÅòªÃñ¯Âï®ÃîªÂí§¿æ£½ã»â µâ ´Þ·×´Ô¯Ó­Ð®Ë¬È©Ç¦Ã¦¿£¿¡¾ ¼»¼µ±µ¹¶¶·º½¾ÄÅ¡Ç Ê¡Ê¥É¥Ê§É¥Ç¢É£É§Æ¥Â¢½ º¹¶¯¨x£zvdXz²ÈÐ¡Ö©Ù¡®Û¢±Þ¡²ã£³è§·ê¨»í©¾ð­Àñ°Âñ±Âñ²Ãó®Æï«Àæ¨Ãæ¨¼ä¦¹Þ¢»Þ¸Ô´Ì±Ç®Ç«Æ©Ä©È¥È§Ç©Ç§Å¦Å¨Ç«Ë«È¬Ç¬Í®Ò°Õ¢³Ù£µà¥·æ«¹é­¼ï¬¿ï°ÁðµÂô¸È÷¹Î÷»Ëú¼Êú½ÐúÂÒúÆÑúÆÔúÈÒúË×úÍÜúËÝúÍÞúÐàúÏáúÎáúÌàúÉßúÆßúÅÛúÃÕú¼×ú¸Øú·Ñù³Ìù²Îú±Ïú¯Íù°Íú²Ìú³Ëú²Íú®Ìú¯Îú±Ìú²Éú°Ìú­Ë÷ªÊö©Çõ¨Æó©Æô«Åö¬Äö©ÅöªÅ÷­Æø®Êù±Ëú³Êú¹Êú¹ÍúºÑúÁÒúÃÑúÃÕúÆÙúËÝúÌßúÎáúÎãúÍáúÌãúÉäúÆàúÃÝú¿Ùú¿Õú¼ÕúºÓù·Îö¯Èñ­Åð©Ãì¤Ãè¡¾è¡ºæ¼ä»à·á ¶å¡·ê£ºïª¿õ°¾ø³Åú¶ÉûºËú»Ïú¸Ñú¹Ðú»Òú¹Óú·ÒúµÒú¶ÔúµÒú¶Òú¸ÔúºÒú½ÔúÀÖúÃ×úÄÖúÇÙúËÝúÍÜúÇÚúÃÛúÂÚúÀÕú¼Öú»Óù·ÏùµÎø³Ëô¯Çó®Èñ®Ãñ¬Äï«Äí«Âì«Áè¦Àç¡½å¡ºæ¢¸ä·Ú²Õ°Õ±Ó²Ð°Í­Ì¨ÈªÅ¦Ã¤Ã¥Á£¾¢¾¢½£¹ ¸¸¸·¸¾ Â¡Â Ç É¥Ê¥Ê¦Í¨Ð¦Î«Ì©É¦Ë¨ËªÊ§È¦Â¥½¢¸ µ´±©|¢xk_~~°ÅÎÒ¢Ó§Ø¨Ý¡±á³ä¡²ä¦µç¦ºê¦»î«½í¬¿íª¿ðª¾í§»ä£»á¹á·Ü·×µÑ°Î¯ÌªË¦É§È¦Ê¦Ê§Î§Í§Æ©Ç¦È©É©Ç¦È¦Ð©Ó®Ù³Ý µâ¥¶çª¸ç¬¹ê«¾í®¾ð°Àô±Åø¶ÇùºÈú·Êú¹Ëú»Ëú¿ÌúÂÎúÀÑúÃÒúÇÒúÇÓúÈÖúÌØúÈÙúÈÚúÈÛúÆÛúÃØú¿Õú¹Óú¸Òú³Ñú°Ìø°Çö¬Çù¬Éø¬Çø¬Çù«Éù©Çú«Èú¬ÅùªÉø«Éø¬Äù¬Äù¬Åö§Ãõ§Ãô¥Ãó¡Áò¢¿ò¦Âó¦Àô¥Áõ©Ã÷¬Ãù­Åù®Éú´Éú¸Éú¸Ìú¹Ïú½ÐúÀÒúÅÓúÇÙúÈÞúÎßúÌàúÌàúËßúÆÞúÃÞúÁÜú½Öú¼Ñú·Ïú´Íø´Êô­Çì¢Âê¢¼ç¡»áºßµß°à±à²á²å¡³ê£¸î¤¼õªÀù±Åú³Çú²Èú´ËúµËú·Íú´Ïú²Íú²Ìú®Îú°Îú­Ëú¯Ëú²Ïú°Îú´Ëú¶Îú·Îú¼ÎúÂÑúÀÔúÀÓúÀÓú»Óú¸ÒúµÏú³Îù·Ë÷²Éõ­ÉõªÇò©Äî«Áí¦Áë£¿é¢¼ç£»æ¤»è ºã¸Ý¶Þ³Þ¯Ø®Õ¯Ï«Ï¨Î¨Ê§Ì¤È¡Æ¢Å¢Ã À ¼ ¼¼ºº»¹¶´·¼¿ Å¡É£È¤Å¥Ê¤Ò£Í£Ç£É¢Ë¤Ç§Å¥Å¡¾ ¸¶²¬~©{¦rmcVª·ÉÑ¦Ó©Ö®ß¦®ã¨´å§¹é©ºí­»ï®½ð¯Àò²Äñ³Æï²Äï°Ãð«ÃêªÀæ¬½ä«¼à£»Ý¹Û ·×¶Õ±Ö¯Ö°Ö¯Ò²Ð ¯Ñ«Ò®Ô±Ö¬Õ²Ö´×²×¡±Ü£¯à¥´ã¦·ç«¹ë®¾î¬Áï¬Áï°Ãò¶Å÷ºÇø¹ÈøºÈú¾Êú»Ìú¿ÎúÁÐúÀÑúÁÒúÀÔúÈÓúÇ×úÈÚúËÙúÊÚúËÙúÌÝúËÛúËÙúÇÜúÁÛú½Öú»Óú¸Óú¶Ïú²Ëú¯Ìø¯Ìù±Ìú°Ìú±Íú³Ìú¯Èú¯Êú¬Êú¯Ìú´Ìú³Èú°Èú®Êù­Ê÷®Éö®Çö©Æö¬Èö²Ä÷°Æø®Éù°Æú±Éú¶ÌúºÎú¿ËúÁÌúÁÔúÃÕúÈÕúËÙúÍßúÒâú×ãúÔçúÖçúÕçúÐæúÊåúÅãúÃÝúÂÖú¾Õú¹ÒúµÌö²Ìò¬Çî§Áë¤½æºâ·á¢¸ã¡ºæ¢¹è¤¹í©½ô®Áõ®Ãö²Åù¶Èú·Ëú·Íú¸Îú¶Íú·ÐúµÓú³Ðú³Îú±Ðú­Ïú®Ìù²Íù³Íú³Ìø²ÊúµÍú¶ÎúºÎúÀÒúÀÖúÀÐúÁÓú¿ÓúºÒú¶Ñú¶Î÷¶Î÷´Ë÷³Éõ²Çó¯Äñ«Áî§Äì©Àê¨½é¤¾è¥¾æ£¼ã¹à¹á¸àµÚ´Õ±Ö®×¯Ò¯Í­Î¬Í§ÌªÉ¦Æ¦Æ«Ã§Á Â¡Â¤Â¢Ã¡Ã¤¿ ¿Ã¡Æ¦ÈªÌ§Ð §ÓªÐ­Ï«ÓªÒ°Ð¬Ò¨Ó«Ï¬ÌªÇ§Ç¦Ã£¾¡º¡¶±ª¢}sb¦~¶ÅÊ Ð¦Ó«Ú ­ß¡°ä ¶æ£·èª¶íªºïª½ï«¾î¬¿îªÀîª¿ìª¼ê¥¾â£¹à£µà ¸Ý»Þ·Û´Û°Ö¯Ñ²Ó®Ó°Ì­Ì«Í­Í­ÒªÕ­Ø®Ú±Û³Û±Û£²à¦µä¤¸å¦¹ç©ºé¨»í¬¿ð³Âò³Âô³Ãö·Äø¸Åø¸Èù·Êú¹ÉúºÊú¹Îú¼ÎúÀÏúÀÐúÂÒúÅÒúÄÑúÃÓúÃØúÂÖúÁÔúÀÕúºÑú¶Îù´Êù±Êø¬ÉõªÄõ©Åô«Åó¥Äô§Âõ«Ãô§Æö¨Ã÷©Ä÷©Ä÷¨Ç÷ªÈ÷«Å÷§Ä÷©Çô«Åó«Åö¨Æõ¦Ãô¨Âó©ÀôªÁöªÃõ¬Âõ¯Âù²ÇúµÈú·Çú¸Êú»Ïú¼ÒúÂÑúÅÖúÈÙúÎÙúÐÞú×ãúØèúÑåúÌäúÉãúÁÝú¾Ùú»Òú¶Ïù±Ê÷¯Äõ¬Åî¤Âé ½ä¹á¸ß¶Ü´ß´ã³æ¡¶ë¦¹ñ¦»ô¦Á÷©Âø­Åø°Èù°Éù¯Èù¯Èú¯Íø«ËöªÈõ­Éõ¨Æô¥Êó¥Æó¨ÄòªÄò¨Âó§ÆõªÅö®Ä÷³Æù·Ëú¹Ëù¹Ìù¶ËùµËö´Êô±Çò®Æð®Áï®Âð«Âí§¾é¥¼é¤»è½èºâ ¶Üµß·ÞµÝ³Û³×±Ö®Ø­Ô®Ð¬Ï¨Î§Ì§Ì¤Ê¤Ê¤Ä£Á¡ÃÁ ½¾ÂÀ»¼ÀÀ¿Ã¡È£Ê¤Ì§Î§Í§Ì¦Î¦Ï©Ì«Î«ÐªÌ¦É¤Ã¤Å¡Áº¹´¬~©w¡tl_ª¸ÆÍ Ô§Ø ªß¤®ä£³æ¤¸é§¹í¬ºî°½ï­¾ð­Àñ°Áñ¯Âð¯Ãï¯¿îªÁç§½â¦¹ã¦¼â¥½â¡¹ß ¶Û ´×¶Ô¶Õ±×®Ö¯×±Ö±Õ°Ö ²Ö°Ú¡®Þ£³ß·à ¶ä©´æ¨·ç¤»éª¼ì¯»í¬½î«¿ï²ÀòµÂô³Å÷·Æù¹Çú¸ÇúºÉû»ÊúºÊû»Íû½Ïú¾ÎúÀÍúÂÐúÃÓúÄÒúÄÐúÂÕúÁÓúÀÑú½ÒûµÎûµÌú´Éø°È÷«Èô«Æñ«ÃóªÃò£Ãó¦Âô©Âô¥Äö§Æ÷ªÂõ©Áô¨Äö©Å÷«Äø§ÈùªÈö®È÷¬Èù©Èö¨Çõ©Äö¨ÄöªÃõ«Ãõ­Ãø´ÅúµÇú¶Ëú·Ëú¹Ìú¼Óú¿ÕúÂÔúÅÕúÈØúÍÜúÓàúØâúØæúÔçúÏèúËæúÄÞú¼Øú»Óú¹Ñú²Ì÷°Æó°Åí¦Áé¼æ¹â·Þµá¶ä´å¡³ç¦¸î©ºò«¼õªÄ÷«Ãø­Æù²Éú°Êú¬Ëú¬Éú­Îø«Éö©Æö«Éó§Äñ¥Çò¦Åò¦Âï¥Âí¤Âî¦Àò¨Àô¯ÄõµÅ÷·Ä÷¹ÆúºËû¶ÈùµÈö´Èó¯Ãñ¯Âï¯¾î«¿ì©¿ì¨»ëªºêª¹è¢¹æ¸á´Ý³ÞµÝ³Ú³Ù°Õ­Ö­Ø«Ô­Ñ¬ÒªÏªÎ©Î¥Í¨Ë¨È§Ç¥Ç£Å¤Â£Å¢Æ¡Á ÀÁÂÃ¡Ç£Ë¤Í¦Ï«Ð«Ñ«Ò¬Ò«Ó«Õ­Ò±Ñ®Ò©ÏªÊ©É¦Ç¥Ã¤¾ ¹´²­y¢ypd¨¶ÇÏ Ô¦Ù«à¢¯å¦´æ¨¶èª¸î­¼í°½ï±¿ð²Ãò²Âñ±Âî±Åï¯Ãî®Âê©¿å§½å¨½æ§»ã¦¹â ¹Ú ¶×¶×µ×²Ù°Ø³Ù¢³Ü±Þ³Ú¢¶Ú³Ü±ß ²ßµâ¡µè§¶é¦¹é¦¼ì¨¼ïª¼î®¿í¬½ï¬½ð±Áñ²Äó³ÅõµÆø¶Åø·Åø·Èø¸Ê÷ºËø¹Ìø»Èø¼Èù¾Ìù¿Îù¾ÏùÁÎùÀÑù½Ïù¼Ëù¹Ë÷´Êõ°Éó­Åð¬ÂðªÂï¨Áì¦¾í¢½î ¾î¢¿ï£¿ñ£¿ò¢Âð¢¾ð¢½ð£Áñ¥Ãô¨Áö¥Æõ¨ÇöªÉøªÈù«Ç÷«Èõ¨Æ÷©Åö¨Åô¨ÄõªÃø±Æù³Åú¶Íú¹ÎúºÌú¼Òú¾ÒúÂÓúÆÔúÇØúÊÝúÐÞúÕáú×áúÕåúÐæúÈâúÃÜú¼ÖúºÒù·Îø°Êô­Çï®Äé§¾æ¹ä¸ßµÜ²ß´â²ä¢³é¥¸î¦ºñ«¾õ­Ãö­Äö­Æö°É÷¯Êø«Ë÷©Èô©Êò¦Èò¦Ãò¦Ãð¢Âí¡Áí£Âì ¿é½ç¼å¡¹é¢¸ì©»î®½ï°ºî³¼õ´¿õ³Àó±¿ï­¼ìªºëª¹ìª·ë¦¸ç¥·ç¥¶è¦´æ§²ã¡´ß²Ý°Ý±Û±Ù°×®Õ¬Ó«Ô«Ò©ÏªÎªÎªÍ©Ì¨Ë§Ê¦È¦È¦É¤Æ£Ä¥Å¢Æ¡Å¤Ä¤Å¡Ç¡Æ£Å¥Ì¦Ï§ÍªÑ®ÓªÕ«Ö¯Ö®Õ¯×­Ó°Ð®ÑªÐ¬ËªË¦Æ¤Â¤¿¡¹³²«~ zog£´ÇÍÑ§×­Ý°á¦³å§´ç§·ê«ºì®¼ï°½î²Áð¯Áñ­Áî®Âí­Àí®¿ë¨¾å¥½ä§½ç§»å¦ºå¼à¸Ú³Ø³Ù²Û²Ö´Ó¡²Ù °ÛµÚ³Ý²Þ²Þ±Þ±Þ´á¸ä¤¸å¥¹è¢¸ê£¸êª»ë«»î¨½í«¿í®Àî®Àï®Àò³Àó¯Áõ¯Âö³Ãô³Åõ³ÃöµÀö¶Ã÷¹ÆøºÅø¹Æù»Æù»È÷¹Çø´Ã÷³¿ò²¿ï§¿ê¢»è£¸è¡¶ç³èµç´ç´ç¶é·ë·éºé·ì¹ï¾îÀï¡¾ò¡Áð¤Ãô§Ãö§Ã÷©Äù¬Äö§Äö§Æô¦Æó¥Ãó¨Âô­Ä÷¯Ãú´Èú·ÊúºÊú½Ëú¼ÍúÀÓúÅÖúÆØúÅØúÈÙúÒßúÕàúÏáúÊáúÄÛú¾Öú»Ôú¸Ñù³Êö¬Åñ¨Ãì§Àæ¡»â·ÝµÚ³Û±Ú®Û®â°é¢´í£¹ñ¦½õ«Âö«Åö«ÆôªÇóªÇõ©Æñ£Äð ÃîÃí¿ë¼ëºç»åºá·Ý´Ú°Ø±Ø¬×ª×­Ö­×¢ªØ£«Ø¢­Ö¡«Ó©Ò¨Ô¦Ø§Û§Ú¨Ù©Û¦Ù§Ú¬×©Õ§Ô¨Ñ¨Ð©Ñ¦Î¨Ì©Î¦Ì¥É¦È§Æ¤Æ¡Ç¤Ä£Ä£Ã Â¡ÄÃÁ Ä Â Ä¢Æ¤Ä¢È¡É¦È¦Ê¦Í©Ì§Ð¨ÓªÕªÖ¬×­Õ¬ÖªÒ«Î®Ï®Î©Ë§É¥Å¡À¼¶±®¦| sif«¹ÊÑ£Ö­Ý¡¯â§³æ«·é¬¼ì«¾ï­¾ñ¶Áô´Àñ³Ãñ³Æô³Æô³Åò³Áó´Ãò°Äê­Ãå®Ãè­Àë­¾é¦Àé¦½å¨»à¥»â¡¸â¡¶á¤·ß£¶Þ¤·Ý§ºÝ¢µà£³á¤¶â¤·ã¤¸â¥ºä¥»ç¨¸è§»è©½ë­¼ï¬½í«¾í¯Àð±Áï±Áí¯Áð¯Áñ²¿ð²Âñ³Äó²Âô±¿ó´Âõ³¾ôµÁõºÂö»Áô¹Áõº»ô¸½ð·½í±¸ë«µé©µæ¤³à ³ß¯ß­Þ¬â¯á®à±ã²æ²çµç·ì·ï¸ð ½ñ£Áò£Àô¦Äõ©Å÷¬Ãù­Äù®Æú²Æú®Èû¯Î÷®Ìô¬Æõ­Æ÷±ÉùµÇú¸Çú»ÊúÁÌúÅÌúÅÓúÄÚúÉÚúÊÚúÇÝúËÝúÒÞúÐáúÌãúÉãúÅÞú¿Øú¼×ú½Ôû»Òù³Íó¬Æí©Ãê£¿ã¼Ý·Ý³ß³á°á³ç¦µî«¹ó­Àø¯Ãú²È÷±Ìù°Êú®É÷«Éõ¨Èò¡ÅðÄð¢Âï¡Àê¾å¸áµÙ²Ò¯Ê­¿ªº¥¹³ «¨«¬©££¨ª¯¶¼ÀÄÉÌ¢Ë¤Í¡ÏÌ¡Ë¦Í¤Ê¥É¥Ì¥Ì¥È¥Ê¦É£Æ¢Å§Ã¦Æ§Ä¥Ä¥È£Ê¡Æ¥È¨Ê¨Ê¥Ê£Ì¤Î©Í¬ÎªÐ«Ó®ÖªÕ«×¡³Ú¥²Ü¥±Þ¤´ß¢±Ü§³Û¥±Ù ´Ô ´Ò®Ñ®Ð¬Ê¨Ç¦Á£¸ ·µ¬¤|ql¦~·ÆÍ Õ§Ø¨Ý°ã£¶ç¦·ç¥·é¨»ì®¾ð¬¾ñ­¾ï®Àï­Áð®Àó­Ãó®Âð«Âê§Áä¨¾å©»æ¦½ä§¼å£¸ä¢¸á¤¹à¡µß¡·Ý£¸ÜµÜ´Ý¢´Ý °Þ²Û³Ý´â ¶â¡¶ä³å²ä¡·ã¢¹å¥¶æ¨¶ç§¹ç¦ºé§¹ê¦¸é¤·é¤¹ç¨¸æ§¶æ¦·è¨¸ë©¶é¦µè¥³å¤²å©®ã«®Ü¤°Ù¢©Õ©Î¥Ê¡Æ¡À¼¹ºº»¼ÃË Ð¢Ò§Õ©Þ«â­å®æ²é¸ì¼î¾ï£½ð£¾ó¦Âõ¬Äô¬Äø¯Æù­Èõ©Æó§Ãô§Âõ¥Áõ¬Àù¯Äû²Èú¶Ëú¼Íú¿ÏúÁÔúÁÓú¿Õú¿ÙúÃØúÇØúÆÙúÃÛú¿Ûú¼Ùú»ÕúµÏù°Í÷­ËòªÅê¦¿æ¡½ã¸ÞµØ±Ô®Ö®Ù­Ú°ä¢´ï©¸ó¬½õ¬Â÷®ÅøªÇ÷©Çõ¦Èó ÇïÃíÃé½è¹ã·ÙµÑ±É©¼w¦«p¢mh~b}_|bz_s\t``z\jXk[xoayr`uazhmoswz§z°|·¼½À¿¿À¿ÁÀ¿¾¾½ »ÀÂÀ ÃÄÃ¡Å¡Ç¢É¤Ì¤Ê¨Ì¨Î¨Î§Ñ§ÔªÕ­Ô­Ø¯Ú±Ù±Û ³Ú¯Ö±Õ¯Ò­Î­Í©Ê¨È£Â»¸³¯«|¤shbª¹ËÒ¥×£«ß¢­å§µè¬¹ê­»ë«¼í­¿ñ³Äó³Áò³Âó³Åõ´ÄöµÄó³ÉõµÇõ²Äñ±Åí°Ãì¬Àë®ÁëªÀë¨¾êª½çª½ã§½æ¦¹ã¦ºâ¡»ã¢¼ã§ºä¥¶ä£¸ã»á£¸ä§¶ç¦¸è¥¹è¥µå¥¶å¤»è¦¼è¨·è¦¸è¦¾è¨ºè¥·ç¥·ç§·æ¤²å©²æ¦´å¢²â¥°Ü°Ï®È¦À ´¢©¡yztprtqr~«´»¢Ä¡Ò¤Ú©á­å°é´ï »ï¤¾ó§Áó§Äô¨Æö®Ç÷²Éú±Éú°Ê÷®Êö«Êö¨É÷ªÆù­Çú³Èú¹Ëú¼ÍúÀÏúÃÑú¿ØúÂÖúÄ×úÁÚúÄØúÈÝúÇßúÅÞúÄÜúÂÚú¼Öú¸Ôú²Ðú±Êõ¯Åî¨Áê¡¿ä»à¹Ú´×¯Ø®Ü¯à´ê¦¸ò­¾ö³ÃùµÅù²Ëú®ËùªÊ÷ªËö©Êó£Èî Ãè»â¶Ó²¿®´~ª¬z¡£s£¢p£ l`|ZwWyWwTnVlZsY|eS[LzbOtmTwmS|kVmVqZt`zcdlprv¤|¯|³¸»»»¾¼½½¼¾¿ ÃÄ Â¤Å¡Ê¢É£Ê¥Ì¦Î©Ò¬Ó®ÔªÔ«Õ®Ù®Ü°Ü ²Þ£°à¦´á¨¶ß¨´Ü¤·Þ¥²Þ¥³Ü¢²Ù²Ö±Ô¬Î®Ê¨Å¤¿¤¹ ¶µ±ª|qp¨·ËÑ¤Ô¦Ý¢­â£²æ§¸é­ºì­ºí¬¼í°¿ñ±Àð±Ãð²Ãô´Âõ¶Âó´Åó³Æô±Äð¯Åé®Åé«Âê¯Àéª¿é§¿ç¨½ä¨ºã¦ºá¢·á¡ºà¢¹à¢·á ·Þ¢µà¶ã·à µÞ ±á ´â¶àµà²á ´ã¢´á °à±à³ß³Þ¯Þ«Û¬Ø§Ô¥Í¥À£³¨}tnkucq_o`j_cX}`S}bTyePxiUznV|rUqWv[iu¥t¤y§°½Í¤Ú§ãªé²ë µî¡ºð¡¾ò¤ÁõªÄ÷¯Çù¬Çù­ÈøªÈô§Èô¨É÷©Æ÷¬Äø¯Æù´Èú·Éú¹Ëú¾Ñú»Óú¾ÒúÀÓú¼Õú¾ÔúÄØúÁÚúÁÙúÂØú¾Öú¹Ôú³Ñø¯Íö­ÇñªÄë¤Àæ»à¶Ù³Ö²×®Ø­Ü¬à±è§¶ò®½ö°Âù±Æú±Éú­ÊøªÈö§Éó¤Çí£Âæ»Ú³Æ«°y¥£r¡u¢}­¸y¢³q£fYPM{MrL}iKz_OrYKqXGp^GqkJqrPpqKurIxqQxtXy|Y|`}`b~`{_fhjoq¦r¬x²z³{¶|·~µ¹º»¾ÁÂÅ Ç¡É¤Ë¥Ì¥Ð©Õ«Õ­×¬Ù®Û²Ü´Ü¡µà¢³à£²ß¥´à¤´Þ£µß¦³ß¤³Û²×²Ö°ÑªËªÈ©Å£¿ ¸´µ¯¥|qj©¸ÊÐ£Õ ¦Þ¦®â¢²æ§¸é«¹ì­ºí¯¼ë­½ð®Áò±Äñ´Åô·Åö¸Äö³Åõ³Èô²Æñ®Æë¬Çè¬Ãí®Áë®ÁêªÀè§¾ä§»å§¹â¢ºä¡»â ¹ß¶à¶Ý¡³Ý´ß´ß´Ý±Þ²Ü´ÜµÚ±Ú®Ü®Ù¬Ø«×ªÒ«Ï¦Ê ¿ ´¬¤zuke}brXnRpR}oNmHhL}aJx\GxZFw]CtbIvmLxwNz{R}~VZmªz´y±y©z¦v¨|±ÀÑ£â¬ç°ë ´ð ¼ô¢Áö¨Ä÷­Éø­Êø¯Ì÷§Êô¥ÇôªÈö©Åõ«Âø­Äù±ÉúµÌú¸Ëú¼Îú¼Ñú¼Òú¼Óú¼Ôú½Õú¿ÓúÀÕúÃÖúÁÕú»Õú¸Ôú±Ïö­ËóªÇï¦Ãè¢½á¹ß´×²Õ³×²Ú¯ß°à ±ê¬·ô°½÷°Ãø°Ëú´Ëú®Ìø®Ëö©Êó Åè½Ðµ¹v¯¤o¨l¢¡r¬ºË¤Ô«È¯©v¨aRQR~wJ|kD|`Ls\Iq[Es`HsnNr~Rq}Mt|OwxXwz_{frkg`[[~X{xXz_bdl¢n§r©s¯u²z´~·¹¼¿¿Á¢Å¡É¦Ì¨Ï§ÒªÙ­×°Ú°ß¢±à¤¶à¢¸à§¸à¥·Þ£´Þ¤µá¤¸â¥¸á¦·ß¦¶Ü¡³Ö²Ó°Ï«Ë¨ÈªÆ¦Á¢¼·µ­¤}rfª¹ÊÓ¥Ú§¬âª¯æ©¶é¯¹ê­ºí®¾ð´Áð°Âó³Åö¶Äö¹Èø¼Êú¼Éú·Êù¸Ì÷¸Êõ¶Éô³Êò²Æó¯Æò±Åð¯Âî¬Âë«Àéª¿ê¥¾è¥¼å¢¼ã »â¤¸á¢µá´Þµß´á¡²Þ²Ü´Û³×¯Ô®Õ­ÒªÎ¥Ç¥½¢´©ytpmkjdbaYuS{TUxNsK|iMvaNw_NxaKzmTyyTZc~fm£¹Í¢Ï¬Çª¼}¦¯x¢§{¢ª¹Ñ¨á¬ï£¶ô§À÷¥Åù©Çú³Íú´Íú´Ñø«Ïö¨Ëö«Èõ©Æ÷¬Æù°ÆúµËú¸Ðú¼Îú¾Ìú½Ôú½Õú¿ÔúÁÖúÀØú¾ÕúÄ×úÆ×úÃÖúÀ×ú»Ôú¶Ñø±Ëó¬Èî¨Ãé£½ãºß¶Ú·Ö¶×³Ü±â´å§¶ï¯»ø´Áú·Èú·Îú¸Ñú²Ðú´Ñú®ÌðÃÚ½¶xµ§q¯£pª¦z¦µ£È¥Ö­¬Þ´¶ã«ºØ¹»²m¡]\[SxNmRzhOzgJ{nNz{UzT}Y|Z~`~nz ¢¤zpjcWX[[\aelo¦r¯u±yµ}¹½¿Á Ä¢É£Ì§Ñ¬Ö­Ù®ß¢²ß¤³à¥µå©¹é­»é­¼è¬¹ä¬¹ã«ºã«½å­½åª»â©»â¨¸ß¤µØ¡´Õ²Ó¯Ï¬Ë­È¬Å§À¢»·¯¨wn¢z³ÇÒ¢Ú §Ý£ªß¥²â§µç©·ë­¼í¯¾î®¿ò´Áô¶Âõ´Ã÷´Äø¶Æù·Çù´Æ÷´ÇôµÈó³Çô²Æñ®ÆïªÂî§Àì¨¿ê¨½ç¤¼ã¡ºáºà ¸à¡´Ý²Û´Ü¯Ù¬Ù¬Ú¬Õ«Ó©ÑªÑ¨Í¦Å¤Á}·x¨pkd]__^hq¦l¡jeX{MK~Lw}M||KwtIqgGnbDpfFuqHuyTyX|Y|bs¨ÂÓ¡£Ô ¬Ð«Ç§»z¥°q¥«s¡ª~´Ï ì²ó¥ºó¦½ø§Âù´Äú³Çú°Ìø©Íõ§Çô¦Âó¡Âõ§Å÷¬Ãù±Åú³Èú³Èú·Ìú¸ÏúºÍú¼Íú½Ðú»Òú¼Ôú¿Ôú¾Ðú½Òú»Õú·Ïú´Êö¬Çî¥Âç ¾ã»à¶Û²Ö²Ô¯Õ¬Ù¬Ý¬â ³í¨¸ö±¾ù¶Åú¶Éú³Îù²Ìû²ËõÇØ~½´t³­y®Àz«Ã}¬¼«Ã©Ó«¯Ûµ³ä¸¸é²»ß»Åµ§q¦^UQOzM~uIxoKwqKxxIxzLw{QwQzR||_{q~ {¥¨¨}¤tmf^WRRRRZ`_£d¨l¬n«r®s·z½¾ÁÆÊ Ï¦Ó«×©Ý®ß¢³á¦³æ¨µé¨¹æ©»æ©¸äª·å©¹ä¨»âª¹ã©µÞ¤¸Þ·Ø±Õ®Ö°Ï­ËªÈ«Å§Â ¼µ±«£|pi«»ÌÕ¡§ß¥­ã«±å®¶è¬»ì¯»î´¿ð³Åó·Ãö¼Åù¼ÉùºÊù»Êú½Îú»Íú¼ÎúºÌùºÊøºÌ÷·Ðõ¸ËöµÉö³Êô±Èò«Äî©Ãê¨Áç¨¿ç¤¼å¢»á¡»ß»Ü¶Û³×´Ö²Ö¬Ñ¬ÌªÈ¨Â¥¹z£®r¡¤lb`_`gn u¬¸¼ µ °}j\[^WYU~{N}zO~RW^dgp·Ñ¨¤Ý°¨Þ³³Û«¸Ñ°È²Ã¯Á{¯½{°·­½¬à´ô¨½ø­Ãú²Çú¹Éú·ÐúµÖú¯Ðù«É÷®Éø®Èú¯Ìú±Èú¸ÉúºÐú¹ÒúºÐúºÑú¼Ôú¾ÓúÀÓúÁÖúÁÓúÀÔúÃÕúÁÕúºÕúºÓú´Ì÷®Íó©Æë§¿ä¢¼á·ÝµÜ´Û±Ú°Þ±â³ê¥ºñ®½÷¶Áú½ÉúÀÐú½Õù·ÒûªÌçÇÁy¿±¶Ë­±ð¶¹ò¨ÕÛ¤ÔÔ¯»ß¹¿ç¿ÀëÄÁîÁÅê¯ÇØÁ¼¶ hª^^YUTUXWX_]ap±³µ³³¶|¶xµnµl°hªh¦h¥b¥fªh±i´p¶tºs¹yºw À~Â¡Â¥È¥ÎªÔª×®Û´â¥µé¨ºèª¾ê°»ï²¼ò±Ãï³Åì±Áë°Âí²Áí¯Àë­¾é³»æªÁå¥ºà¥¸Û¤¸×¢±Ô¯Ð±Í®ÉªÅ¦Á¢º¢´³«rr¥}´ÉÓ¡£Ù¢©à¥­ä©±èª¹é«»ê¯ºï±¾ñ²Áô´Ãø¸Ä÷¸Ç÷¶Ëø¸Íú»Íú½Êù»ËúºÊú¹Èø¶Éø´Éø´È÷²Èõ®Èñ©Åï§Ãë¥Àæ£¾ä»á¸Ü·Ø¶Õ®Ö®Ò¯ÌªÉ¥Å~¤½y¡µp °j«f¥b_X[[\¥o­y±¹ÃÅ¤À¦½¢¯xcUUROON|~M~PRX^cq À×«§Ý¯®Û®µØ¨ºÒ³Í³Ê±Î²Ö³Ñ¯Â°Ëµå£·÷­¼úµÆú¸Ëú·Ðú³Ðù«Ð÷¨ÍõªÇö«Ãù°Çú²ÆúµÇú¶Ëú³Ìú³Ëú¶Ìú¹Ðú¶Îú·ÍúºÐú¼Ïú¼Ïú½Ïú»Îú¸Îú¶Ïù°Êò¬Çì¥Âè»â¶Ú³Ø°×­Ø­×¯Ú®à¯å¦³î©»ø²¿úºÄú¹Ìú·Ðù«ÎïÆÑ¿±k·°¯ÇÝ°ôæ½÷»ÑÝ¦ÌÖ°ºÞ¶½â½¿æÀÂéÀÄè·Åß¡ÂËº¬k®]ZUQPMQQ~P~WXeuª¸º¼¢¾¡¿¿¿{ÁtÀw¼qµj²j³h®i´lºq¼tÀuÇwÅy¡Â|¡Å|£É~£Ç¢È¨Ð§Õ§Ú®Ý¡°á¤¯è¨·éª¹ì¯¼î²¾ï°¾ð¬¾ì¬¾ï­½ì­¾æ¬½å«»æ®½æ©»ß¢¹ÚµØ°Õ¬Ð®ÑªÏ§È¦Ã£¾¸±¬ªymj¦¸ÊÒ ¤Ú¥ªá§°ç¬µê¬¼ê®Àî³¿ó¶Áô¶Åõ¸Åø»Æù¼Ëø¼Îù¼Îú¾ÍúÀÏùÀÐú¿Ïú½Íù¹Íù¹ÒùºÏø¹ÍøµËö°Çó¬Çï¨Åî§Äé¥Áä¼áºÚ¸×²Ó¯Ï®Ê«Ä}§Áy§»t¥¹m¥¸j ´h­f§i¦g®i¶i·m¼~ÄÅ¦Ë¨Ï¡¨Ì¥®Ì¢°É¬Ä«¬u©b]YRSXVVY]`i ~´Î©£Þ²¯à´¹Þ®¼Û¨½Ô ¹ÒµÐ¦´Ü¦´ìºéÂÙ¿Ò½ã¥»ö³¿ú¹ÈúºÌúºÔú·Òú­Ñø¨Ð÷«Éø°Åø¶ÊúµÉú¶Êú·Íú¶Ìú¶Ìú¹Ìú¹Ïú¹ÏúºÎúºÏú¹ÒúºÐú¼Ïú¼ÐúºÐú¶Í÷³Çó¯Æï¦Äë½ä¹Û¶Ö°Ø°Û¯Û¯Ý²ä¤´èªµñ¯¼ø¶Âú»ÈúºÎú´Ñù§ÐëÈÖ¾Ìx¹Ì¸Ô»ºæÀÀçªÃÝ ÀÛ¨¼ß¯½âµ½åº½çÀÀç¼Ãå¯ÅÜÃÄ{¸¦i¬_YYWQUXV^l|°¾ Ä£Ç§Ë©Î¨Î¦Ì¦Ê¥É¡É£Ç}¤Âw¡¾x¾xºt¿yÅ Ç¡Ë¡Ò¦Ð§Ð©Ò«ÔªÓ«Ó­Ù¯Ý¯ß´â¥·è§µì®»ï±½ñ´ÁñµÄñ³Ãñ¯Áï­Ãð®Àî¯¿ê¯Àê­¿ç­¾èª¼ß£¼Ú·Û±Ø°Ó±Ò¬ÐªÊ¨Ã¥¿¢º³¬«¢rh¦¸ËÓ¤Û¥ªà¨¯å¬·é­»ì¯¿ðµÃô¸Äõ¹Å÷¼Çù½Èú¾ËúÀÍúÁÎú½ÌúÀÐúÁÒúÁÐúÀÐú¼Ñú¿Ôú¾Óú½ÒûºÎûµÊù²Êõ­Èó©Æî¤Âê¾æ¼ß¹×¸Ô²Ï®Ë|®Ì{®Ê{¬Êz¬ÌwªÊw¦Ãu¤»r¦½u¤¾tÃtÈv£Ê|£Ï¦Ò§Ó«Ù ®Ú§±Õ­¶Õ­¸Õ§´Ô¶Æ³­s«f£_XYYXZ]^gxµÌ¦Øª±à¯¶á­ºá§¼à¢¼ÚºÚ·Ý©¶çª¸ò£Àñ¥ÌêÇæÃë§ÁõµÅû¼Éú»ÌúºÔúµÓú¯Ïø¬Í÷°Ëú³Èù¶Ìú¶ËúµËú´Ìú·Ëú·Íú¹Ìú¸ÍúºÏú½Ïú»Îú¹Ðú·ÐúºÑú¼Ïú¸ÍùµÊö±Æò­Æï¥Äé ¿á¹ÛµÕ°Ø±Ý¯Þ­ß ±å¥·ë¨·ò²»÷ºÃú¼Éú½ÎúµÒ÷§ÑïËéÄìÂëÂìÄèÃæÂæÂåÀä Àç£½ç«»å²¼æ´¿ç°Ãà¡ÂÕ¼Âyµ­m©£f¢¤f¡f[\adp¦»Ê¥Ï¬Ñ­Ó®Ó¯Ó®Ó¬Ò«Ó¬Ð©Ð¨Ì¬ÉªÈ¥Ç¥È}§Ê¦Í¨Ð«Ô©×¬Ù­Û°Ü°Ü°Ü³Þ²â·ãµã£¸è¦¼ï«»ð°¿ò¶ÁóµÂôµÄô´Æó²Åó²Æñ°Äð°Áî±Àí­Àêª¼ç©¾á§ºÝ¡µÛ ³Ø£³Õ±Ñ¯Ì«È¨Ã§¿£¹³­« qi¢z°ÇÒ ×¢©Ý¥¬â§´è®¸ì­½ï®Áñ´¿ô¶Á÷¶ÆøºÅù¼Çú½Ëú¿Ìú¼Íú¾Êú¿ÏúÀÐúÀÍú¾Ïú¿Îú¼Ðú¼Ñú¸ÏúµÍúµÌ÷®Çó¥ÅðÂì¿æ¼á¸Ú¶Ü´Ú°Ö±Ù´Û°Ú°Ø­Ó¬Î~­Ë|©Ì{©Ìw¦Ë{¥Ê}§Ï§×ª×«ÚªÞ®à¢²Þ©´Ý«¶à¬·Ý¦¸×¸Ë³´l«d¢]\\^b_¢`¤q±É£Ø«Ý¡³à ¹â¸ã¸ä¹ä¹å¹ë»í¤¿ð®Âô¤ÃñÂï£Æï©Åö³Çû¼Ëú¼Ìú¸Òú¯Ðù­Í÷±Êö²Èø¯Éø³ÈùµËú²Éú°Çú±Êú²ÊúµËú¶Êú¶Ëú·Ìú¸Êú¸ÊúµÌúµÍú·ÉúµÇø°ÈõªÈð©Ãê£¿ã¼Ü¶Ù°Ô¯Ô®Ù¬Þ­Ý®á¢²æ¤³î°º÷¸Àû»Äú¼ÉúµÐ÷¨Íô¦Ëó¨Êô¥Çõ§Çõ©Èö¤ÉôÈñÅïÃíÄëÀêÀç¾æ¢¼æ¤½Þ»Û¸ÕµÊ±Ãz¬Äx§ºt¨®j¥ªh ¬j®p¶|ÂÌ¥Ô«Ø¬Ø«Ø­Ó±Ô¯Ó«Ð©Ô«Ö«Õ«ÎªÌªÏ«ÎªÐ¨Ñ©Ó©Ö«Ø®Ú¯à±â²â³â²á²äµä¹å·ç¢¸ë§ºìª¹î¬½ñ²¿ò±Àó²Âô²Âó°ÂòµÃò±Äñ­Áë®¾è«¾ç¦¼ã¨ºá§µÝ¡³Ø²Ô °Ô¯Ï¬Ê¦Ç¥Ã¥¼·²«~¨ynh¦´ÉÔ¥¤Ø¨¯ãª´ì±ºíµ¿ð´Äô³Äõ¸Ã÷¼ÇøºÉù»ÊúÀÍúÄÎúÄÏúÁÓúÄÏúÄÓúÃÕúÅÔúÅ×úÂÓúÅÔúÆ×ú¿Ôú»Ðú¼Ôú´Ïú®Îø©Íó¥Éñ¢ÅðÂíÂîÀï¾ì¿êÀì¿é¾ä»á¸à¶ÜµØµÙ¶Ü´Û²Ü³áµâµåµæ·ç ¸ê¤·ë¬¼ë¯Áê°Àç©ÀãÁØ½Ë´Àv°³u°³|¬¼©¼®»}°ÀªÇªÓ±Þµã¢·ê¡»ìÁíÃðÁðÁïÃñ£Ãõ©Æ÷­Êø¯Êú¯Êú²Ëú´Ïú´Ïú¹ÑúÁÒúÁÐú»Öú´Õú´Ïú´Ìù´ÌúºÎú»Íú»Îú¸Ëú·Ìú¶ÒúµÍú·Íú¼Ïú½ÏúºÎú¹Îú¹Íú¸Ðú·Ïú¸Îú¸Îú³Ìó®Éô¯Çò«Ãé Àá½Ý¶Ù³Ø³Ý³á´áµä§´è¬ºñ´Àø¼ÃúÀÇúÁÍú½Óú´ÐúµÎú¸Îú¹Ðú»Òú¶Ðú´Óú±Óú­Îú«ÌúªÎö£ËôÈòÇï¡Æî¤ÅìÄèÀãÀá¾ãºâ»Û¼Ø»Ø¶Õ³Ô´Ö³Ö±Ô³Ú¶á¶àµß´Ü¹ßµß²Û´Ü·Ü·Û¶Ú²Ú²Ù¶Øµ×°Ú²á³á´Þ·ã¸ê¡¸ì ºì¢»ê¥»ê¦»ï¨»í¨Âî¨ÃïªÁï¯Áï±Áò³Ãõ´Å÷·É÷»Ê÷ºÈö¸Çô¹Êó¶Çó´Åò²Äí®Ãç­Áä¬»å¦»ã¤¼Þ£¸Ù¡´×²Ñ¯Ï¬Ë¬Å«À¥»¡¹¯¬¨|px¯ÄÐ¢Ù§Ü£¯æ¨°ì¯µî±¼ð²½óµÀò·Ç÷»Æú¶ÉúºÈúÂÆú¿Ìú¾Ðú¿Ðú¿Ïú¾ÏúÀÑúÃÒúÀÒúÂÒúÁÒú¾Óú»Òú´Ðú­Ñú­ÎùªÌø¨Ëù¨Çö¤Ãò ÇôÅô Áñ ÀïÂñ¾ï¾ë½æ¹â·á·à¶ß¶à¶á·à¹ä·ã·àµâ¸å»ç¸é½ç¼è£ºë¤¼ê½ã»á¹Úµ×´Ù´Ý¶Ü¹Ø»Û¸à¶ä·æºåºíÁò¢¿ñ ÀñÃôÄõÄó Æõ§Èø­Æù°Èú´Ìú³Íú´ÌúµÍú¶Ïú·Ðú¸ÎúµÐú±Íù±Ëø³ËúµÉúµÇú·Éú·Ëù±Ëö¯Éö¯Èú®Çú°Æú´ÈúµÈú²Èú°Êú´Êú³Çù³Éù²Ëù®É÷¬ÄõªÅð§Åì¢¾åºÝºÕ³Ó²Ó®×«Ý¬Þ ®à ²ä¤³ì¬¸òµ»÷¹Àú»Éú¹Êú³Êù±Ëù¶Ëú¹Ìú¸Îú¶Ïú³Íú±Íú¬Îú¨ÌúªÌ÷ªÊö¤ÈöÈóÈóÆñÅèÂæÁä¿ç½í¾æÀà¿æ¼ç»Þ¸ÛµÙ¶Ú¶Þ·à´à³â·ã·à·à¶á´Ý³ÜµÛ´Ú±Ú²Ø°×­Ù²Ø³Ý±Þ²Ý¶ã·è·é·ì¢¸ë¦½ëª¾ñ©¹ïª½î©¿ð«¿ð¯¿ï¯¾ò±ÀóµÃó¶Ãó·Æô¶Åõ´ÃôµÅñ°Äî­Áì¬¿ê©¾è§½ã¨ºß¡·Ü¶Ø´Ô²Ð¬ÎªÊ¬Ã¦¾»¡¶°¬¨{ xp©¶ÇÔ£¦Ý¦¬âª´é°·ïµ¼ñ¶¾õ·ÁøºÇø½Êù¾Éú¼Ëú¾ËúÂÌúÁÑúÂÒúÅÓúÅÓúÃÕúÆ×úÈ×úÈÙúÆØúÆØúÅØúÂ×ú¾Öú¼×ú¹ÕúµÔú³Ñú²Îù°Ïø«Îù¬Êù¬Éø«ÊøªÊø©Åö¦Äò ÅïÂîÁîÄë½è¼é¾ë¿êÀêÂìÀë¾ëÁîÃð¡Ãñ¢Ãð¦Ãò¨Äò¥Ãð¤Âî¦Æô£Æõ¦Çò¦Åð¥Çò¥Èñ¤Äì Æì Âî Àï¡Âð¤Äò§ÇöªÇø©Æú©È÷©ËöªÊúªËùªÍù¬Îù²Îú¶Îú¶ÐúºÓú»ÓúºÓúºÓúºÔú¸ÔúµÒúµÒú·Ïù¸Îú¸Îú»Íú»Ïú¹ÎùµÏø²Ìù³ËúµËú·ÊúµÊú´Êú¶Ìú·ÏúºÍú¹Ìú·Íú·Ìú¶Êù²Èö­Èñ¨Çî§Ãé¡ÀÝ½Ø´Õ´×±Ý±á¢³á¤³å¤¶ê¨ºï°¼óµ¿ö¸Äû¹Èú»ÌúºÎúµÍú¶Ïú¸Ñú¹ÏúºÓúµÎú²Ïú¯Ñú­Ðú­Ïú¯Ñú«ÐúªÏø«Ìõ¦Éö¡Ìö£Ìô Ìò£Êñ¨Æò¦Äò©Èï©Çï§Åð¦Äí¡ÂëÀëÃë ¿ê½é¾êÀë¿è¼ê¾ê½è»æ»â»à¸à¸áºà¶Þ³Þ·à¹ä¹åºæ£¼ì¦ºï¦¾ðªÁò«Áñ¬Åò°Çõ²Ãô²Åó±Æõ±Äõ²Äô±ÄõµÅö·Æõ»Ç÷¹Çù¹È÷»È÷¸Çõ´Çò´Äð³Ãî®Äë«¿æª¾â¥¼Þ£·Ü ¶ÛµÔ¢®Î¬Ê­È©Ã¥½¥º£µ´­£¢|©·ÉÓ£Û§ªâª³ê­¸í²½ñ·¾ô¶ÂõµÈùºÆú¼ÇùºÊù»Êú½Êú½ÏúÀÒúÃÒúÅÑúÄÓúÄÕúÆÕúÉØúÇÕúÆ×úÄ×úÃÖúÅÙúÃ×ú½ÖúºÕú·Òú³Ðú²Ïû±Ïú°Ìû®Ëú­Ìú¬Êù¬Éø¥Çõ£Èó¡ÅñÃðÄðÀëÁì¿î¿ïÂðÄðÃñÃñÄóÆõ¥Çõ¥Æõ§Æ÷§É÷¦Çõ¨Æö­Ëù±Éû³Ì÷±Íõ®Êø¬Çø©Èô¨Éô¦Çö£Çö£Çõ¤Èö§ÉøªÈù«Éù¨Éø¥Ê÷¦Êø©ÌùªËú«Ìú±ÎúµÍúµÎú·ÒúºÓú»ÔúºÔú¸Ôú¸Óú³Îú³ÏúµÍú¶Ìú¸Íú¹Ëú¸Íú´Ìø´Ìö³Êø±Éù³Éú¶Éú´Ìú´Ìú´Êú´Êù·Ëú¶Ëù±Êù²Éù´Çø¯Æô­Äñ¥Ãï¡Àê½ÞºÖ´Ñ­Ô¬Ü°ß±Þ£±ä¤³è©¸í¬¼ñ°¾ô´Á÷¶Æú¶Éû·ÊùµÊù´Îú´ÏúµÍú·Ðú±Íú¬Íú­Ðú¬ÐúªÍø¦Î÷¥Ðö§Íõ¨Êô¥Êõ£É÷¥Éö¥Ëö¦Éô§Æò¨Æö§Éö©ÉôªÇô©Æò§Æó¤Äò£Åñ¤Ãî¢ÃëÂëÁí¡Àé¿ê¿ê¼çºæ¼ä»à¸á·â·á¶á·ß´á¹åºê¢»í¡¾ï¨½ïª¿óªÂô­Âô¯Äõ®Åô¯Åõ¯Æô±Çô²Æô°Ãô±Äô³Åõ´Åö¶Æö´ÄõµÄô¹Èö¶ÅôµÆñ³Äî°Àì­Áé©¼ä§½ß¤¸Ü µÛ´Ø±Ô¡­Í«ÇªÇ¨Ã¤º¸²±­£yx¦~¸ËÓ¤Ü¤¨â¨³ë«·í±¼ð¸¿ó·Ãó´Ç÷¹Åú¼Çù¹ËùºËú½Ëú½Ïú¿ÑúÂÒúÄÐúÃÑúÂÔúÄÔúÆÖúÈÕúÆØúÄØúÆÖúÅÚúÂØú½Öú¼Õú¹ÕúµÒú¶Íú·Ñú±Ðú­Ïù¯Îø­Ëø¬Îø¤Í÷¦Êõ¥Çó ÅñÃóÃð ÃðÃñ¡Ãò¢ÄôÅò¥Åô¢Äô Çõ¤Êö§ÉöªÉöªÉ÷ªÍø­Ëø¯Éø±Íø´ÌøµÌöµÐ÷±ËùªÇù¨Ë÷®Ë÷¨Íù§Ëù§Éö¤Ìô¤Ê÷¦Êù¨Ëö¥Éõ¢Éö£Ìø§Ë÷©Ëù®Îú²Ïú´Ïú¸Ñú¸ÑúºÔú½ÖúºÔú¶Òú¶ÑúµÏú¶Îú¶Ìú¸Ìú¹Îú¸Êú·Éú³Êø¯Éõ°Èö°Èù°Èú´Èú³Ëú´Ëú´Éú±Çø±Êú±Êù¯Èù°Èù°Èø«Æõ­Æò¥Áî½ê»á»Õ¸Ð¬Ñ«Ö¬Ü­à °å£´è¦·ì¨»ï¬¼ó°½÷±ÅúµÆûµÇùµËø¶Íú¶ÍúµÍúµÐú¯Ðú¬Ïú¯Ðú­Òú¥Ïø¥Ìö£Îõ¡Íõ¡Ìö£Ëõ£Çñ¡Éò¤Éô¥Çô£Çó¦Èö§Çö«Èõ§Çô¦ÇôªÇõ«Æò§Åð£Åï¤Æí¡ÂíÀîÃìÁæ¿ç¼è»ä»å¼â»ä¸ä·ãºã¹å·åºé½í£¾ï¦ÀïªÀð«ÁòªÁô¯Áõ±Ãõ®Åô°Æô¯Åô¯Èó±Èò±Äó²Ãô±Æó´Çô³Æó²Ãñ²ÄòµÈôµÄòµÆð°Åí®Àë­¾é¨½ã¥ºÞ¤µÞ µÚ³Ò®Ó®Ð«ÉªÅ¨Â£»¶²¬©}¢ts°¾Î¥Ø£«à§­è®¶ì³¼ï¶Àñ»Ãõ½Æø¼Èø¾Êú¾Ìú¾Ìú¿ÐúÁÓúÃÒúÂÑúÆÒúÈÔúÇÖúÆÙúÈÙúÇ×úÉÛúÉÜúÊÚúÊÚúÆÛúÄÛúÃØúÁØú¾Ùú½×ú¾Öú¼Õú·Õú´ÕúµÔúµÓú°Òú­Óú­Ïû¬Ìú©Ë÷¦Ë÷«È÷§Æö¨Ê÷ªÊ÷ªÇ÷©ËùªÉú¬Çû¯Ëû¯Îú­Íú²Íú´Ïú³ÓúµÑú¶Ïú¶Òú¶Óú¸Óú¶Óú´Óù³Òù°Ïú¯Îø­Ðø«ÌùªÊøªÎ÷©Îù¨Îú¦Ðù¨ÎøªÍø«Ðú¯Ïú³Ñú¶Öú·×úºÖú¾ÖúÀÖúÁÚú¿Ùú»Õú·ÒúµÒúºÒú½Òú¾Ïú¾Ïú½Ñú½ÏúºËùµÌø®Éõ®Ê÷´Ìú´Ìú¸Ìú¶ÉúµÊú¸Ëú·Ëú³Íú³ÎúµÌú¶Êú²Êù¯Éø°ÍôªÆð¨Áì£Àå½Ú»ÖµÒ°Õ¯ß¡¯æ¡³é¥¹ì¨ºïª½ñ­¾ò°¾÷°Åù·ÇúºÊú¹ÎúºÏú»ÏúºÑú¶Õú´Öú²ÔúµÒú³Öú©Õú­Òû¬Òû§Óû§Ñú¨Ìù£Ìô¡Ðõ¡Íõ¤Êö¦Ëõ¨Ëö«Çö­Èô¨Èó¦Çö¬Èö¬Ëö«Éô§Çó§Çô¦Æó£Æñ¡ÆíÂëÀêÀêÀéÀèÁæÁé¿ê ¿é¢Áé¡Àí§Áî©Àñ¦Äò¨Æò±Äô³Ä÷±È÷±Ê÷³Èø³Æ÷³Éø·Ìö¶Ê÷´Êö´ÊõµÈöµÆ÷µÉô·Êñ·Èó¶ÆõµÈô·Êó¶Çò¶Æð³Æï²Åí±Âê«¿æ§ºä§ºã¥¸Ý µÕ±Ô°Ò­Í¬È«Ä§À¤¹·°ª¤~z°¾ÍÓ¡¦Ú¥¬ä­±ç®¶í±ºð¶¾ñ¹Âô¹Äö¹ÅúºÇú½Çú»ÊúºÌú¾Ìú¾Îú¿ÐúÃÑúÅÒúÅÔúÆÖúÃÓúÃÓúÃÒúÄÕúÄØúÁÕúÀÖú¿Ôú½Òú½Òú½Óú¹Ôú·Òú·Ñú¶Ðú·Ñú¶Òú¯Îú­Ïú¬Ìú¬Éø©Ëö£ËöªÈö¤Èó¡Èô¥Å÷¨Åø¥Éø§Çø«Çù­Èú¯Êú°Ëú®Ëú²Êú¯Îú¯Ðú³Ïú³Îú³Íú¯Ðú®Íù°Í÷¯Í÷«È÷¦Èö§Ìö¢ÊöÇõ£Èö¥È÷¤Êø¦Ëø§Ìù¦Ìú«Íú²Ðú¶ÏúµÒú·Óú¼Òú½Óú»Öú¾ÕúºÒúµÒú²Òú°ÍúµÈú¹Ëú»Ìú»ÍúºÍú¶Èø¯Êõ­Èò¬Åó¬Å÷°Æú³Çú³Èù±Èø±Çø´ÅúµÄú±Êù±Éù±Æù°Æø®Æö°Äõ±ÄóªÄï¥Áê »ä¶Û´Ð²Ê¬Ò«Ý¬ã¢¬æ£²ç¨²ë¦¹î¨ºð®¹ò¯¿ö¯Âø´Äù·Æú·Èú¸Èú¹Êú²Ñú²Ïú³Ïú´ÒúµÒú±Óú¬Òú­ÒúªÑú¥Îù¦Íù¢Ìõ¢Éó¢Èó¤Çó¥Åò¢Æò¢Ãñ¡Äò¢Äò£Ãñ£Ãñ¤Äñ¢Ãï ÃðÄðÄíÂì¿ê»ì¼ê¼ç»é½è¾æ½è½éºè »ê¡Áí¥Áí§Àð¨ÂòªÄó®Äö²Åö²Æ÷­Ê÷®Êö±Åö°Äõ°Èö²Ç÷µÄö³Åõ±Æô³Æó±Æó²Ãñ°Âï¯Ãï±Ãð²Ãï°Âï°Àë®Áê«Àê«¼å©¸ä¤·Ý¡³Ú ²Ù²Õ®Ï«Ë«Ç¨Ã¤À»¶­¬}ª|yu³ÂÔ ¥Ú¥¬á¬±ê°·ì³»ïµ¿ñ¶Äõ¹Æú½Çú½Ìú¿ËúÂÌúÁÏúÂÑúÃÓúÁÓúÁÖúÇ×úÊÖúÆ×úÃÚúÇØúËÕúÆÙúÆÜúÈÙúÆØúÅÙúÅÜúÃÙúÁÖú¿Øú¾ÚúÀÙú½Öú½Õú¿×ú¾Øú¹×ú¶Øú·Óú¶Òú³Ôú¯Óú­Íú®Ðù­Ðù­Ïú­Íú®Íú°Ïú²Ðú´Îú³Îú²Ðú·Ðú»Ïú¸Òú´Óú´Òú¶Òú²Òú¯Ôú°Óú°Òú®Ñú«Íú¨Ðù¨Ïø©ÏùªÏùªÏú¬Îú¬Íú­Ðú³ÓúµÔúµÔú·Öú»Öú½Ùú¾ÚúÁÙúÁÙúÁÚúÀÖú¿Õú½Öú¸Óú´Ñú¼ÏúÁÒú¾ÐúºÏúºÐú·Ðú²Íõ²È÷²Åú´Èù¸Ëú¹Êú·ÍúµÌúµËú¶Ìú¶Éú³ÌúµËúµÈú´ÊúµÌùµÊö´Æô°Éó®Èî¨Áè½âºÖ²Ð¬Ô¯Ü£´ä¦²ë¨·ë«·ï­ºñ­¼ò°½õ²Âö³ÆùµÈú·Æú¸Éú»Íú¼ÌúºÑú½Ñú¿Ôú½Öú¼Õú»Ùú¼Úú¼ÙúºÙú·Úú²Öú­Ôù¬Õù¬Óù©Ñø§Ïö¥Íö§Íö¨Î÷§Ëö¦Éô¦Êö¨Éõ¦Æó¤Çó¤Èô¤Æó¥Çñ¤Äî¡Ãï Äï¡Æð£Åð¤Äï¤Åï¦Äñ©Äô¬Åõ«Åô«ÅõµÉø°Êù°ÉùµËùµÍú·Ëú»Ëú·Íú¶Íú¹ËúºËù·ÍúºËùºÊùºÎú¸ÍúµÊ÷³Êô±Çô²Çõ²Çô²Çò´Çò³Ãï´Àð³Âï°Âì¯Àë¬¿ä¨¾à¢¶ß¥·Ü¦·×³Ó²Ñ¯Ì¬Æ©Á¤½¸°±¯¦~ |¶ÁÑ Ù¢«ß«®ã®²è°µì´¼ïµ¿ó¶ÁõºÅ÷»Èú¾Èú¿Êú¿ÌúÀÍú¾ÎúÀÒúÃÓúÄÒúÃÑúÂÔúÄÕúÄÒúÅÖúÇ×úÅÕúÄÕúÅÖúÃÖú¿Öú¿ÖúÁÔú¿ÖúÀØúÀÖú¼Öú»Ôú½Óú¼Ôú¾Ôú·Õú¶Õú·Ôú·Ñú¶Ïú±Ñú´Ïû±Îú­Îú¯Íú±Íú°Îú®Ðú±Ïú±Íú®Îú±Ïú³Ïú°Íú­Íú¯Ðú°Ïú­ÍúªÐúªÏú«ÍúªÌú©ÎúªÎú©Îú«Ïú®Ðú­Îú­Îú±Ðú²Óú³Ðú¶Ñú¶Õú·Ôú½Óú¾Õú¾ØúÀØú¾Õú»×úºÓú·Ðú¶Ðú¶Ïú³Ïú·Íú¼Íú¼Îú»Ïú¸Ëø²Èõ°Èò°Åó³Â÷´Ä÷²ÈøµÉú·Éú²Éù±ÈùµÈú²Çú­Èú±Èú³Çú´ÆúµÊú´Éö¯Ãò­Åï¦Äê ¾ä¸Þ¶Õ±Í­Ï«×¬Ü¯ä¦²ä¦³è§¸ì¨¼î¨»ñ©¼ñ­Áö±Âù´Âú¶Æú·Éù·Èú¹Êú½Íú½Òú»Õú»Õú¾Öú¿Øú¼×úºÖú¸×ú·Øú´Óú±Ôû®Òû¬ÐúªÏú§Íú¨Ë÷§Ëö§Êö¤Ëó¢Êó£Çó¢Åñ£Èó§Èò¦Äð¥Ãò¥Ãï£Ãï¤Åð§Çñ¦Äñ¥Ãò©ÅñªÄóªÅ÷­Çú°Èú²È÷³Ëø³Éú´Èû·Êû¶ÍúµËú¶Ëú´ÍùµËú·Çú¸Êú¶Ì÷·Ë÷·Èø¶È÷¶ÉöµÅö²Åô²Æò¯Äò­Âï®Ãî°Ãð®Âì°¾ì­¾ê«¾æª½è¥½á¥¹Û¡¶Ú ³Õ®Ñ®Ï¯Ë¨Æ¦Â¤¾¢¼µ°­}©|¡xs¶ÆÔ¡Ù¢¯á«²ç¯´ë³·í´¾ð¶Áó¸Ãõ»Èø½Èú¾Èú¾ÉúÀÎúÀÑú¿ÐúÃÒúÄÓúÄÕúÄÓúÅÔúÈÖúÄÓúÄÕúÆÕúÅÖúÄÙúÆ×úÃØú¿ØúÂ×úÄÖúÃØúÆÙúÂÙúÀÙú¿Øú¾Öú¾Öú¿Ôú½Øú»ÚúºÖú»Óú¾Õú¹ÕúºÔú·ÕúµÔú·Ñú·Ñú³Òú²Óú¶ÒúµÓú±Òú²Ðú²Ôú²Òú±Ðú±Ñú²Òú¯Ðú­Ïú®Ðú°Ðú¯Ðú­Óú±Óú²Òú³Óú³Ôú´ÔúµÒúµÔú´Öú·ÕúºÕú»×ú¾ÖúÀØúÃÙúÂÛú¿Úú¾Öú»Øú¸Öú¸Ñú¸Ðú¶ÓúµÏú»Ïú¾Îú¼ÏúºÐú¸Íù²Êô­Çô¯Åô´Åö´Èù±ÊùµÈú·Éú¶Êù¶Ìù¶Ìú´Ëú¯Êú±Ëú³Ëú·Êú¸ËúµÊù±Èô®Çï¥Åë¢Àæ¡ºà·×µÐ²Ï®Ó«Ú¡­ã¦²å¨µè¦¹ê§¼í¨ºï§»ñ¬¼õ¯Àø´ÂúµÅûµÇú·Êú¼Êú¾ÍúÁÒúÃÕúÁÖúÀÚúÁ×úÀØú¾Úú»Úú¹Ûú¸×ú¶×ú¶Öú´Ôú±Òú°Ñú®Ñø«ÍøªÌø©Îö©Ëö¦Éô¦Êó¦Êö©Ëö«ÉóªÆõ©ÈôªÅô¬Èõ­Éõ­Èõ­È÷­Çö¯Éö¯Éø´Êú¸Ëú·Ìø¶Îø¹Íù»Îú»Ñú»Òú¸ÏúºÏú¹Ðù¸Ïù¹Ìú»Îù¹Ïø¹Îø¶ÌøµÊ÷¶É÷¶ÆøµÅ÷·Èô³Æñ¯Ãð±Âï²Äð­Áì®Àê­Áê¬¿èª¼ç¤¼â¢¹ÜµÛ³Ø±Ò°Ï±ÊªÉ¨Å§À¤¾ ·²­}¨|¢yv´ÆÕ ¤Ú¦¯â¬´é¯¶íµ»ð´¿ðµÂó·Ã÷¹Åù¼Çú¼Æú½ÇúÀÎúÀÓúÁÑúÄÒúÄÒúÄÖúÆÖúÇÔúÅÖúÇÖúÅÓúÄÔúÃØúÃÙúÆ×úÄÚúÃÚúÄÙúÅÙúÅÛúÆÚúÃÚúÅÛúÅÛúÁÚúÂÙúÂØúÂÚúÁÚú¾×ú¾ÖúÃÚú¾Øú¾Øú½Úú¼Ùú¼Öú¼Öú»Öú»Õú»Õú¹Õú¸Õú¸Òú·Õú¸×ú¸Õú¶ÑúµÓúµÔúµÒúµÑú¶ÔúµÕú²Òú·Öú·Öú¸Õú·Õú¸Öú»Öú¶Öú¶Öú»Øú¿ØúÁÖúÄÙúÅÛúÇÝúÃÜú¿Úú¿Øú¼×ú¹Õú»Óú¹Òú¶Óú¸Ñú¾Ðú¿Ðú½Ïú¸ÎùµÍõ±Ëõ­Æö±Çõ´Ç÷´Èú´Ëú·ÈúµÊú·ËúºÌú¶ÏúµÏú´Ïú³Îú³Ìú·Íú¸ÍùµËø´Êô­Èï¨Äë¦Áç¢¼áµØµÔ±Ñ°Ñ®Ø¤¬á¥±ç¦µê§¹é§¹ê¦¸í§»ðª¹ò®½õ²Áø³Âø²Åù¶Éú¼Êú¾ÌúÅÑúÊÔúÆÖúÄÛúÂÚúÃÚúÃÝú¿Ýú»Ûú¼Ûú»Úú¼ÛúºÚú·Öú·Õú²Õú±Ôú¯Ñú°Ðû²Îû®Ìø®Ì÷¬ÌùªÍú­Íù¯Ëù®Ìú±Èú±Éú±Ìû³Îû´Íû³Êû³Îû¶ÏúºÎúºÎú¹Îú»Ïú½Ñú¾Óú¿Õú½Ôú»ÑúÀÓú½Òú»Òú¾Òú½Òú»Ñû¹Îû·Ïù·Îø·Ëø¶Èö¶Ç÷µÉõ³Èó±Åó±Äñ°Åï®Âì­Áê¯Àë­½é¨ºå¤¹á ¸Ý±Û²ÙµÔ±Î¯Ê­Ì«ÇªÀ¤¼·°¬}¨}¢|w¶ÁÐØ¦¨Þª¯â­±ç±·í±ºï²½ñ³¿ô´Àö·Áù¹ÅùºÄù¼Èú¼Íú½Ìú¿ÎúÃÎúÂÐúÁÒúÂÒúÀÒúÆÒúÁÓúÁÔúÁÔúÀÔúÂÔúÃÖúÃÓúÁ×úÃÛúÅØúÁÖúÁ×úÇØúÇØúÃØúÁÚúÅÙúÃÕúÀØúÀØúÁÕúÁ×ú¾Úú¿ÕúÀÕú¾×ú»×ú½Ùú½Õú¼Õú»ÕúºÔú»Ôú·Ôú¸Ôú¸Òú¹Òú·Òú´Ñú¸Ôú·Õú¶Òú¶Óú¶Óú¶Ïú¸Ôúµ×ú¶Ôú¶ÒúµÒú·Õú·ÖúºÕúºÔú¾ÖúÃ×úÅÚúÈÚúÄÙú¿Ùú¿×ú»Öú¸Òú¸Ïú³Ðú±Îú´Îú¸Ñú¸ËúºËú¼Ìú¸Ëö°Èð«Âñ®Ãó±Çó³Äõ²Âø²ÈùµÉú±Èú³Çú·Éú·Ìú´Íú´Ïú±Îú²Êú²Éú³Ìø³Éõ°Äò©Ãî£Àè¢½â¡¹Þ°Ö²Ñ¯Ï«Ï«Ò«Ú¡­á¡°ã£¶ä£¶å¡µè¡¸ê£·îª¸ò­¼õ®Áõ®Â÷°ÃùµÅúºÈúÀËúÄÑúÆÕúÆÖú¿ÚúÀÛúÀÙú½Ùú½Øú¾Ùú¼Ùú¹Úú¹Øú¸Öú·Ôú³Òú´Öú´Ôú²Ðú²Ïù±Íù±Ìù°Îø®Í÷¯Ìø²Ìú±Ëú±Ìú³Ëú¶ÍúµÏú´Ìú¸Ìú·Íú¸Ñú·Ñú¶Ïú»Ñú»ÏúºÑú½Ïú¾Ïú»Ðú»Ðú½Ðú·Ðú·Ñú¼Ðú»Îú¹Îú¶Ìú·Êø·ÉöµÊöµÈò³Äó°Æó­Åó¯Äð®ÄïªÁì«Áêª¿è«ºç¨·ä¢¸àµÜ±Ú®Ö®Ò­ÐªÊ¨Æ¨Ç¦Ã¢¼¸³­¨z¥{wn»È×¡¥Ú§¬ßª³è­·ì´»ï¶½ñ³Àô¶Ä÷»È÷ºÈø»Éù½Ëú¾ÍúÀÏúÂÒúÀÐúÅÐúÄÒúÁÓúÄÓúÆÕúÃÔúÄÙúÄÛúÅØúÆ×úÆØúÇÙúÈÚúÇÞúÆßúÆÚúÄÛúÇÞúÊÝúÊÛúÈÝúÆÞúÊÝúÈÜúÅÞúÈÞúËÜúÇÞúÅÝúÅÜúÈÜúÆÝúÀÝúÁÜú¿ÜúÀÜúÁÜúÁÜúÁÛú¾Úú¿ßúÁÚúÁÙúÀÝúÀÜú¿Úú¿Üú¼Üú¼Úú¿Ùú¾Ûú¾Üú»Üú¼Ûú»Ûú¹Ûú¾Ûú¾Ùú¾ÚúÁÜúÆßúÊáúÉÞúÈáúÄÞúÄßúÁßú¸Ùú¹Øú·Óú´Òú´Óú·ÑúºÐú¼Ïú¿Îú½Ïù·Î÷²Êö°Çö°Êô±ÉõµÇø¶Èú´Íú·Íú·Ìú¹ÌúºÏú¼Óú¾Òú¹ÒúµÔú·Òú¹Ðú¶Ðú³Îú°Éö¬Æñ¦Âí¥¿è¤¿ã»Ú·Ö¶Ó°Ð­Ó±Þ¥³ã«²ä§µå¥¹ç¦¹è£¸í¤»ï©¼ñ¬Àô¯Å÷²Çù³Èú·Èú»ÊúÂÎúÈÒúÊÖúÉÚúÃÜúÇßúÆÞúÂÜúÃÞúÃÝúÀàú¾Þú¼Ûú»Ûú¼Ùú¼Ùú¼Úú¼×ú¹Öú·Øú¸Öú¸Õú·Õú·Ôú»Óú½Óú»ÒúºÙú¼Öú¾Ôú¿ÕúÀÕú¿Öú¾ÖúÀÖúÀ×ú¿ØúÁØúÃØúÀÙúÂÕúÃÔúÂ×úÁÕúÀÕú¾Óú¼Ôú½ÔúÀÐú¿Ðú¼Òú»ÏúºÎú¸Ïù·Î÷·Êô¶Éõ³Êö´Ëó³Éò­Æï­Ãí­Áë«¿ìª¾ê§¾â¡»Ü ´ÜµØ³Ô¯Ò­Î«Ê¬É¨Å£¾¢º¡¸´¬«{¥{xºÅÑÔ£§Û§¯áª³ä­·ê²·ì³»î³ÀóµÂõ¸Áö·Ãø¸Çú»Æú¾Çú¼Ìú¾Ïú¿Ìú¾Íú½Ðú½ÐúÀÑúÀÍú¿ÒúÀÓúÂÓúÃÔúÃÓúÅ×úÄÕúÅØúÅÚúÃÚúÅØúÆÚúÆÜúÇÛúÉÙúÇÙúÄÚúÆÙúÇÙúÅÛúÆÚúÇ×úÈÛúÅÜúÃÙúÃØúÂÛúÂÛúÀØúÀØúÁÛúÁÚúÃØúÄØúÂ×úÁØúÃÚúÂÚúÀØúÁÖú¿Õú»Ùú¹Ûú¹×ú½×ú»ØúºØú¼Úú»ÚúºØú¿ÚúÂÖúÃÚúÅÞúÅÝúÅÝúÆÜúÃÞú¿×ú¼ÕúºØú·ÕúµÑú³Ðú¯Ðú¯ÎúµÌú·ËúµÈú·Çú·Çù±Êô«Êò«Çò¬Äõ­Ãô°Åô²Åø´Åú±Èú´Ìú¶Ëú¸Êú¹Íú¹Îú¸Îú´Ïú²ÍúµÍú·Íú³Êø¬Êò¨Ãê§¿ç¢½ã¹ÝµÕ³Ð±Ñ­ÏªÌ«Õ¬Ü­à±ß±Ý±àµä²è¡µì¦ºð¨»ó«½ö®Àø²ÅúµÄúÀÊúÅÏúÂÐúÄÖúÃ×úÅÚúÅÜúÃÛúÃÜúÁÛú¾Úú¾Øú½Úú»Ùú»Õú»ÕúºÕúºÖúºÖúºÔú¸ÒúµÔú¶Ôú·Ñú¹Ñú¹Óú»Óú½Òú¿Óú¾Ôú¾ÒúÃÒúÂÓú¾ÖúÁÓúÄÓúÂ×úÁÖúÃÔúÁÔúÀÓúÂÔúÃÔúÁÓú½Óú¼Ñú¼Òú¼Ñú»ÌúºÍú¸Íú¶ËùµÊ÷´Êô²Éô±Èò²Åô°Äò­Äî¬Ãí©Âë¨¿å©½ä§¹æ¤¹âºÜ¶×²Ö¯ÒªÏªÐ¬Ì¥Ç£Ã¡Àº´²®ª|¦wsr¿ÆÓ¦Ù¡«Ý§°å¬¶ç±ºí´»ð³ÀïµÃôºÄøºÆùºÈøºÉù»Éú½Êú¾ÌúÀÐú¿ÎúÁÏúÂÒúÂÓúÂÒúÃÓúÂÕúÃÕúÆÖúÅ×úÃ×úÆÜúÇÙúÆÛúÆÞúÇÝúÉÝúÊÞúÈàúÉÞúÍÝúÌàúÉßúÊßúÊÞúÈÞúÉßúÎßúÍÝúÉÝúÈÞúÈÞúÉßúÅÞúÅÞúÇßúÇàúÇÝúÈÛúÇÞúÄÞúÅÜúÇÝúÇàúÄÜúÅÛúÃÝúÃàúÁßú¾ÛúÄÛúÃßúÂßúÃÞúÂàúÅàúÈßúÉÞúÉàúÌáúËáúÈàúÉßúÄÞú½Úú¼Úú¾ÚúºÔú·Òú´Ñú²Óú²Òú´Ïú·ÎúºÌû¹Êú·ÌøµÎö±Ëô²É÷´Æ÷´Åö±Ç÷´Éù·Çú´Ëú¶Îú¸Íú¼Îú½Ñú¼Ðú¿Òú¹Óú¸Ôú¹Óú¸Ïú´Î÷­Ìó¨Çï§Ãë£¿çºá¡¹Û·Õ´Ô°Ó«Î¬Õ°Ü¯ß ¯Þ±ß¶á·ãµç¤¹î¦»ñ§»ó­¾÷±Ãú´ÇúºÉúÁÌúÄÒúÄÕúÇÖúË×úÊÝúÌàúËÞúÇàúÆâúÆÞúÃÞúÀßú¿Ýú¿ÜúÀÙú¾Ùú¿ÚúÁÛúÁÙú¿Õú½Ùú½Úú¿ÕúÂÖúÂØúÁ×úÂ×úÁ×úÁÙúÃØúÇØúÆ×úÅØúÆÙúÆÚúÅÙúÆÙúÆÙúÇÖúÄ×úÃÙúÅÚúÂÚúÁ×úÂØúÀÕú¾Óú¾ÕúºÐú¹Ðú¸Ïú¹Îù¸ÍøµÌ÷µÎö¶Êö²Æô²Æñ²Äð¬Âì©Áë«Âé©¼ç¥¹ä »à¸Ü¶Ö±Ô­Ò¬Ï­Î«ÊªÅ¦À¡¼¸²¯®§{yyÀÆÑ§×¡ªÝ¥­äªµæ¯¹ì±»ï²½î²Àñ³Áõ¶Ã÷¹Å÷¹ÈøºÈú¼Éú½ÌúÀÍú¾ÌúÀÏúÂÑúÁÒúÀÒúÃÓúÂÕúÂÕúÆÔúÇ×úÄØúÄÛúÇÙúÇÛúÆÝúÇÛúÈÜúËÞúÉÞúÇÝúÉÞúÊàúÌßúËßúËßúËÞúÌßúÍàúËÝúËÞúÉßúÈÞúÉÞúÈÜúÈßúÊßúÊàúÉßúËÛúÇÞúÅßúÅÜúÇÜúÆÞúÅÛúÄÜúÃÝúÅßúÃßúÀßúÄÝúÄÞúÅßúÆÝúÆÞúÈàúËßúÌáúÌáúËàúÉàúÊáúÆßúÁÝú½Ùú»Øú¼Ùú»ÖúµÓú³Ñú°Ðú±Ïú³ÍúµËù¸Éø¸Ëø¶Ìö³Ìô³Éò²Åõ±Æõ³Åö³Æø²Çù³ÆúµÊú·Íú¸Ìú¼Ïú¼ÐúºÏú¿Óú½Ôú»Õú·Óú³Ïú¯ÐùªÊõ¥Èñ£Ãì¢½ç»ã¹Û´Ö²Ò°Ð«ÐªÖ­Õ­×«Û¯Ý²Ü°ß²ã ¶ë£¸ï¦ºï­¼õ°Áù²Åù¸Æú»Ëú¿ÑúÂÒúÄÓúÊÖúËÛúÌÝúÎÝúÍßúÉáúÅÞúÂÞúÂßúÁÝú¿Ýú¾Ùú½ÙúÀÛúÂÜú¿Úú¿×ú¿Øú¿ÚúÁÙúÃØúÄÙúÃÙúÂ×úÂ×úÂÙúÄÚúÆÙúÃØúÆ×úÇØúÃÚúÃÚúÈÚúÈÙúÆ×úÇØúÅØúÃ×úÃØúÁÖú¿Øú¿Óú¾Ñú½Ôú¹Íú»Îú¸Ïú¸Ðù¹Ìù¶É÷·ËöµÉóµÆñ³Æð¯Åí¬Àë©¾ê©Áæ§½ã¤·â¡¸ß¸Ú²Ö®Ò®Ï«Ì¨Ì¨È§Ä¥¿¼¹±­ª~¥zwu¿ÆÍ¤Ó¢©Ü§«ß§³ã¬¹é¯¹í²¹ï°½ò­Àò³¿õ·Àø¸ÅúºÆú¼Æú¼Êú¾Îú½ËúÁÍúÀÒú½Ñú¿ÐúÃÏúÃÔúÃÖúÆÓúÈÕúÅØúÄÙúÈÚúËÙúÈÛúÆÜúÉÛúÊÜúÉÝúÇÞúÇÝúÉÝúÍßúËÞúÌÞúÎßúÎßúÍßúËßúÎàúÌßúÉÞúÊßúËÞúËÝúÌÜúÊßúÊßúÎÜúÉÝúÈÜúÇÞúÆÜúÄÚúÃÛúÄÛúÄÙúÄÚúÁÞúÁßúÄÝúÂÜúÃÜúÅÜúÈÝúÉÞúËÞúÎãúÏãúËâúÇâúÉàúÃÝú¾ßú¾Ùú»Õú¹×ú»×ú´Óú´Óú²Îú±Êú³Êú·Èø¶Èö¶Êø³Éö°Èó±Èñ®Äó­Ãô¯Åõ²Æø³Æø²Æú·ÈúºÎúºÎú»Îú»Ðú¸Ñú¾ÑúÀÓú¼Óú¹ÒúµÓú°Ðù«Íö¤Çñ¤Âì¥¿å¡½áºÚ±Ö°Ò°Î«Ñ¨Ö©Ð¬Ó¬Ú«Ú«Ø­Ü°ß²è¡¶ì¦ºî«ºô¯½÷±Äú´Ãú·Èú¼ÎúÀÏúÁÐúÆÔúÈ×úÊØúÍÚúÎÞúËÞúÃÜúÅÜúÆÞúÂßúÀÜúÀÙúÀ×úÃÚúÂÛú¿Úú¿ÚúÀØúÂÛúÂÜúÀÙúÂØúÅÛúÃ×úÃÙúÃÛúÅÙúÅÙúÃÛúÆÚúÆ×úÄÙúÃÜúÆÛúÉÚúÅÙúÆÚúÆØúÁÔúÄÕú¿Õú¼Ôú¾Òú¿Ñú»Ïú¹Ïú½Íú¸Ðú¶Ðø¸Êø¶Ç÷µÇõ´Çò´Åð±Åî¬Æë®Àëª½æ¦¾â£»á£·à¡·Û·×°Õ¬Ð¬ËªÉ§Ê¤Ç¢Á¢½»¶±¬§{£xuoÁÇÑ§×£­Ü¨¯ã©³æ­»ê¯½ï³¼òµÁô³Æõ¶Ãø¸ÅøºÆù¹Èù»ÊúÀÉú¾Ðú¿ÎúÃÏúÂÔú¾ÔúÃÐúÄÒúÆ×úÅÚúÇØúÈÕúÇÚúÈÜúÍÝúÏÜúËÝúÈÞúÌàúÌàúÉáúËâúÍáúÍáúÐäúÎâúÐâúÒäúÑåúÓåúÏãúÒãúÒäúÐäúÐäúÎäúÏàúÎàúËáúÍáúÑáúÊáúÌâúËâúÉàúÇßúÅßúÇàúÆÝúÅÞúÆÞúÇÞúÉßúÈâúÇàúÉàúÍäúÐåúÐâúÒçúÓéúÐèúÌèúÈäúÄÝúÁàú¾ßú¼Ûú¼Øú»Õú¸Õú¶Ôú·ÑúµÎú´Íù¸ÌùºÎø·Í÷³Êö³Èõ³Éô±Èö´Æö³Ç÷³Éú¶ÊúºÊú»Êú½Ñú½Òú¼Òú»Õú»ÖúÁÓúÂÕúÂÖúÀ×ú¼Øú·Ôú´Ó÷ªËõ©Æï«Äç¤ÂãÁÝ¶Ú²Ö°Ò®Ò­Ô®Ò­×­Û­Û®Ü³ßµâ¡¶æ£¸ë¦»ò®½÷²¾ù³Åù´Èú¸Êú½ÎúÁÑúÃÒúÆÕúÈÚúËØúÍØúËÞúÎáúËáúÍàúËáúÆáúÅâúÈàúÉÜúÉÜúÇÞúÆßúÈßúÈßúËáúÉàúÇÞúÇÝúÊßúÉßúÈàúÇáúÉÞúËÝúÊàúÊàúÊÝúÉÞúÆßúÆÝúÉàúÇÝúÆÝúÅÝúÃÚúÄÚúÁØúÁÖúÂÕúÁÔú¾Ôú¾ÕúÁÓú¹Ôú¸ÐúºËú¶ÍúµÌø¶Ëö´Èó³Çñ³Çð³Ãí¯Áê§Áå¤¼ã¤¹â¢ºÚ¶ØµÖ±Ó¬Í«É«ÊªÉ¦Ã¥¿¢»¶ ´¯¬{¨{yt¾ÃÏ¡Ô©Ø¢«à¦­á§²å¨¹ê­ºì²»ì±¾ñ°¿óµÂô¶Ãô´Ãö¶ÄøºÆú»Æú»Ëú»ÌúºÌú»Îú¾Ïú¾ÒúÁÒúÀÒúÀÔúÄÕúÇÔúÄÙúÆ×úÉ×úÊÙúÇØúÆÜúÊÜúÇÜúÈßúÍßúÍÝúËßúÍáúÏàúÍáúÌâúÌâúÎàúÐáúÎàúËàúÍßúÎÝúÍàúÉÞúÈÛúËÜúÌÞúÊÜúÈÞúÆÞúÆÜúÅÚúÃØúÃÝúÁÚúÁÙúÄÜúÆÝúÆÜúÉÜúÊÞúÍàúÎßúÍàúÐãúÎßúÎàúÍáúÈàúÂßúÁÛú¾Øú¸Øú¶Öú¸Òú·Ñú´Óú±Ïú®Êú¯Éù±Éö±Æ÷¯Æõ­Êó®Çò±Áò¯Áñ¬Áò®Ãó°Åõ¯Åø±Äú·Äú·Çú»ËúºÎú¸Îú·Îú¹Ïú»Ñú¾Ðú¾Ñú¼Òú¹Òú´Ðú³Í÷¬Èô¨Ãì¥Àã ½àºØµÓ®Ñ¬Î«Ì©Í¨Ï¤Ô¤Õ©Ö¬Ø¬×®Ü°Þ®ä¢±í¨¸ð®»÷°Àö¯Åø³Çú·Éú¸Ëú»Îú¿ÑúÁÕúÅÔúÇÓúÈ×úÌÚúÊÜúÇÞúÊÝúËÜúÆÝúÆßúÆÚúÅÚúÅÝúÅÜúÇÛúÇÛúÊÝúÈÝúÆÜúÈÛúÊÚúÊÝúËÚúÈÛúÇÜúËÙúÊÚúÅÛúÇÜúÇÛúÄÛúÆÜúÅÙúÃÖúÄÖúÃÖúÁÖúÁÔú½Ôú½Ñú¿Ðú¿Òú½Òú»Ïú»Ìú¶Ìú´ÌúµËø³Êö²Çö²Æô´Ãñ°¿í«¾é¬Àê©½æ¦»ß£¹Ü·Ü´Ø¯Ó°Ò¬Í¤É¥È¨Æ¢Á¿»·´®«x¦v¢wrl¾ÉÓ¥×£¬Ü¨¯â©¶ä­·ê±»í³½ï´Àò¶Ãô¶Ãõ¼Ãø¹Åú¶Éú»Éú¾ÈúÀËúÁÏú¿Ïú¿ÎúÃÎúÄÐúÄÓúÅÒúÈ×úÈÙúÅÖúÉÜúËßúÌÝúÍÞúÎÞúËÜúËáúÎãúÏãúÏãúÒãúÕãúÓäúÓåúÒçúÑèúÓçúÓæúÑæúÑåúÍåúÍæúÑåúÐæúÐåúÎäúÏáúÐâúÏäúÐãúÍâúËâúÊáúÊàúÉáúÈáúÈàúËßúÍâúÌæúÌæúÏãúÐãúÔåúÖæúÔæúØçúÔçúÑçúÎåúÊäúÉãúÅßúÃÞú¾Úú¼Úú¿Øú½Õú·Óú¶Òú·Îú´Ëú´Ìù¹Êú»Çù·ÇõµËóµÊõ´Åô²ÇõµÇ÷²Æú²ÇúµÇú¸Éú¾Ïú¿Ðú¿ÕúÂÔúÁÒú¼×ú¼ÚúÁØúÂ×úÀÖú¾Òú¹ÑúµÒú³Íù®Çó«Æé©Äâ ½Þ¹×¸Ò²Î®Ï¯Ó¬Ô«Ö ¬Ú¢®Ü ¯Ü®Û±àµà¤¶ä¨·î¬¼ñ®¿÷µÃúµÈú¸Çú½ËúÁÓúÂÒúÃÑúÅØúÈÚúËØúÍÛúÐàúÏâúÍâúÏâúÏâúÍãúÎâúÏâúËãúÉáúËßúÌáúÑâúÐäúÎãúÎâúÍáúÑäúÎâúÏÞúÎáúÍãúÎàúÎâúÌàúÎáúÏâúËáúÈßúÉÞúÊÜúÌÝúÊÜúÈÛúÆÚúÃØúÂ×úÄÖúÅÕúÁÕú¿ÖúÁÏú½ÏúºÐú»ÏúºÐú·ËúµÊ÷·ÈôµÈñ±Æí³Äì­Áé©¾å¥½â¢½ß¢¹Ý£´ÖµÕ¯Ñ¨Ì«É®Æ¥Å¤Á¤½£ºµ®®ª¥yu¹ÃÐÕ§Ù¡ªß¦¬àª²å«µæ­¸é°»ð°¾î²¿óµ¿ô·Áô¶Äõ¶ÆùºÅú¼Èú¼Éú»Ëú½ËúÁËúÄÏúÆÐúÂÏúÃÓúÅ×úÇ×úÇ×úÆÚúÆ×úÊÚúËßúÆÝúÈÛúÎÝúÏßúÏàúÑáúÐáúÏáúÏåúÑäúÑãúÎäúÎåúÒåúÐâúÌãúËåúËãúÌâúÌâúËáúÊÞúÊßúÊáúÌÞúËàúÉÞúÆÝúÆÞúÇÞúÈÞúÈÝúËÞúÎàúÌáúÌáúÎãúÎáúÐâúÐãúÐåúÓæúÏåúÍãúÈáúÆßúÇÜúÀÚú½Ùú¼Öú¹Öú¹Öú¹ÓúµÏø³Îø²Êù³Çú´É÷¶Éô¶Ãõ´Èô±Èò±Ãò±Ãñ®Âó¯Äö¯Ä÷±Äø´Æú³Èú¹Êú»Ìú¾ÏúÀÑúÀÐú¿Òú¼×ú»Õú¹Óú·Ñú¶ÏúµÐú²Ì÷¯ÉõªÇï¨Åç¤Âä½ßµÖ³Ñ¯Ñ­Î©Í¤Ï§ÔªÕ¨Õ§Ù¬Ú®Ü°Þ±á¢³çª¶î«¶ò²½ø³Ãú¶Ãú¹Æú»ÌúÀÎúÀÏúÁÒúÄÔúÅÖúÈÙúËÙúÊÛúÊÜúËÞúÍßúÎàúÌÞúÌÞúËßúÊßúËÞúÌÝúÍáúÌàúÍáúÍãúÍàúÍãúÌßúÌßúÌàúÉßúÉÞúËÞúËÞúÊÞúÌÝúËÜúÇÝúÅÛúÇÙúÆÖúÄÕúÃÖúÃ×ú¿Öú¿×úÀÔú¿Ðú¼Ðú¼Ñú¼Ëú½Îú»Ðú·Íú¶Ìø´Ç÷´Çõ´Éó°Æð­ÂìªÁé¥½ç¤¹â¢¹Ý¶Ú²Ø ¯Õ°ÐªÌ¦Ê¥Ç¢ÂÀ¿»·³­«{¦z zsj·ÁÏ¡Õ¨× ªÜ§«á«³ä©¶äª¸è°ºí³¼î±Áò²Âò¹Ãó¸ÃõµÄø»Èú½Èú¼Êú½Íú¾ÌúÀÍúÃÓúÈÓúÆÒúÂÔúÅ×úÈÚúÇØúÉÚúÉÚúËÜúËßúÉßúËÞúÎßúÑàúÐäúÐåúÒåúÓæúÒèúÓæúÔåúÐèúÎéúÒåúÓåúÐåúÏçúÏçúËãúËäúÍãúÍàúËâúÊäúËàúÊàúÈáúÉàúÉÝúÉßúËáúÌàúÍâúÏáúÏßúÑâúÒäúÔåúÓåúÑæúÑçúÒçúÎäúÊâúÇàúÇÝúÇÝúÁÜú½×ú¼Øú»Ùú»×úºÕú´Ñù°Ïù°Êù³ÊøµËö³Èó³Æô³Êô°Çô±Ãó²Äñ±Àõ¯Äô¯Çô³Å÷¶Çú·Ëú»Ìú¼Ðú½Ïú½ÑúÀÔúÂÕú»Õú»Ôú¶Óú´Òú´Ñú²Ïú´Ìö±Ëô¬ÊðªÆé¥Áè¾á¹Ø´Ó±Ò®Î©Ì¦Î©Ñ«Ñ¨Ò§Ø°Ú±Ù°Ý®â£±æªµî®µó²¼÷¶Ãú¹Æú»Èú»ÊúÀÎú¿ÐúÂÓúÃ×úÂÙúÆÙúÈØúÊÛúËÜúËÜúÎÞúÏáúÌäúÊàúÌÞúÍâúÎãúÒâúÍâúÍâúÑâúÑäúÐäúÏåúÎâúÏáúÎáúÌâúÌàúÎÜúÍàúÍßúÌÝúËÞúÊÞúÄÜúÅÜúÄÙúÂØúÂØúÃÖúÁØúÀÕúÀÕú¿Óú¾Ñú½Ðú¾Îú¿Ñú½Ðú¸Íú·Ìø·È÷µÈôµÉò°Åð¬Ãí«Ãê§¾ç§¸á£¹Þ·Û²Õ²Ò¯Ï¬ÎªÍ¦È Ã¢¿ À¾º´®¬|¥{¡zrj¸ÂÍ¢Ó §× ¬Ù¥°ã¨²å«¸æ¬ºé°ºì´¾ò²Áï´Åò¸Äõ·Ãö¸Å÷»Èú»Êú½Ìú½ÎúÀÍúÁÎúÂÔúÅÓúÇÔúÅØúÆØúÈØúÉÜúËÜúÎàúËáúÊÞúÌßúÎãúÎãúÓäúÓæúÏèúÕéúÖéú×êúÔéúÕèúÖéúÓëúÑèúÖèúÕçúÓéúÕìúÏéúÍçúÐæúÏæúÌçúËçúÊäúÉàúÉãúÍãúÌàúÉàúÌâúÌäúÍäúÎâúÐãúÔæúÖåú×çúÖèúÔéúÑèúÐåúÌæúÉåúÉàúÈàúÆâúÄßú¿Üú½ÛúÀÚú¿ØúºÖúµÔú¯Ðù°Ëø´ËöµÊõ²Æö´Èô³Æó±Åò°Æó±Ãñ³Ãô°Ãò®Æó²Åø¸Æú»Ìú¾Ïú½Òú¾Óú¾Ôú¾×úÀÚú¸×ú»×úºÕú¶Õú´Óú³Ïú´Ðø³Î÷¯Ëô­Èî«Ãë¡Àá¾Ú¹Õ³Ï®Î­Ï¬ÎªÎ«Ñ©Õ¨Ö¡­Ú°Ù²Û¯á¢°æ§µì­·ò±½÷¸Ãú»Çú½Êú¿Îú¿ÏúÀÐúÄÖúÄÚúÃÚúÄÚúÆÛúÉÝúËÝúÍÝúÎßúÎàúÌæúÌâúÏáúÑâúÏãúÓæúÐãúÒåúÕåúÔäúÑæúÐåúÑåúÒâúÐäúÏåúÐâúÏàúÏãúÑáúÍàúÉâúËßúÄàúÇàúÆÞúÄÜúÅÛúÄ×úÃÛúÃÖúÃÔúÃ×úÁÓú¾ÒúÁÓú¾Óú½Îú¼ÍúºÏù¸Ë÷µÉô´Çñ±Åð¯Äî®ÃëªÀç©¼ä¤ºâ ºÝ¶×³Ò®Ð­Î¬Ë©Æ¦Ã¤À¡½¾»³¬«}¦}£{tp·¾ÇÏÓªÖ«ßªâ¤±ã«µæ¬¶ë«ºî°ºì±Àî±¾ñ³ÀóµÃöµÃúµÄú·Æú¸Èú»Éú¾ÌúÀÐúÀÎúÁÒúÁÖúÃÕúÆÕúÉ×úÅ×úÇÚúÇÜúÆÝúÈÝúÊÝúÌÝúÐàúÒâúÐâúÏãúÏäúÔæúÒåúÐäúÒãúÓæúÓèúÖåúÖåúÒçúÒèúÒéúÏåúËåúÇæúÆãúÇâúÆßúÃßúÆÝúÉßúÇàúÇÝúÈÝúÆáúÇàúÊàúÎâúÎâúÒäúÐâúÑäúÌåúÈãúÉáúÆãúÆáúÇÞúÄÞúÀàú¿Üú¾Úú½Öú¾ÓúºÓú´Ñú³Ðú«Ëö«Çõ±Åõ²Âô­Áò­Áñ­Áï«ÁîªÀï¬¾ñ¬Áï©ÀñªÀó®Ãø³Äú¶Æú·ÊúºÊú¾Ðú»Ôú¹Óú½Óú¹Öú¶Öú¶Ôú´Ñú±Ðú²Ðú°Ìø°Éõ«Çñ¨Æì¨Âê¥¾ßºØ´Ó¯Î­Ë¬Ê¦É¡Ê¤Ï¦Ñ¢Ò£Ö¨Ø¬Ø¬Û­á¯ç¥³í¬ºô²½ù³Áú¶Çú¹Ëú¹Ëú½ÏúÀÑúÃÓúÁÔú¾ÕúÃÕúÁ×úÃÚúÇÝúÉÜúÊÙúÈÝúÊÞúÐßúÐÞúÊÞúÊßúËàúÑáúÒâúÐâúÏãúÌàúÏáúÏâúÍâúËáúÊàúÉáúËáúËáúÈßúÇÜúÆÞúÃÝúÄÛúÁ×úÂÕúÃÖúÀÕú¾ØúÀÖúÂÒúÀÑú½Ðú¼Ïú»Ïú¸ÎúºÌúºÌù´Í÷³Èö³Åó®Äî¬Áì¬¾ë¦¿æ£½ã¢»â¡·Ý´Ö²Ö¬ÒªÌ¨Æ¥Ä£Ã¢¾¼¹·µ®©{§v¡ttql~¶¿Ê¡Ñ¦Ö®Ù§³ß§µãªµæ¬¸ê­¹î±ºï¶Áð´Ãó´Äõ¶Å÷·Åú¹Çú¼Èú½Ëú½Íú¿ÏúÀÑúÂÓúÆÕúÆØúÇÛúÇÚúÇÙúÌÜúËÞúÍßúÍáúËãúÎäúÐæúÒäúÒçúÔèúÔçúÒçúÖéúÕéúÔêúÔìúØìúÜíúÙìúÛëúÛíúØïúØïúÖïúÓíúÐìúÑêúÏèúÊçúÍèúÉèúÌäúÍäúÌçúÐçúÐåúÍçúÌçúÑçúÕçúÓéúÓéúÓéúÐèúÎèúÍèúÏèúÌåúÌãúÌãúËãúÉãúÇâúÅÚúÆÚúÃÚú¾×úºÕú³Òú³Îù³Ïù´Ìø²Æõ­Èò±Èô±Æò¯Äñ­Ãô­Ãõ±Ãö°È÷²ÈøµÉù¹Ëú»Ëú»ÎúÀÒú½Õú½ØúÃÛúÆÛúÆÜú½Üú»Ýú¾Ùú»Õú·Õú¸Ïú·Ðú²Îõ­ÉðªÄï§Âä¡¿ÞºØ´Ñ²Í°Ë©Ì¥Í©Í«Ð¨×¨Ö¬Û®Ý°Þ³â¢¶ê«¹ð²¼ô¶Àø¹Èú¼Íú½ÎúÀÐúÂÔúÆ×úÇØúÆÙúÇÚúÈÜúÈßúÉáúÊáúÊáúÌâúÎäúÑæúÓæúÐæúÎçúÏçúÓæúÒçúÓæúÖçúÖêúÕèúÔçúÓçúÑçúÑèúÑèúÐçúÐçúÎçúÏåúÎäúÊãúÈâúÆÞúÇÞúÇÝúÄÚúÀÚúÂØúÃÙúÃÙúÂ×úÁÕúÁÕú¾Óú¾Óú¿Òú¼Ñú¹ÐúºÎúµÉö±Êò±Çð±Ãï­Æë¨Âä©¼á¤»Þ ¹Ù µÖ´Ô³Ñ¯Î¬Ë©Ç¦Ã¦Á¤À½·±®¬¡{yxw³ºÆÌÒ¤×¡¨Ù¢°ß¥®ã¥°ã¨¶å­·è­¹ì­»ï°¼ñ³½ó²¿õ´Â÷¶ÆùºÄú¼Æú»Éú¼ËúÀÎúÀÓúÁÒúÃÒúÄ×úÆØúÆØúÅÙúÈÙúÊÜúÇÞúÉÞúÍÞúÎßúÑáúÓãúÑäúÏåúÐæúÒæúÒæúÒçú×çúÚçúÛçúÚéúØéúØëúÕìúÑéúÑéúÐçúÍåúËäúÊáúÊãúÉãúÊàúÊàúÉâúÈâúËâúËâúÍâúÐãúÏãúÍãúÍäúÉáúÊãúÌãúÉáúÉãúÈãúÊáúÊßúÉßúÈÞúÅÜúÀ×ú½×ú¼Öú¸Òú²Îú³Ëù°Ê÷­Êö°Æõ°Âò¬Âî¬Áí©¿ìª½î«¿ñ«Áð®¾ò®Áô¯Ãø°Åú¶ÆúºÇú·Îú½Òú½Óú¾ÔúÁÕúÀ×úÄØú¿Ùú»×ú¹Óú¸Óú¶ÓúµÏû¯Ì÷¬Èò¨Åï¥Âê¦¾â¹Ü¶Ô±Ð«Í¨Æ¥Å É¢Ë¢Ë¡Î¡Ñ¥Ö¨Û¬Þ¬à¡®ä¦³í«¶ò±»ø¶ÁúºÇú¹Éú¹ËúÀÏúÀÔú¿ÔúÁÓúÁÔúÄØúÆÚúÇÜúÇÜúÉÞúÊàúÊÞúÍÞúÎáúÍáúÍàúÍâúÏàúÑßúÒâúÓåúÔäúÓäúÑãúÒãúÒãúÎâúÎáúÌáúÎÞúÎàúÌàúÊÞúÈÝúÄÜúÃÚú¿Úú½Øú¾Õú¾ÔúÀÔú¾Óú»Óú»Óú¼Ïú¼Íú¶ÏúºÎú¼Íú·ÍøµÌ÷¶Éö³Èõ±Æò¯Äí«Âë§¾é¦ºã ¸Ü´Ø²Ó°Ñ°Ð­É¥Å¤Ä¤Â ¿»·µ³®}¨|§ytrqpµ¼ÆÍ£Ò«Õ¢®Ù¦®Þ¦±á§·âª»æ­»í±¼î¯½î³¿ñ·Àö´ÃöµÆ÷ºÇù»Çú»Ëú½ÏúÀÍúÂÏúÂÕúÄ×úÄÕúÅØúÉÛúÈÛúÉÝúÉÝúËàúËâúÉáúÍàúÐäúÓåúÔäúÔèúÔíúÖêúÕèúÕêúÚëúÝêúÛìúÝëúÜîúÛîúÛíú×ïúÓíúÐìúÓëúÓêúÑèúÐæúÍéúÏçúÏçúÌçúËåúÌåúÏæúÐæúÒæúÏçúÌçúÍäúÌçúÍäúÌåúÌçúÌçúÌèúÈåúÍæúÌäúÉâúÌâúÆßúÀÞúºÜúºÙú¹Öú´ÑúµÎú´Îù´ÌöµÉô²Æó­Ãñ¬Ãî«¿î¬¿ð­Âò¬Ãó°Ãö²Ç÷¯Èù±Éú·ÊúºËúºÑú¿ÕúÁÔúÂÕúÅÙúÅÝúÄÜúÄÝúÀÝú½Úú»Øú·Öú´Óú±Íú®Îö¬Ìò©Åí¦Àè¾à»Ø¶Ô±Ð®ÌªÇ§È¥Ì£Í£Ë§Ò¬Õ¬Ú­à¢®ã¤³ç¦ºíª¼ò³¿ø¸ÃûºÉú½Ìú¼ÎúÃÓúÃÔúÄÕúÄ×úÂÙúÃÜúÇÛúÍÝúËàúÈâúËãúÎáúÏâúÎâúÌáúËãúÎæúÎåúÕäúÓäúÐäúÔåúÕæúÑæúÔèúÔæúÑäúÑçúÏäúÑãúÏäúÍâúËáúËãúÆÞúÃÞúÁÜúÀÚú¾Ûú¾ÛúÃÖú¿Öú¼Õú½Õú½Ôú»ÐúºÏú¼Òú¼Ñú»Îù¹Îø´Ëõ¶Êõ³Èö°Æò±Æí­Åé©¾æ£¼à ºÚ¶Ø´ÕµÑ¯ËªÈªÆ¨Ä¢À¾»´³±~ª§} vwxp´ºÃÌ¢Ò©Ó¬Ù¤­Þ¤¯à¦´á©¸æ­¸í¯¼ì®»í±¿ð²Áô²Àö·Äö¹Ç÷¹ÈùºËú½ÍúÀÎúÀÐúÃÐúÄÕúÃÖúÃÕúÆØúÈÛúÌÜúÈÜúÊÞúÌâúËãúÌáúÏãúÓäúÒåúÑèúÔéúÕèúÓéúÕëúÚìúÜìúÛîúÚìúÛïúÛîúÙíúÖíúÕíúÐëúÑëúÓëúÑéúÎèúÏéúÒçúÏçúÎæúÏåúÎæúÌæúÎåúÒæúÍçúÉåúÌäúËåúÌåúÌåúËæúÌçúËçúÇäúÌäúÊãúÅãúÇáúÃÜúÁÞú½Ûú¹×ú¶Õú´Ñú³Ñù´Ìø³Êö°Èó¬Äò©Âí¨Áë¨¿ë©¾î«¿ò­Àó®Äõ¯Ç÷«Åù®Èú´Êú¶ÊúºÍú½Ôú¿ÔúÃÕúÄÙúÃÜúÇÝúÇÝúÃÞúÀÝú¼ÙúµÕú³Óú±Íú¬Ë÷ªËò¨Çî¡Âé¿á»Ú·Ô²Ï­Ë©Æ¥Å¡È¡Ë£Ê¥Ñ¦Ô«×¬Ü ­á¡±ç¤¶ì©»ñ±½ö·Âù¹Çú¼Êú½Îú¿ÒúÂÓúÃÖúÃØúÃÚúÁÞúÇÝúÎÝúÎàúËâúÊãúËâúÎãúÍãúÌâúËâúËãúÌäúÑäúÐãúÏâúÑãúÐäúÒãúÒæúÒåúÑãúÎäúÐãúÎãúÌãúÊáúÉßúÉßúÄÞúÁÝúÀÚúÀ×ú¾ØúºØú¾Ôú¼Ôú¼Ôú¼ÓúºÑú¼Ðú½Ïú¼Òú¹Ñú¸Ìú¹Ê÷²ÊôµÈô²Æó°Äð°Äì¬Äç©¾ã£»ßºÚ´Ù±Ö´Ñ¬ÌªÈ©Å¤Â¾¼ºµ±®¦}¡ywuro²¸ÂÊÎ¡Ò§×­Ý ­à£¯â¨´å«µéª¸èª¹ë®½ï®¿ð°½ó·¿õ´Ç÷¸ÇùºÆúºÈúºÌú¾ÎúÁÍúÁÐúÀÔúÃÕúÅØúÄÚúÊÙúÉÚúÊÜúÊßúÊâúÎáúÐáúÒãúÑæúÐåúÐäúÐæúÒêúÕéúÖéúØëúÛìúÙíúÙîúÚíú×ìúÓêúÕêúÓèúÑèúÐéúÌéúÊçúÏäúÐæúÌäúÏäúÒåúÍåúÈæúËãúÑåúÌæúÈåúÍåúÌäúÉæúÉåúÌåúËåúÇäúÇåúÉáúÇàúÄãúÂßúÁÙúÂÚúÀÙúºÖúµÔú±Ðú²Îø³Èö°Æô¨Äò¥Áñ§Àé£¿ç£¾ê¦¼í©»ñ¬¿ñ¬ÄòªÂö©ÂùªÆú°ÇúµÈú¹Ëú»Ðú¾ÕúÃÖúÂ×úÀÚúÉÜúÇÛúÂÜú¿Üú»Ùú·Õú³Ôú°Ðø«Êö§Çò¤Çì¡Âå½á¹Û·Ó°ÍªÇ¦Ä¢ÂÅÆ¡È¡Ï Ò¥Ôª×¬Ý¡­ä¥®ë¨¶ð¬¹õµ¿ù¹Æú¸Êú»Íú½Îú¾Òú¿ÖúÀÖúÁ×úÂÞúÆÜúÊÝúÏÝúÑÞúÉãúÈáúÌàúËãúËäúÏßúÌÝúÌáúÌáúÏáúÐáúÍáúÍßúÑàúÐáúÐâúÐáúÍßúÍàúÊßúÉàúÉàúÇÜúÄÙúÂÛúÀÚú»×ú¼Õú½Óú¸Óú·Óú·Ñú»ÐúºÐú·Íú»Íú¼Îú»Îú¸Îú´ÊúµÈ÷³Éõ³Åô´Ãï¯Âë©Âë«¿æ¨ºâºÜµÙ°×¯Ñ¯Ï©Ê¤Å£Ã ¾¼µµ³®¨~¢ywwpjl}´¼Å Ë£Ï§Ó°Ö±Ü¢´à¦¶äª¸ê«ºë¬»ë®¾í³Àò´Âô´Ãô¶Ã÷¶Çú¼Êú¼ËúºÍúºÎú¾ÎúÃÓúÃÕúÃØúÇÚúÊÜúÈÞúÊßúÎáúÎáúËáúÊäúÒæúÔçúÒéúÓéúÕèúÒêúÔëú×éú×ëúÚíúÝîúÚïúÜñúÛñúÛòúØñúÕðúÖïúÖíúÕêúÔìúÑîúÎéúÑèúÎëúÏêúÐëúÑêúÐéúÏëúÏêúÑêúÏìúÎëúÒéúÐêúÐíúÏìúÏëúÏëúËêúËéúÊçúËæúÌæúÈåúÆáúÄÞúÂàúÀÞú»ÙúµÕú¶Ïú·Ìø¶Éõ®Çò§Åî¨Ãì¤Âí¤ÀðªÀò¬Áó­Äô°Éö®Åù¯Èú¯Êú³ËúºÍú¼ÐúÀÒúÃØúÅÜúÇÝúÈàúÇßúÇßúÄàúÁâúÀßú½Úú¸Úú¶Öú³Ôú­Ïö¨Éî§Åè¢Àæ¡¿à»×¶Ï²Ë¬È¬Å¨Æ£Ç¤Ê¨Ó©Ò§Ô«Ú°à¦±çª´î¬¹ò°½÷·Ãû»Ëú¼Ñú¾ÒúÃÒúÃÖúÅÚúÅÛúÃÛúÅßúÇÜúÉÞúÏàúÑáúËæúÎäúÐåúÌåúÌæúÑåúÒáúÍæúÎçúÑåúÐäúÎäúÓãúÏçúÑäúÐâúÐåúÒåúÎãúËäúÉäúÌäúËâúÆáúÆÜúÂÜú¾Þú¾Ýú¾Ùú»ØúµÖú¶Öú»Óú½Óú»ÔúºÐú¼Îú½Ñú½Ñú¹Ïú·Ðù¹Ì÷¶Èõ¶Èó±Çð¬Æí°Åê«¾æ¢¾ß ¹Ü¡µÙ¶Ò³Ð­Ë©É©Æ§Á£À¢¸µ³®ª§¦~yuqo«³½ÆÏ£Ð§Ò©Ø«Ú¡®Ý¦±ã¦´å£·èª»ê«»ì¬¼ï®¾ò­¾ö³Áö´Åø´Çú¶Éú·Ëú·Ìú½Ëú¿Ðú¿ÓúÁÓúÅÓúÆÖúÆÜúÆÝúÆÜúÈÞúÊàúËÞúÌáúÐáúÐáúÌâúÌãúÐãúÏåúÑèúÕêúÕêúÓëúÙêúØêúÒêúÎêúÑêúÒéúÏêúÌèúÌçúÌæúÌäúÉäúÊãúÊåúÊåúÉäúÈæúÊåúÇæúÉäúÏåúÏçúÊæúÍæúÐäúÐäúÎäúÌäúÌæúÈäúÉäúËáúÈßúÃáúÀßúÂÞú¼Øú¹Öú¸Óú²Îú±Ð÷®Êô«Æñ§Áí¤¾ë¢Àé½ç½é¢½î©¿ï¬Àñ«Áò§Áõ«Åù°Èú²ÉúµÊúºËú¼Ñú½×úÀÙúÁÙúÀÙúÃÝúÃÙúÀÙú¾ÛúºÙú·Øú¸Ôú²Ïû¯Íø«Êñ¥Åì£Áè½ä¹Ü´Ô¯ÏªÊ¥Ä¨Á£ÂÅÆ¢Ë¡Ï¤Ñ¤Ò¦Ù«ä¢¯é§¸ð­¹õ±½øµÃú»Éú¾ÐúÁÓúÂÓú¿Óú¿ÖúÂÙú½ÚúÃØúÂØúÅÜúÌàúÊáúÈÝúÉáúÌáúÌÞúËßúÌàúÈáúÉáúÌßúËÞúÊàúËáúÌáúÌÝúÈÝúÆßúÉÝúÌÜúÈßúÆßúÄÛúÂÜúÄßúÁ×ú¿×ú¼Úú¼Ùú½Õú¸Òú¯Ðú°ÐúµÎú·Ìú·Ìú·ÊúµÌú¶Ìù¶Ëø´Éù¶Éö·Éó¯Æð«Ãð­Ãí¬Àç§»ä¤ºß¸Ü¶Õ±Ð®Ò°Ì©Ç§Ç¤Ã¡¼¢º µ¯­¬{¨|¢xpqokn¬·ÀÅ Í¨Õ«Ø¬Ù ®Ü¥²â©µç©¸éª»ì°»ï²¼î²¿ñ²Äô´Å÷·Äø¶ÇùºÊú¾Îú½Ïú¾ÍúÂÑúÁÖúÃ×úÆØúÆÚúÉÛúÌßúÊâúÉàúÊâúÊåúÍãúÏåúÒæúÒåúÐæúÒéúÒêúÓéúÖìú×îúØîúÚíúÛìúÝîúÛîúÔîúÑïúÔîúÏìúÏìúÐìúÐêúÐèúÏéúÏéúÑëúÐìúÎéúÏêúÍíúËîúÑêúÓéúÏìúÑìúÏëúÕìúÓìúÐìúÔíúÐîúÏëúÌçúÏèúÎèúÇåúÉãúÄâúÁáúÀÜú»Öú¶Óú²Ó÷®Ìö®Èô©Æð¥Äí§Ãë¢Âê¦Âí§Áñ©Âó°Ãõ¯Ã÷­Åù±Ëú³Íú´Îú¶Ïú¾ÐúÀ×úÁÞúÅßúÆáúÅâúÇäúÅáúÅâúÃäú¿áú¾Ûú¼×ú¸×úµÓù¯Íô¨Ëð¥Èí¤Äç¡¾Þ»×·Ò°Ë¬Ç¯Æ©Ä£Å¥È§Ì¨ÐªÓ«Ö®Ý±ç§³í­ºó¯¾øµÄù¼ÈúÁÌúÃÓúÃÔúÅÖúÅÚúÂÛúÁÛúÁÞúÆàúÆáúÆáúËáúÌâúÍåúÑèúÐåúÍãúÎåúÐæúÏçúÍçúÏåúÐáúÎãúÊæúÐäúÎáúÉáúËàúÍÞúÉàúÉáúÉàúÇÞúÄàúÃáúÄÜúÅÜúÃÞúÁÛúÀ×ú¼Úú·Ùú¹×ú¼Ôú¹Ñú¹Ñú½Ñú»Ðú»Îú¹Ïú¸Ðú»Íö¸Ëô²Éó°Åò³Çî²ÆêªÀæ§¿á¤¼Þ ºÙ·Ô²Ò±Î¯Ë­Ê¥Å¤¾¨½¢¹´²¯¨¨{§u¤yxrr¥±¾ÄÉ¡Ð¦Õ©Ö®Ú¢°à¥±å©¶æ«¸ç­¹ë¯»í°¾î°Áñ³Áó´Ãö³Åø¶Çú¹Éú»Ëú½Ðú¾ÓúÀÑúÁÓúÂ×úÄØúÉÚúÉÛúÈÝúÈßúÊàúËãúÌäúÌàúÎáúÎãúÏãúÐåúÎçúÓçúÕéúÔêúÕêúØéúØëúÙìú×ìúÓìúÐëúÍêúÊêúÌçúËçúËèúÍçúÏéúÌéúÍéúÎëúÏéúÑèúÍêúÎèúÏçúÑéúÓéúÒéúÑëúÓìúÒíúÑêúÑæúÏçúÎêúÌæúËæúÉæúÇäúÅãúÄâú¿Ýú½ÙúºÕú±Ñú®Íó¦Éò©Äð§ÂìÂêÀè¡¿ë¨¾î©¾ï¦¾ñª¿ó¬Áø®Äû¯Êú­Ëú®Ëú²Îú¸Ïú¿ÖúÁÚúÇÜúÊáúÈãúÇäúÃäúÄâúÂàú¾ßú¼Ûú¸×ú±Õú®Ò÷­Ìô¨Çñ¤ÄëÃåÀÜ»Ô¶Ò°Ë¬É­È©Æ¥Æ¥Ç¥È¦Ë¤Ð¤Òª×®ã¤®í­´ó¯¼ùµÂú½Æú¿ÌúÀÑúÁÒúÂÖúÅÙúÂÚú¿ÝúÁÝúÀÛúÂÞúÆàúÊÞúËÝúËäúÌåúÌäúÊáúËâúÌãúÌäúËäúÍãúÏáúÍáúÈäúÌãúÌßúÇÞúÆÞúÉÞúÈÝúÇÜúÄÝúÃÛúÄÛúÁÚúÂ×úÁ×úÂÚúÁÚú¾×úºØú¸Óú¸Óú¹Ðú¹Ðú»ÑúºÏú¹Íú¹Íù¸Ìù·ÉùµÈõ²Æô³Èò³Åï°Ãë¬Ãç¨¿ä¦ºÞ£¹Û¶×±Ò®Ï­ÍªÈ¦Ç¡Â»¡º¶²±­}¦}£s¢utrpn¤¯¾ÃÇ¡Ð§ÓªÔ­Ø¡®Ý¦°â«¶åª¹æ­»ê­»í­¾î±Àð³Âò´Æö´ÈùµÈú¸Çú»Ëú½Óú»ÒúÁÐúÂÕúÃØúÇ×úÉÚúÇÛúÇÞúÉÞúÌÞúÎâúÍãúËÞúÎàúÏåúÎåúÐåúÏèúÕèúÕçúÕèúÖêú×éú×ëú×ìúÖìúÕìúÕëúÐêúÍèúÌçúËæúÎçúÑéúÑéúÐèúÎéúÏëúÑéúÑéúÒëúÐèúÐçúÓéúÖéúÔëúÔìúÑëúÓìúÒêúÐæúÑçúÎêúÎéúÍçúÌæúËåúÆåúÇâú¿Þú½Úú»Õú²Óú®Îô§Êñ©ÅîªÂé¤ÂëÁë£¿í¨Àï©¿ï©¿ð«Âõ®Åø±Èú±Êú®Ëú¯Îú¶Ñú¼ÑúÂØúÆÜúÍÞúÐáúÏäúÍçúÈçúÅäúÃáú¿ßú»Ûú¸Øú±Õú®Ñø®Íõ©Èò§Åì Åç¿ß¸Ø¶Ô´Ð®Ë«É«Ë©Í¨Í¨ÉªÊ¤Ì¥Ï©×«â¤¯ë­³ñ±¾ø·Äû¾Çú¿ÍúÀÒúÄÕúÅ×úÆÛúÃÞú¿ÞúÂÜúÁÚúÃÜúÉßúÌßúÌàúÌåúËåúËãúÍâúÍãúÍãúÌãúÍäúÏäúÍäúËåúÎåúÌâúÌàúÊàúÇáúÇáúÈÝúÇÛúÄÝúÄÝúÅÚúÃÚúÃØúÁÖúÂØúÁÛú¿Ùú¾Öú¼Ñú¼Òú»Ðú»Ïú¼Ñú¸Ñú¹Îú¹Íù¹Ìú¹Éú¶ÈöµÇõ´Èð³Æí®ÂìªÀç©¿â¥ºß¤¸Ý µ×°Ò®Ð­Ì«È§Æ¤Ã¼·¶³±­~¨}¢wxsopo¥±¿ÃÆ¦Ð¨ÓªÕ­Ø¢¯Ý¨²âªµæ©¸ê¯»ë±»ì°½î²ÃñµÆó´Æö¶ÇùºÉúºÉú»Ëú¾Ðú½ÐúÀÒúÃÕúÇ×úÈÙúÇÛúÉÜúÉßúÊßúÌÞúÌàúÍáúÌâúÐãúÒåúÐçúÑèúÓéúÖéúÔèúÔèúÖêúÖìú×ìúÙíúØîúØîúØîúÖìúÒéúÑíúÑêúÓèúÖëúÓêúÕéúÔìúÓìúÓêúÓëúÓîúÑîúÓìúÔëúÔíúÖïúÕîúÑîúÒìúÔìúÔíúÒíúÐìúÏìúÐìúÑéúÏèúÌèúÆäúÃäú¿Þú»×ú¶Õù¯Ñõ«Ìò¬Æî­Äì©Äî§Âï¨Áï©Ãð¨Ãñ¬Ãò±Æø±Èú´ÉúµÍú³ÐúµÓú½ÕúÃÖúÄÜúÈàúÎâúÒäúÕæúÓëúÏíúÇéúÄåúÂáú¾ÜúºÛú¹Øú´Óú¯Ðø«Ìó¨Êð¤Çê¡¿ä¹Ýº×¸Ô±Ï¬Ì­Î­Ð«Ñ¬Ì®Ì¬Ê¬Ð¬Ú¬Þ£²ë«µñ²½ö·Äú¾ÉúÃÎúÃÕúÊØúÊÚúÈÞúÆâúÁàúÂÞúÄßúÉÞúÌßúÍâúÐåúÐèúÐçúÎåúÎæúÏçúÎæúÏåúÒæúÑæúÍæúÍçúÐæúÌäúÌâúÎáúËãúÈãúÆßúÆÜúÄÞúÄÝúÅÜúÄÝúÄÛúÄÚúÂÙúÀÙú¿ÚúÀØúÀÖúÁÕúÀÔú½Òú¼Ñú»Óú»ÏúºÍúºÍù»Íù¹Ìö¸Êó´Èï°Äí­Âì«Àè«¾â£¼à£¹à µÚ³Ó±Ò®Ì­É¬Æ§Ã£¾ ¸·µ²®}©~¥~¡zvron|«»ÁÅÊÎ¤Ô¬×¯Ù¡­Þ£­ã¤³ç©¸è°·é±¹ì¯¿î²Áñ®Àô±À÷·ÅùµÅú³Åú·Êú»Ìú¼Îú¿ÎúÂÒúÂ×úÁÖúÅØúÆØúÇÛúÈÛúÈÙúÈÝúÌßúÌÝúÎÞúÏâúÍâúÐâúÐäúÎæúÏäúÑäúÓèúÕèúÖêúÓéúÒèúÔèúÑçúÐéúÓëúÐéúÏæúÑæúÎèúÐèúÑèúÑéúÓëúÓéúÐèúÐëúÍêúÏéúÓêúÐèúÓëúÏëúÏëúÓéúÒèúÏèúÎçúÍêúÌéúÍåúÌæúÊèúÁåúÀßú¼ÚúµØú²Ñö«Êñ£Çî¦Ãí¨¿î¤¿í¤Àì£¼î§½ð§Àð¨Àñ¬¿õ«Ãù±Äú³Ìú²Îú¶Ïú»Óú¾ÕúÀÙúÂÙúÇÝúÎâúÒäúÐéúÍìúÃèú¾ßú¿Üú¼Üú·Øú¶Öú°Óù­Íõ¬Çñ¥Åí ÃèÀâ»Ü¶×²Ó­Ô¬ÑªÌ¨Ë¦Ì¥Î§Ë©Ê©Î¨Ñ©Ó¬æ¥°ð­´õ²¼ù¸Äú¿ÊúÁÒúÉÕúÈØúÅÚúÆÝúÄàúÀÝúÀÝúÈÝúËÞúËàúÐâúÎâúÏäúËäúÉäúËãúÉãúÊâúÎâúÌâúÊâúÌáúÇáúÄâúÉÜúÊÛúÄÞúÃÝúÃÛúÁÙú¼Ùú½ÖúÁÖúÁÙú¿Ôú¾×ú¼×ú»ÔúºÔú¸Ôú»Òú¹ÐúºÑú»ÑúºÏú¹ÎùµÊú¶Êù·È÷´Æö±Èñ°Ãï­ÃíªÀë¨¾ç¨½â§ºá¸Ú¶Ù°Ö­Ï®ÏªË£Å£Á¢¾ »¸µ²¯~ªx£utrpnih¢~ª¹ÀÅ¢Î¦Ò«Ö¤¯Û¤¯Þ¥±ã«¶è­ºé¯¼ëµ¾ïµ¿ð³ÀðµÄõ³Åö·ÇøºÉú»ËúºÌú¹ÌúºÒúÁÓúÄÔúÅ×úÈÙúÇÛúÈÜúÊÜúÌßúÌáúÍáúÎàúÓãúÐáúÑáúÓåúÐèúÓéúÑçúÑéúÕëúÙëúÜíúÙîúÙðúÙïúÙîúÙïúÖìúÔëú×êúÖìúÔíúÕìúÒíúÚíúÚìúØîúÙðúØïúÛíúÛîúÖðú×íúÚìúÖïúÖîúÓïúÖðúØðúÕðúÕïúÖñúÒðúÕîúØíúÔíúÏìúËçúÈãúÃãú¼ÞúµÓö°Ðò¨ÈïªÅò®Çô«Èñ©Çð¤Ãó¨Âò¬Åñ¬Æõ¯Çù³ËúºÎú¹Íú¹Ïú½ÓúÀÖúÁÙúÅÚúÊßúÑæúÙéúÜêúØïúÐïúÉîúÃéúÀãúÁàú¼Ûú¹Öú¹ÔúµÑ÷¯Ëô®Êñ«Êî¨Äè¥½á¡»Ü¹Ý´ÙµÔ±Ó­Ô®Õ¬Õ¬Ó­Ó°Ò°Ï¯Ó°áª²í²¹ö¶Àû¼ÅúÂÌúÆÔúÌÙúÌÜúËßúÌãúËæúËâúÍæúÍèúÍæúÑæúÒçúÒéúÓéúÑçúÓèúÖëúÒëúÑéúÑçúÑçúÑçúÑçúÍæúÈáúÈáúÉãúÉãúÈãúÇàúÃÜúÀÛúÁÜúÄÛúÃÛúÀÙúÀÛú¿ÚúÁÖúÂÕú¾×ú¿Òú½Ðú¼ÑúÀÒúÂÑú¼ÐúºÐú»ÎùºÌö·ËõµÊô³Èò­Æð¬Åð®Àí¯¿ç«Áä¦»ß£ºÞ¢¸ÛµÓ°Ð«Ð«È©Æ¦Æ£¿¡·¹¡·³¬£~¡{¢yvusr}}¤|²¼ÃÈÍ¤Ò§Õ«Ù ¯à¨±äª³å¬ºé­ºê«¹é©¼ì®¿ð±Âò³Âô³Ä÷³Èú¶Êú¸Ëú·Êú¹Ëú¾ÔúÀÖúÁÓúÄØúÆÙúÉÚúÉÜúÈÝúÊÝúÌÝúÏßúËÝúÌÝúÏáúÌáúÑâúÑâúÑãúÑäúÑèúÔéúÕèúÕèúÓêúÓëúÑëúÎéúÏåúÒæúÑèúÒçúÓèúÐêúÓéúÕéúÔéúÓéúÒëúÔéúÕéúÔëúÔìúÔëúÔíúØëúÖëúÖíúÕíúÐíúÑìúÕìúÔìúÒéúÓéúÓëúÌçúÈäúÄåú¿àûµÖù«Ñó§Íî¦Âí©Âð§Ãò¤Ãï¥Äì¡Áî¡¿ï¥Âð¨ÄóªÄ÷®Åù³ÉúµÊú¶Îú·Ðú¸Ñú»ÕúÂØúÉÜúÑâú×èúØêúÖîúÓðúÇîú¾åú¾Üú¼Úú¹Öú¶Òû´Ðø°ÍôªÈô©Æï§Åé¿ä¹à¹Û¹Ø³Õ³Ô®Õ¬Ô¬ÑªÐ«Ô«Ò¬Î­Ë«Î§Ü¬è§³ñ®ºù¶Áú½ÉúÅÐúÉÔúÉÚúÈÝúËßúÍäúÊäúËâúÊäúÎäúÑâúÏåúÌåúÏåúÐçúÐåúÎäúÍåúÍåúÏäúÎãúËâúÉâúÇàúÄãúÇáúÅÞúÁÜúÂÛúÂÝú½Úú»Öú»Öú»Õú½Õú½×ú»Ôú·Òú¹ÓúºÒú·Ïú·ÎúºÎú»ÎúºÍú¹Ëù¶Ìø±Êö²Éõ´Çó²Æñ­Âî­Âí­Äì¬Âé©¼ä¦¸â¤·Ý ºÝ¸Ø²Ñ­Í­ÌªÊ§Å¡Ã¿ ºº¶®{¬w¨utsqkhfb} §´½ÂÆ¡É¤Ò¨×¯Ú¢²à«°æ«µé®»é®ºë®»ï­¿ï®ÀñµÂô¶Áö¶Æø¶Êû¹ÉúºÊú¼Íú¾ÍúÀÒúÃÕúÅÔúÇÙúÌÛúÎÚúÌÝúËßúÌÞúÎàúÐâúÌßúÍßúÐãúÏãúÔãúÔæúÕæúÔçúÖèúÛêúØìú×êúÖëúÕìúÒìúÏëúÒæúÖéúÕëúÓéúÓéúÕîúÕìúØìúØëúÕìúÔîúÕëú×íúØíúØðúØðúÙîúÛðúÚïúÝïúÚñúÕñúÛïúØïúÚîúÙîú×îúÖëúÐéúÍèúÉæúÀàúµÚù«×ó©Íð¬Æó­Çó©Åñ§Âñ«Ãñ©Äò¨Ãô©Ãô¬Æõ°Æù³Åú¶Çú¹Ëú¸ÐúºÒú¿ÒúÁ×úÅ×úÓàúÜèúßíúåóúàôúÜõúÍòúÁèúÁàú¾Üú¹Úú·Öú¸Óù´Ðõ«Éö¨ÅñªÅë¥Àæ¼àºÛ¸ÚµÙµÚ±Ø®Ô¯Ô¯Õ¯×¯Ö¯Õ±Ñ°Î¬Ù«è¤±ñ¯ºø¹ÃúÁÉúÈÒúËÔúÏÞúÑâúÑáúÑæúÐèúÎæúÓåúÕæúÓçúÔèúÒçúÑéúÒêúÒèúÐæúÑçúÒæúÑæúÌæúÌåúÎåúËãúÇâúÉãúÈãúÄßúÁÝúÃÞúÃÙúÁÙú¿Üú¿Ùú¾Õú¿Ùú½Öú¹ÔúºÕú»Óú·Ñú·Òú»Ðú½ÏúºÎú¸Ìú¸Ìú´ËøµÊô¶Æñ³Äñ°Äð±Ãï°Âì®Áé«¿ç©»å©ºÞ£»Ý¶Û²Ô°Ï®Î©Ë«È¦Æ£Â¤½¡¹¶²®}ªw¢wxunjje}¤´»¾Æ É£Ï¨×­Û¡¯ß©°å¨´é«¹è«ºì¯¼ò²¾ñ°Àñ³ÂóµÂö¶Åø·Èø¸Èù¹Éú¼Ïú¿ÐúÀÑúÂÒúÅÕúÆØúÊØúÌØúËÜúÊÞúËÞúÌàúÌàúÍàúÍáúÍáúÎãúÑåúÒæúÔçúÓçúÕçúÝêúÙíúÚëúÖëúÓëúÕëúÏêúÒæúÕèúÖìúÓìúÕêúÙíúÚìúÚìúØíúÖïúÔïúØíú×îú×íúØïúÚðúÛðúÚòúÚñúÞñúÚòú×òúÝðúÚïúÝñúÜòúØðú×íúÒìúÎéúÆäú½ßú³Ü÷ªÕñªÌñ®Åô®Çô«Éð«Äñ¬Áó¬ÄóªÄõ¬Äö®Æ÷¯Åø±Åø¸Çù¹Ìú¸Ïú¼ÑúÂÓúÂÖúÇØú×ÞúäæúëîúíöúåùúÛõúÍñúÃêúÂâú¾Þú¸Ûú¶ÔúµÑø²Íö­ÈôªÄï«Áë¦¾å »ß¸Úµ×±Û³Û°Ù°×²Ö¯Ù®Ù®Ø°Ø°Ò¯Ì®Ò­á¢¯ì¬¸ô·ÀùÀÆúÇÏúÉÕúÎÜúÒàúÓâúÓæúÐçúÏæúÕåúÖéúÕêúÕèúÓçúÒçúÒèúÔèúÔèúÓêúÒçúÐèúÎçúÍæúÍæúÍåúÊàúÉâúÆãúÃÞúÂÜúÀÜúÄÚúÂÜú¿Üú¿Øú¿×ú¿×ú½ÖúºÖúºÖúºÔú¶Òú·Ñú·Ïú¸Íù·Íø¶ÍùµÊø²Èö³Çó±Åñ¯Äð±Äî°Ãì«Àé©¿ç©½æª¼å©¼Þ£·Ú³Ú°×±Ð­Î¦ËªÇ©Ä¥Â£¿¢ºµ³¬y¤u wwurlg~ev| z°¸»ÄÈ Ì¤Ò§Ø¬Þ£¯â§°å¨·ç§ºêª¹î¯¼ð²Àï¯Áð³Âô´Â÷²Ä÷µÈø·ÉúºÉú»Íú½Ðú¾ÐúÀÒúÄÖúÂÔúÆ×úÇØúÆÚúÉÛúÊÝúÉÝúÌÞúÌÝúËÜúÌàúÌãúÐãúÓâúÐâúÎåúÕçú×èúÙéúÓèúÐçúÒèúÍçúÏåúÒæúÔéúÔêú×éúÛêúÚêúÖìúÖíúÖìúÔìúÖíúÔìúÖìúØíúØíúÚðúÚðúÛðúÜñúÙðú×ïúÙíúÞîúÞñúÙïúÖîúÖîúÐìúÊæúÁáú¹Þú¯×õ¦Îð©Êñ­Âó®Ãñ¬Æñ«Äñ«Áð«Áñ¨Áò¬Ãõ®Ãõ«Áõ­Ã÷´Æù¶Ëú¶ÌúºÌú¿ÐúÀÒúÇÚúÓÙúæÞúðêúëðúæ÷úÚòúËíúÃæúÂÞú½Úú¸×úµÑú®Ì÷­Èô­ÅòªÃí§¼æ¹à·Ü³Ø°Ô¬Ø¬Ù¬Ú¯Ù¯Ô­Ö¬Ù«Ø­Õ­Ð©Ë¨Ë­Õ®ä¤³ñ°ºúºÁúÄÊúÆÓúËØúÎÜúÑßúÔäúÍæúÏãúÓåúÔêúÔêúÓçúÑåúÑæúÓæúÔæúÓçúÔéúÏèúÐèúÑæúÊäúÄäúÉâúÉáúÅàúÀÝú¿ÚúÁÙú¼Øú¿Úú¾Úú»Õú¼Ôú¾×ú¿ÕúºÔúºÔú¸Ôú´Òú´Ïú¶Ìú´ËúµÊù´Êø²Ê÷±Çõ®Åò®Äñ­Ãò¬Âî¬Áêª¾ç©¾æ¦¼ã¥¹á¥¸ã¢¶Ý ´×²Ö®Ô¬Ï¬Ì©È¥Æ£Ä¢¿¡» ½¶®v§qtvroqi`}bw~¥±¹¾Æ¡Æ¤Ï¥Ô¢ªØ£±á¦³æ­µé¯ºê°¼í¯½ð²¿ñ·Âò±Äò¸Ä÷¹Æû·ÉúºÉú»Ëú¿ËúÁÍúÂÑúÃÓúÅÕúÇÛúÅØúÇÚúÉÛúÉÛúÌÝúÎÞúÎâúÎßúÏÜúÑßúÑãúÐæúÓæúÖåúÕæúÕçúØçúØìú×ìú×èúÔçúÒéúÒçúÕéúÙëúÚìúÙìúÛíúßïúÝðúÙñúÛðúÝîúÛðúÙñúÚðúßñúáòúßòúàôúàõúáõúãôúáóúÞñúßðúäôúâóúÝòúÛñúÚïúÒíúÍçúÇãú½àú²Ø÷¬Îô²Íõ±Èö³Åô±Åó¯Äô³Äô±Ãõ°Äõ²Åõ´Äô´Äö·Çú¶Æú¹Ìú¼Íú¿ËúÄÑúÆÖúÉÜúÔÜúæâúîéúìíúèóúÞðúÑêúÊåúÇßúÁÙú¼Øú·Ôú´Ï÷²Ëò®Çð«Âï¨½è£»à¸Ø³Ô­Ú«Ù¡­Ú ­Ü «Ú ¬Ø°Ù °Û¯Ü°Ú±Ö®Ñ«Ì­Ô°â¦´ñ²¹ú½ÁúÆÌúËÓúÑÛúÔáúÕâú×åúÕéúØèúÝêúÚíúÕíúÖìúÖéúÕíú×ìúÖéúÖêúÙìúÖìúÖëúÑêúÊêúÈéúÊåúÈäúÄãúÂãúÂáúÃÞúÀÜúÄÛúÄÚúÃÙúÃÙúÃÙúÁØúÀ×úÁ×ú¿ÔúºÒú»Òú»Îú¹ÌúºËú¸ËúµÊù¶Ç÷´ÌôµÉóµÄò²Ãð°Ãï¯¿ë®¾é­¾çª½æ¦ºæ¦·ã¦µÝ£µÛ´Ú±Ó°Í°Ì«Ì¥Ë¦Å§¾¡¼º²«¤¤zuuojn{rv®¶ºÀÀ É¤Ð¥Õ©Û¡°ß£²ã§´èª¹ê­»ë®ºì¬¼ð«Áñ¯Áô´Ä÷´Åø´Äú¸ÉúºÎú»Íú¾ÏúÀÒúÀÒú¾ÔúÁØú¿ÖúÂÓúÆÖúÇÚúÆÛúÇÛúÆÛúÆÝúÈàúÊàúÊàúÌßúÎßúÎâúÑãúÓâúÐäúÐãúÍäúÍäúÏâúÌâúÏæúÔãúÖæú×ìúØíúØëúÙîúÖîúÙíúÜîúØïúØîúÚîúßïúßóúÜóúÝðúáñúßðúÜòúÚòúÙðúÙïúØîúÚðúÙîúÓëúÐéúÌåúÇâú¾ßû²ÚøªÒò§Ëð¨Èð¥Äï§Áï©ÂïªÁð­¾ð«Áî¬Âï©¿ð¨½ñ¬¾ô¬¾ô®Á÷³ÆùµÉúµËú¹Ìú¿ÎúÁÒúÆÔúÓØúÝÝúØàúÐãúÌáúÇÞúÂÙú¾ÕúºÔú´Ò÷¯Ëó­ÅñªÃî¤Àå¡»â¶ß³Ø°Ð­Ì¦Ì Ð¦Ô§Ô¤Ñ¥ÒªØ¬×ªÕ©Ô«Ð©Í¥È§Ê¨Ù®è«³óµºúÂÇúÅÏúÌÔúÐØúÎÞúÏãúÓâúÒæúÖèú×éúÓêúÒéúÏçúÒçúÐèúÍéúÏæúÑäúÑãúÒèúÏéúÊæúÆæúÃãú¾áúÀàú¼Ýú·Úú»Øú»Ùú¿Øú½ÕúºÓú»Óú½Ôú¿Óú½Òú»Óú¼ÓúºÐúµÎú´Ìø°Êù³Êø´Êö­Æõ­Áò­Äò­Äï­Âí«¿í©½è§Àå§½ã¤¸á£·ß¡·Þ²Ü®Ù²Õ°Ò®Ð®Í©É§Å¤Ä¢Áº·±«¦u¢qqnqng}_|~[|y¦~³µ¸ÀÄ È¦ÑªÙ¢­Ý¤³âªµæ¬¹ê«¸í°»ð³¿ð¯¾ò²Áó´Åö·ÇùºÈú»Éú¼Êú½ÐúÀÒúÃÑúÅÓúÆÕúÄÓúÅØúÅØúÈ×úÊÙúËÝúËÜúÏÜúÍßúÌàúÎáúÑäúÍâúÐßúÒáúÑäúÔäúÕåúÓçúÔèúÐçúÑæúÔåúÏæúÓêúÙçúÛêúÝîúßïúÞðúÞòúÞñúÞðúßðúàòúàóúâôúçôúåôúßõúàõúâóúçóúãôúáõúãôúÛòúÛïúÝîúÚïúÔïúÐëúÐæúÊäú¿àû¸Ùø²ÒôªÍôªÉó«Åò®Åñ­Äî¯Àî²Àò±Âî¬¿íªÀî«Àñ­¾ô®¿ó³Ä÷¸ÄúºÇú»Ëú¾ÌúÁÐúÁÓúÂÕúËÖúÓÙúÐÜúÊÛúÆÙúÄÖúÂÖú½Òú»Íú¶Íø²Ëõ¯Æñ«Âì¦¿å¢»àµÙ²Ñ®ÌªË¥Ê¢Í£Ï¥Ò¥Ô¦Ö¬ÜªÙ©Ù«Ù¬Ô©Ñ¤Ì«Êª×¢ªé®³ô¶½úÀÄúÄÌúË×úÑÝúÑÞúÒãú×åúÕéúÛëúÞëúØìúÕíúÖëúØìúÖíúÔîúÔëú×éúÕêúØëúÔëúÎêúÌêúÇèúÂäúÁáúÀàúÀÞúÂÜúÃÛúÄÜúÁØú¿ÖúÁØúÂ×úÅÕúÀÖú¾Öú¿Ôú½Óú·Òú¸Ðú¶Îú´Ìø´Ìõ´Êõ³Åô´Æó¯Çñ¯Äï°Àî­¿ì¯Àé«¾ç©ºæª¹ã¦·à¢¶à¤µÝ£µÚ²Ö¯Ò®Ò¬Î«Ì¨È¥Ã£À¡¿ ¶²¯}©x£y vvqmjhu£|¯±´»ÂÆ¢Ë¥ÔªÛ¢¯ß¤°ä¤¹è§¸ê«¸ì«»í«½ð®¿ñ°Âõ´Ãø·Äù¸Çú¹Éú»Êú½Íú½Ðú¿ÒúÂÓúÃÒúÃÕúÅ×úÄ×úÅ×úÇÙúÆ×úËÛúËÛúËÝúÍÞúÌßúÊÞúÎàúÏâúÐáúÐáúÎäúÐäúÐåúÍåúÎäúÑäúÑåúÒéúÖéúÛéúÜëúÜíúÞïúÛïúÝïúÝîúÝîúáïúÞñúáòúåóúåóúàôúÝõúßñúàóúßôúÝóúÜòúÚðúÛðúÛîúÔíúÍìúÉæúÈãúÃàú¹Úù²Óõ¯Íñ«Èð«Ãï©ÁòªÂò«Áíª¾ì©¼é§¼é§¹æ¤»æ¢ºè¤·é¨·ë®»ò´½÷µ½÷´Áù¹Èú½Ëú¼Ëú½Îú¾ÑúÀÓúÂÓúÀÑú¾Ñù¼Îú¹Îú¶Íø´Æõ²Æð«Çí¥Áê£¹ä¸Þ·Õ°Í©È¥Ä¡ÁÃÃÈËÎÒ¦Ð§Ð¨Ö©Ö¨Ñ§Î¦Ë¨Å¦Ì¨á©¬ò±´û¸ÂúÀÅúÅÏúÈÖúÉØúÍßúÓâúÔåúÖèúØèúÖéúÕìúÖëú×ìúÖëúÔêúÕêúÕéúÓêúÖêúÓêúÍéúÉèúÆäú¿áú¼àú¼ßú¾ÜúÀÚúÂØúÁ×ú¿Öú¿Õú¿×úÀØúÃÔú¿Ñú»Ðú»Ñú»Ñú·Îú¶Ìø³Ì÷²È÷±Çó°Çñ®Äñ¯Ãï¯Äí®Äë«Àé©¼ç©»å¨¹â©¹â¨¸á¢µÝ¡´Þ¡µÙ °×±Ô¯ÒªÒ«Ì©É©Ç¤Â¡½ ºµ²®x¥urqlifc}a|s|­³¶ºÂÈ¡Ë£Ô§Ü£®Ü¢°ã¢·ç§¹éª¹ë«¼í®Àñ°Àò±Âõ¶Ãø·Äù·Æú¹Êú¼Éú¿Ìú¾Ðú¼ÑúÀÑúÂÓúÄÕúÇ×úÅÖúÅÕúÆÙúÅØúÊÛúÊÛúÊÜúËÞúÊßúÍÞúÏâúÏáúÐàúÎáúÍãúÏäúÎáúÍäúÏæúÒäúÖäúÕèúÖéúÜéúÞêúÛíúÛïúÛîúÝíúÞîúàïúáðúßñúãòúåóúãóúáóúàôúÞñúÜòúÝóúÜñúÙðúÛïúÜîúÙíúÒëúÊçúÅãúÀáú¿ÞúµÙù¬Óô¬Ìï­Æï¯Ãî©Âò§¿ñ¨¾ì§¾ë£ºã¡·ä¤·â ¸à³á ±â£³ç¦µî®·ó¯¸ô®¼öµÂúºÄû¼ÇúºËû¸Íû¹ÍûºÌú¹Ëû¸Íü·Ìû´Êø²Çõ¯Äð¯Âë§Âè¢¼ã µÝ³Ö±Ê©Å Á»¹½¾ÂÅÉÌ¡Ë£Î¦Ò§Ñ§Ï§Ì¨Ë£Ã¥Æ©Ù¥©î¬¯ø³¿ú¼ÄúÁÊúÅÑúÈ×úÉÞúÒßúÔãúÕæúÖæú×éú×ìúÙéúØêúØëú×êúÔéúÓêúÕéúÔêúÔêúÐéúÉæúÆãúÀáú½áú¾àú¾Þú¾ÛúÁØúÁ×ú¿ØúÀÖúÀÖú¿ØúÃÔúÁÒú¾Ðú¼Òú¼ÑúºÎú·Ë÷´Ë÷³È÷´Æõ°Çò­Åð®Âî°Áë¯ÃéªÁé¨¼å¨¼ã¨ºá¨¸à¦·á£µÞ¢´Ú ²Ø ­Ö±Ô°Ò¨Ñ«ÌªÈ¨Ç¥Â£¼¡¹µ°©x usnlihc|[|u }¬³·¼ÄÈ£Í¦×¢ªÝ¥°Þ§´ä§µæª·ê¬ºî°¿ð¶Áô¶Âõ¶Äö¹ÆøºÉúºÉú»Éú½ÍúÃÐúÃÐúÀÐúÂÑúÄÓúÇÕúÉØúÉ×úÊÖúÊÛúÊÛúÌÛúÌÝúÌÝúÍßúÎãúÑáúÐâúÒàúÑàúÐâúÑãúÐæúÒäúÒäúÒçúÖçúØçúÚêúÙêúÞêúáìúÝïúÛòúÞðúßíúàðúâóúâóúâóúçôúåõúàòúáòúäôúàòúàñúÞòúÞòúÞðúÜïúÛëú×éúÐéúÊæúÅâúÀáúÀÞúµÚú¯Óô®Ìî¬Èð®Åî¬Äï§¿í¦½è§½æ¤ºã¢´ß µÝ³Ü­Ú¡«Ý ¯ã¡°æ¨°ê­³î¯¸ð³»óµ¿ù»Äù¸Êø·Éø¸Çù¶Ç÷´Æ÷³Çø´Ç÷³Çó°Ãð­Àëª¿ë¨¾æ¤¹ÝµÖ°Î©Å¡¾·±}²}¶·º¿ÄÇÍÑ¢Ò¥Ð¦Ï¥Î¥Ê¦Ç¥Ç¥Ó¡¨æ¨¯ó±¹ú·Äú½ÊúÆÑúÌØúÌÞúÓàúÓåúÙæúÛèúÙìúØíúÛéúÙêúÚíúÙìúÕìúÖíúØëúÖêúÕêúÓéúÍæúÇçúÆäúÄâúÅâúÅâúÂßúÅÜúÄÜúÁÝúÁÚúÃØúÂ×úÃÕúÄÖúÂÖúÁÓú¿Òú¼Òú»Îø¹Ì÷·Êö¶ÈõµÈô²Æñ²Ãð°Áì¯Áê­¿ê«½ç®½æ­ºå©¹ä¦¹ã§·á¦·Û¤µÜ¤±Ù¡±×°Õ¬Ð¬Ð¬Î¦È§Ã§À¢»¶²ª}¢zzstnnmblr£}«²·½ÂÇ¥Ï¨ØªÝ ®ß¡²á§³æ¦¶ê¦·ë®¸ð¯¾ò±¾ó³Âõ³Ä÷´Åú¸Èú·Ëú¹Íú¼Îú¾Îú¾Îú¿ÐúÃÒúÂÒúÁÕúÄ×úÆÕúÄÖúÃÖúÆ×úÈØúÇÙúÈÜúÊÝúÈßúÊÞúÌÝúÊÞúÊÝúÊàúÏáúÎáúÌâúÏäúÒåúÕæúÕæúØçúØêúÖîúÙïúÙíúÚìúÚïúÜñúÝïúÝîúáðúÝòúÜñúßïúÝñúÝïúÙïú×ðúÖïúÔìúÓëúÐéúËåúÆäúÁßú¾Ùú»Ýú¸Øû²Ò÷«Ìî¦Æê¥Ãè£¿ç »ç¸ä ¸à·Ý³Û­Ò©Ð¥Í¡ÈËÑÖ£Û¡¦á¤¬ç¢²è§¶ñ­¶ô°»ð¬¿ñ¨¾ó©»ñ©¼ï¦½ì©»í©»ì¥»ç£·â·à³Ø°ÏªÉ£À¸z¬p¤mljp{r~¤{¯~µ¾ÂÇÊÉÇÇÃ¥ÃÀÆ¡Ý §ó«´ù°½úµÃúºÊúÁÑúÈ×úËÜúÌßúÒàúÔåúÓèúÓçúÑèúÓçúÓæúÑæúÒéúÔêúÓæúÐåúÎçúÎåúÊáúÄâúÃãúÇáúÄÞúÀÝúÂÝúÃÚúÀÚú»Øú¹Öú¼Õú¿Õú»Óú½Ñú½Ðú¼Îú»ÍúµÍú¸Êö´Çô³Åò²Ãð­Áï¬Ãí«¿ë¨½ç¦¼ã¦ºâ§·â§¶ä¨³â£´à ¶ß¡µÝ ²Ú³Ú³Õ¯Ô®Ô®ÎªÌ¤Ê¢Ä£Á ½²±¯{§tpnnkd}c|c{^wt¡~©¯µ¼ÄÆ¡Ê¤Ò©Ù¡­ß¦®æ§´èª¹ì­¼ï®¾í±¿ó·Áô¹Åö¶Èø·Çø¼Çú¿Ìú¿ÌúÁÏúÂÒúÃÔúÃÕúÆÖúÇÔúÇÖúÆØúÆØúÆÙúÇÙúÉÙúËÞúÌáúÌÞúÌÜúËáúÍàúÎßúÍàúÍâúÍãúÐâúÔâúÕåúÕçúÖçúÙèúÛêúÚìúÛîúÝïúÜïúÜïúáñúãòúâóúâôúäôúåóúâôúáõúãõúãôúáóúäóúâòúÝòúÙðúÖîúÒïúÏéúÈåúÅãúÃßú¿Ûú¾Üú¸ØûµÖ÷°Ñð«Çë¬Ãèª¿è¤¼è¦¹ä¤µß³Ü°Ô«Ï¥É¾¹¿ÆÍÔ¢Û ¨à£­ç§±ë«´í­·ï«»ðª»ï¬¸í§¼í£¼ê©¸é«·é¦·å£³á±Ù®Ð«È¥Áº­{ pihwhwuku~oxw}{¯½ÀÄÇÈ¢È¡ÆÃ¡Ã ¿¡Å¢Ü§§ó°¶ù³Àú¶ÉúºÏúÁÐúÊÔúÎÝúÒâú×åúÙèúÙêúÚêúÜíúÔêúÕêúÙìúØìú×íúÙéúØéúÓëúÑíúÒêúÏçúÍèúÎèúÍäúÊáúÊáúÇÝúÅÜúÃÜúÄÙúÆÖúÃÖúÁ×úÂ×úÄÕúÁÑú½Ðú½Ðú»ÎúºÍø¸ÊôµÈó³Èô±Çñ²Âï°Áî­Àé­¿ç®¿ç«»æ¬»ãª·ã¨·ã¨¸á§³à§³ß¨µÜ§´Ø¢µÕ´Ò®Ó¦Î¨É©Æ¤Ã »µ°§{¡uuwsoml~k|mo£z¬°´¼ÀÆ¢Î¦Ô¨ÙªÞ¡³â¢µæ¨·éª¹ìªºò²¾ó³Âó±Ãó²Äõ´Ç÷¹Êú¿Íú¼ÎúºÌú¼Îú¼Ñú»Ðú¿ÑúÁÒúÀÔúÁÔúÁÓúÂÕúÄ×úÅØúÅÚúÆÚúÇÚúÆÚúÇÝúÈÞúÈÝúÉÝúÊßúÉÝúËáúÏâúÒãúÒäúÖåúØçú×êúÖëúØëúÚìúÙîúÛðúÝñúÝïúÞñúßôúÝòúÞñúÞòúÜòúÚòúÜòúáðúÞíúÖíúÑíúÎèúÉåúÄãúÀßú½Ýú»Ûú¹Õú¸Ôú²Õù­Ðò¨Êé¤Åå£¿ã¸ß·ÙµÙ¯Ø«Ï§Ã¢ºy¥vrmsz®ÁÊÏÕ¦Ý©ß ¬â±ã²ß°â²â±Þ²Ü±Û®×­Ô¦Ê¤Â¢¹}®s¢mbrV~eOxcNqaKmaJndRjl\nwesqx¨~´½ÂÂÂÀ»»z¸~¼Ð¢ì¬¬ö¯ºù°Çú·Ìú¾ÍúÃÓúÆÙúËÜúÐßúÔãúÕäúÔãúÔçúÐêúÒèúÔçúÓçúÔçúÓçúÕçúÒèúÏèúÏçúÐçúÎåúÈãúÈâúÈßúÄÞúÆÜúÄÙúÀÙú¾×úÁÕúÃÖú½Ôú¼Ôú»Òú»Ïú¹Îú·Ìø³Ë÷°Èõ°Æò¯Çð¬Äï¬Âé§¿é¦¿é©¿ã¨¼ã¥¹ã¥·à¦¶à¤¶ß¡µÜ ²Û¡´Ú ¶Ú ²Ù¯Ö¯Ò®Ò­Î§É¨Â¤¾¼¹¯|§x¡tmjnj_~^~b~y^wst¥|­²¶¼ÁÅ¢Í¥Ö¨Ü«à¢±â¥´å¨¶ê¬¸î¯½ñ´Áõ·Ãõ·Åõ·Çø¸Èù¹Ëú¾Íú¾Íú¾Íú¾Ðú¼Ðú½ÎúÂÏúÄÓúÃÕúÄÕúÆÕúÄÔúÅ×úÅ×úÅÖúÄÙúÇÞúËÙúÊÝúÉÞúÊÞúËÞúÎÝúÉÞúÎãúÒåúÕæúØéúÖêúÛêúÜëúÚïúÞïúâîúßñúÝñúãñúãðúâòúåõúÞôúßóúßòúÞñúßñúÝñúÜïúÚìúÖëúÐëúÊèúÈåúÃàú¿Þú¼Þú¼Üú»×úºÖúµÕú°Ðó¨Ëé¤Çä£Àâ·ÝµØ²Õ©Ò£Ä¡­uoaz[uatbz~n}}·ÇËÓ£Ö¥ÚªÜ¯Ø­ÝªÛ­Õ­Õ¬Õ«Ï¨È¢Á»±w mez[}fR{bMrfLkeKmjKrkNknQqs[uhvt­ºÂÃÁÀ½½{¹~¹Ì éªªõ°¸ùµÃú½ÉúÂÏúÃÖúÃÙúÇÛúÍßúÏáúÐàúÔãúÕçúÒêúÑèúÒçúÒèúÔèúÖçú×çúÕéúÒéúÑéúÑèúÏåúÌãúÌáúÌáúÈâúÉÜúÈÛúÆÜúÄÝúÅÛúÈØúÀÔú¿ÒúÀÒúÀÑú¼Ïú¸Íù¸Êø²Çõ±Èó°Çò¬Áï­Áê©Àê¦¿é¨¾å¨½å¨¹ã¨·â¨µã¦¸â¥·à§´ß§µÝ¤ºÝ¤´Þ¤°Ü£¯Ö ¯Ó®ÎªÍªÆ¦¿ ¾ ·®~¨{£xrlmrgc~f|~b|£vz¥®±·»ÀÃ¡È¤Ò¨Ú¢ªá¢°ã¤µæ¨·ë¬ºí²ÁîµÂó¸ÃöºÆ÷ºÇøºÈù¼Ìú¼Êú¼Ìú¿Ðú¾Ñú½ÐúÀÏúÃÏúÃÓúÂÒúÁÕúÂØúÃÔúÄÓúÃÖúÃ×úÃÙúÄÝúÉÙúÉÜúÈÞúÈÞúÊÞúËÝúËàúÏáúÑäúÖæúØèúÔëúÝêúÞìúÝïúàñúãðúäóúáñúäñúæóúãóúâòúÞòúÝñúÝòúÞñúßðúÛïúÓíúÓìúÒéúÌèúÅçúÅäúÁÜú½Ûú¼Ýú¼Üú½Ùú¾ØúºÖû²Ôõ§Îè¡Æá¡¿Û¸×³Ô­Ï¥Å ²nd]Q}MuQqPysZ}thr}±¹ÆËÐ¥Ó¨Ð§Ô§Ñ©Î¦Ì¤Ê¢Å ½´}­wl_{X~sUxnOwpIrpIolNqrNuuMm|JvT~d~o©z¶¾Á¾¼¾¼yµ{µÈå§«ô±¹ù¸Ãú¿ÊúÃÒúÅØúÄÚúÄÞúÈßúÊàúÍàúÑäúÒæúÐçúÐçúÐæúÐçúÐéúÕæúÔæúÔèúÓéúÐçúÏåúÏãúÏäúÎâúÎáúËãúÊÞúÈÜúÈÛúÈÝúÆÛúÄÙúÃÖú¿Óú¿Òú¿Ïú¼Ðú¹Ðù¸ÉõµÉó°Èó­Ãñ­Áí­¿ê®¿é§½è¥½å¨¼ä©»ã©¸ã©·ä©¶ä¨¶ã©µàª´ß§¶Þ¥µÞ¥´Ú¤±Õ¢°Ô¯ÏªËªÇ§Â£½´®¨~ wrokqokh{c}¡tu¢z¬}¬²¶½ÁÅ¢Ê¥Ó¨Û°à ´ä¥µé©¸ì«¼î±¾ð²¿ó¸Âõ·ÅöµÇø¼Èú»Êú¸Ëú¸ÎúºÎúºÏú¹Ñú½Òú¿Ïú½ÎúºÒúºÓú¿ÒúÁÑúÀÓúÀÕúÁÖúÂØúÂÖúÄÙúÅÝúÅÜúÄÛúÆÜúËàúÈàúËßúÐàúÑâúÓåúÚæúÝéúÜëúÝîúßðúâñúßðúÝñúáñúßðúÙðúÙïúØëúØîúÖîúÔíúÕíúÐêúËèúÇåúÄäúÀâú½Ýú¼Øú»Øú¼Ùú¼Ùú½ØúÀ×úº×û®Öõ¢ÏæÃÙ¼Ó¸Í°Ç©Âz¤·n£cSNQNH{IzLTamt¤y´¾ÃÆÅÈ¡Æ¡Ä¿»º~²r¥kh_xS~wM|vMusGuvBuxErvJszFw~JsMwVc¥n­u´|º}½{ºz¸{¶v²n®s°Åâ¥©ó±·ù·Ãú¼ËúÀÑúÄÖúÄÙúÃÝúÄÚúÉÝúËáúÊàúÉâúËåúÏåúÏãúÍãúÍåúÏäúÏåúÑäúÑäúÌãúËâúÏâúÊáúÈáúËàúÉàúÈàúÄÜúÄÙúÂØúÀØúÀØúÁÖúºÖú¶Ñú·Íú·ÎúµÎø°Éò°ÉòªÃò¨¿ï¬Áê¬½èª¼å¤»â¢»á£¹á¡¸à¥¶á§µâ¨´â¦³à£´Ü¤´Ý¤±ÚµØ¶Õ °Ò®Ó±Í«Æ§Ã£À¡¶±}­¤zqljiijga}]v¢z¡¦«±·»¿ÄÊ£Ñ©Ø ¬Ü¤­á¦³ç«¶í®¸ð®¼ñ´¾ô¸Àö»Äø»Éú¼Éú¿Æú¿ÍúÁÌú¿Íú½Ðú½Òú»ÒúÂÓúÄÐúÂÓúÁÕúÃÒúÅÕúÆØúÅ×úÅÕúÇ×úÈÛúÇÙúÉÛúÊÜúÊÝúÊàúÌáúÐâúÌãúÌãúÐãúÔåúÙéúÚêúáëúãïúäòúæñúæðúãôúâóúäñúãóúÞóúÛðúÜíúÚíú×ìú×ëúÖìúÕêúÌçúÇäúÈãúÄâú¾àúÀÜúÁÝúÃÛúÆÚúÅÝúÃÜú½Ûú³Øú©Óí ÉÙÀÕ»Î²Ç«À|¦¶r «j¢^ac¤b¥d£g¦e«l®o¯p­xª~­·¾ÁÅÃÁ¿¼º¶¬xlif_`{^xZ{[}ayay^e¤l®s¹v¿y¿½ÂÁ½½µu¯o°y»Ð¤éª¬õµ·ù½ÄúÁÍúÄÑúÈÕúÊÛúËÝúÌÜúÍÞúÌãúÌãúÍãúÏäúÒçúÒæúÒåúÔçúÔèúÕèúÔçúÓçúÓèúÐæúÒçúÏäúÍâúÎâúÎâúÌßúÊàúËÞúÇÝúÄÝúÆÚúÃÖú¿Øú¾Öú½Ñú¼ÏúºÍú´Ì÷³Êõ±Æô°Ãò°Âð±Ãî¬Âéª¾ã©»â¦ºæ§¹ãª·æ­·æ¬¸ä­¸ä¬¹ã©ºã©·ß§·Þ©·ß©´Û£²Ô±Î®Í§Ê¦Â£º·¯©¤{vtwvtnhiwisu£v©|¯~³ºÀÃ È§Ï¨×­Ú¡°Ý¢±ã¥µê­½î±¿î²Áó²ÂöµÃö·Çø·Èù»Êú»Íú»Íú»ËúºÍúºÏúºÐú¼Ðú½Ðú¾Òú½Óú»Òú¿ÐúÁÒúÁÔúÁÔúÀÔúÀÖúÅÖúÆØúÄÙúÄÚúÆßúÇÝúÆÝúÄÝúÇÞúÍßúÑáú×äúÛèúÚêúÚìúÛíúÛïúÝíúÜíúÝîúÛîúÔíúÒêúÓëúÒéúÐèúÌæúÉäúÇãúÃäúÁßúÀÝú¼ßúºÙú½Öú»×ú¼ØúÀÚúÁÜúÀÛú»Úú°Õú£ÐðÊÜÀÏ´Å{«Âv¨¾q¥´h­_¬b²b¸f½m¾r¾tÂpÃv½y»r¼qµw¯z­~²¸~¶{·y¸|´w­p§o£lf\Y[{Z|WyYyX{Y\ _©g®iµr»{À}Ä{ÂzÂy¿u¸r´t³pªa¦b¬q¼Ó£ç¦±ñ®¶øµÂû»ÊúÀÎúÄÕúÃÖúÄÙúÇÜúÆÙúÅÛúÅáúÆÝúÇßúÊäúËãúÌáúÏãúÑçúÎäúËãúÉãúÈâúÊßúÊàúÉâúÇßúÅÜúÅÝúÈÜúÈÛúÄÛúÁÚúÀØúÀÙú½Óú¼Òú¹Ñú¸Îú¶Ìú²Ìö®Êò­Çñ®Äð®ÄëªÃè§½ä¤»å£¼á¡¸Ý£µß¥·Þ¤³à¥¶â§¸á¥·Þ£µÛ¤´Þ£¶Û ³Ù³× ²Ó­Ð«Ë§Ç¥À£¸ ´­¦w¡rqomgg|f~^~}Wz{Vw n¡{¦~ª~®¶¹½ÃÇ¢Ë¦Ï¨Ø¡¬Û¥²â¦µê«¸ì³¿ð´Âò·Åõ¸Çø»Éù¼Êú¾Ëú¾Ìú¾Ïú¿ÑúÁÏúÁÎúÀÒúÀÒúÂÓú¿Óú¾ÔúÁÕúÄÒúÆÔúÂÕúÁÖúÆ×úÈ×úÇÛúÈØúÈÚúÉÛúÈÜúÇáúËßúËáúÉãúÌãúÒãúÑåú×èúÞìúàíúßïúàñúàñúÜïúÜðúÛðú×ïú×ïúÔíúÕîúÔêúÐèúÍçúÎäúÊãúÇåúÇàúÃÝú¿ßú¿Üú¿ÚúÃÚúÅÝúÆßúÊÞúÆáúÀÞú¸Øû°Ö÷£ÒéÈÔ¾Ì~²É|¬Äy«Às¨Áx£Å}¤Ì¥Ð¤Ô¦ÙªÚ­Û­Õ©ÎªÎªÎ¦Å¦À¢¹¡¹ ·³{´~³|¯y¨v¡s nmcbb`egj¥k¯p¸y¼zÃ}ÅÇ Ê£Ì¥Ê¡Ê¡Á{ ¹v¸t²rªh¬n¹Í á©ï«¹ø³Áú·Æú¾ÎúÂÔúÃÖúÂØúÄÚúÇÜúÈÝúÉÝúÊáúÌâúÍåúÎæúÏåúÑäúÔæúÕéúÐåúÐáúÏäúËäúÎâúÎàúÍãúÊâúÈßúÈáúÈàúËßúÉÝúÇÛúÇÛúÂÚúÁÖú¿Õú¾Ôú¾Ñú¼Îû¹ÎøµÍ÷´Êö´Æó²Çî®ÉêªÂë©¿è§¾ä§¾ãª»â«·ã®¹ã«¹ã«ºåª»åªºà«¸à¨¶ß§¶Ý¥µÚ¤µ×¥³Ò ¯Í«É©Â¦¼£· ­«¤wwxtqmmnf{^|nv£{ª~¬²¶»ÀÆË Í¤Ò§×¢­Þ£³ä§µæ®¸î´Àð¶Àó¶Ãõ¸Æ÷¼Æø¾Éú¼Ìú½Ìú¾Îú¾Ïú¾ÌúÀÍúÀÐú¿Ñú¾Ðú½Ñú¾ÑúÁÏúÂÔúÂÕúÂÕúÄÖúÅÕúÂØúÃØúÅÙúÆÚúÆÛúÇÞúÉÜúËßúÊáúÊáúÏâúÔäúÕåúÚèúÞëúàíúàíúÝíúÙíúÙìú×íúÕíúÔëúÏéúÏçúÏæúÍäúÊãúËâúÇßúÇàúÅßú¿Üú¼Ûú¾ÚúÀÛúÅÜúÈÝúÉÞúÉÞúÃßúÂÛúºÛû²Ùú¨ÐôÈßÄÏ¹É~²Ç|®Ç{©Ê¦Î¥Ö©Ú«ßªä­â³à³Û®Õ­Ò¬Í¦È¤Å¤¿£¹´~°w¬wªv¥rnjghcabcg£n«q²w»}ÄÅË ÌÊÉ¢È~£Â~ ¿{¹v³n®h«i¯j´rÄÙ¦é¢°ò«¼ø³Ãú¸ÇúºÊú½ÎúÁÒúÂÓúÂØúÄØúÇÙúÈÜúÇÝúÉßúÊßúËáúÌâúÍáúÐâúÏåúÎâúÍÞúÌßúËáúËÞúÉÜúÈáúÈßúÈÚúÈÝúÈÜúÉÝúÆÜúÄÙúÄØúÁÕúÂÕú¾Òú»ÒúºÑùºÎ÷¸Ëö³Èô³Çó°Äð­Ãí¬Ãê©¿é¨»ä§¹ã§¼â¨¼Þ©µßª¹à©¸à©·á©·á¨¸ß¨·Ý¨³Ý¦¶Û¤´×£²Ö¡±Ò­Í¬Ç§À¢¸±­|©z¡utsnpnki|}cw|[ynrx©|¬¯³º¾Ã É¡Ë¥Ð©ÖªÛ¡°ß¤¶ä«·í³½ï´¼òµÂõ·ÄõºÄ÷¾Ëú¾Îú½Ìú»Ëú»Ìú¼Íú¾Ëú¾Ðú½Ðú¼Îú¾Ðú½Ñú½Ðú¿ÑúÄÓúÅÕúÂÔúÁÒúÀ×úÂÙúÄÙúÅÛúÇÛúÈÜúÈÝúÊÞúËàúËáúÏãúÕåúØåúÚçúÚêúÛìúÛìúØëúÚëúÙìúÖíúÖìúÒêúÍèúÌæúÌäúËâúÉãúÇãúÆàúÄßúÀßú½Þú½ÜúÀÝúÅÝúÉÞúËÞúÊÞúÇßúÄÜúÄÛú¼Üú´ÚúªÒøÊíÇÚÀÐ¹Ë³Æ­ÉªÐ§×ªÞ¯ã¯æ¯å´â·ß³Ú°Ó¯Í©È£Å¦¾¥¸}¶{±u©r©u¡nghfedei¤m«l´wº{¿Ä Ë¦ÌË¡Ê£Ç Â ¾x¢ºx ´r²n²j ±g´i¿t Ç~¢Ø¨ç²í¦¹ó¯¿÷µÂù¸Èú¸ÊúºÌúÁÑúÂÑúÃ×úÄÙúÆØúÇÙúÅÞúÇÞúÉÝúËàúËãúÉáúÌàúÌäúÍãúËßúÉÞúÊâúÈÝúÉÜúÈßúÆÞúÆÛúÇÙúÉÚúÈÜúÄÜúÁÛúÁØúÄÖúÁÕú¿Óú»ÓúºÒù¸Î÷·Ìö³Éó°Çð®Åî¬Âì©Àê¨¼è§¹ä©ºá¨»ß¦¹Þ¥·Ý¦¸à¨¶à§¶à§·à§·Ý§¶Û§¶Ü¥¶Ù£´Õ¡±Ô­Ò¬Ì¬Æ¨À¢·®¬|§w¡uropnoh}ay{]y}Xzpv|§¯³µ»À Ã¥É§Ë§Ò­Ø¡­Þ¥°å¨·ê®ºï²ºñ·¿óºÅ÷ºÇù½ÈùÀÌùÁÏù¿Ïú½Êú¾Ëú¿Ðú¾ÎúÀÑúÀÑú¾Ñú¿ÓúÁÔúÂÒúÄÑúÅÓúÅÖúÅÕúÅÔúÆÛúÆÜúÇÜúËÝúÍÝúÊÜúÍáúÎâúÏâúÒäúÕåúÖçúØéúÜêúÛëúØíúØîúÚìúÜëúÛîú×îúÕìúÔìúÑêúÐéúÏæúÍäúÍçúËçúÊåúÃãúÁáúÂÞúÅßúÉãúÌáúÏàúÏâúÌâúÊáúËßúÆßúÃÛú¼Úú³Ùú©ÒúÌïÈäÀÙ»Î·Î³×²Ù±ß´ä·å¸é¹éºåºà¹Ú¶Ô³Ì¯É¬Ä©Á¤¾·{ ±{¯{©r§p¨v¤r¨r¬q³v¸{»}Ã È§Î¦Î¥Ï¨ÖªÑ©Ì§È¬Æ~ªÄ¥Â~§Ç¥Ãx¨Àt¨Åy©Î|¬Ò~«×®â°í ¶ô¨½õ¯¿ø¶Ãú¹ÅúºËú»Ïú½ÒúÀÒúÁÒúÅÖúÇÛúÈÜúÉÛúÈßúÌãúÎäúÐäúÏæúÍæúÐäúÐäúÍæúÍãúÌâúÊãúÊáúÏáúÎßúÈàúÇáúÊÝúÉÞúÉÞúÇÜúÄÛúÄÛúÇÙúÁ×úÂØúÂÖúÀÓú¼Ðú»Ïù¸Ð÷´Ëó³Çð±Äî¬Âë¬Áéª¾ç«Àã«½â©¹ã§¹ä¬ºå­¶ãª¸ã«ºå¬¸á«¸Ý©ºß©¶Ú§´Ö¢²Õ °Ñ¡®Ì­Æ¬Á¦¼³«¨~¤{ vvzupkh~ec}gkty¦{­~¯µ¼ÀÁÅ¡Ê¤Ñ©× ¬Ý¢®ä¥´ê¬ºí¶¾ï¶¾ò¶ÀõºÅ÷»ÇöºÊ÷¹ÉúºÇúºÊù¸Ìú»ËúºËúºÍú¼Ðú½Ïú¼Íú½Íú¿ÎúÁÐúÁÒúÁÒúÁÓúÁÒúÁ×úÅØúÈ×úÇØúÆØúÈÝúËÜúÎÛúÎÞúÏàúÓßúÏáúÒâúÔäúÒäúÓäúÔæúÓåúÒäúÑåúÎåúÌãúÌãúÊâúÊãúËâúÉáúÅáúÂÝúÁßúÀÝúÀÙúÄØúÉÙúÊÞúÉßúÆßúÄàúÄßúÃÜúÁÙú½Ùú¸×ú³Óú¬Òú£ÌõÊñÆë¿ãºÜ¸Ø´Ù³Ýµß·à·ä¸ä¸ä¸â·Û´Ó²Í°Î¬Ì¬Ç©Á}¢¾w ¹| ²v±q±q±r³qºu¼wÂ}È Ì¢Î£Ñ©Ô©Ó«Ó«Õ¨Î©Ê}¥Êy¨É}ªÍ~§Õz¨Ú­Ü¯Û±Þ¯ã®ä¯æµí·í¹ð¦¼÷®¾ø°Áú²Åú·Êú·ËúµËú¸Íú»Îú¾ÏúÀÔúÃØúÅØúÅØúÉÞúÊÞúÌÜúËàúÊãúÌàúËÛúÉÞúÆáúÆßúÆÜúÃÜúÇÜúÈÝúÅÜúÄÛúÆÜúÃÙúÃÙúÀÕú¿ÓúÁÔúÁÒú¾Óú¾Ñú¼Îú¹Íú¹Ì÷·Èõ¯Èñ¯Åï®ÂîªÀêª¾æ¨½à¦¹à£¹á¤¸à¥¶ß¥µà¥¶à«´á§´ß§³Ýª´Ý¥µÜ¢²Ú£¯Õ¡®Ò­Ï¬Ê«ÉªÀ£¹¶±¦wtrqpnnfa{^wy]vx_r«v£ty}©³´¹¾ÃÇ£Ê©Ñ¨×£­Ü¤³ß¦¶ä­»é²¾ì·Àñ¼ÄöÁÆøÀÈù¿ÌúÂÊúÂËúÀÌú½Îú½ÐúÁÎú¿ÑúÁÐúÀÑú¿ÔúÁÔúÆÔúÇÔúÇÖúÆÕúÆÕúÆ×úÆÖúÉÚúÇÜúÉÚúÍÚúÌÝúÌáúÌàúÐâúÒäúÒâúÒãúÕæúÔçúÔéúÕéúÔéúÔçúÕèúÓéúÑéúÒèúÓæúÐèúÑêúÏéúÍåúËãúÊäúÊâúÇÝúÆàúÇáúËÞúÐáúÎáúÉâúÉáúÊáúÈâúÆßúÄÜú¿Ûú½Ûú¼Ùú¶Öú¯Ôú¨Õú¡ÒùËöÈóÈñÃíÀëÁêÁë¿ì¾îÂï½í»é¾æ¾á»ßºÜ·Ú¶Ô´Ï¯Ï¬É«Ç©É¦È§Ç©Ï§Õ¬Ú°Þ²á³á´ä¶á´à³â¶ß¶Ü´ÛµÛ²Ù±Ý±è³ë½ï¼ïºï¼ð¼ò¢½ô¥Àõ©¿õ¬Áø°Åú¶ÇúºÊú¹Ìú½Ìú¿ÎúºÑúºÒú¾ÓúÆÖúÆÖúÅÚúÈÜúÌÚúÌáúÎáúÎâúÏäúÐãúÎáúÐâúÐåúËåúËâúÎáúÌãúÌàúÌÝúÍáúÊàúÇÛúÉÞúÅÜúÃÚúÄ×úÅÖúÅØúÃØúÃÔúÀÒú¼Ñú½Ïú½Îù·Ìö´Îó±Êñ®Åï¬Åì¬Âè­¾ç­¼æ­»ä«ºâ«ºã¬ºâ¬¸ä«¹å¬¹ä­ºã¨¹Ý§·Ü¤´Ú¥±Ø¥²Õ ±Ï«Ê¨Å¦Á¡º²©}¡y¤ yrxtnlg}cygz°{¤pmv£~©}­´¹¾ÃÆ¢Ë£Ð¨Ö­Ú ±ß¥´è¯¸ë²»ïµ¾ò¸Áô¸Åö¼Èù½Êø¾Èø¼Êù»Êú»ÊúºÌù¹Íú»Íú½Ìú¾ÎúÀÑúÀÒúÃÐúÁÓúÀÔúÁÓúÀÓúÀÔúÁÕúÂÕúÄÕúÅÖúÇ×úÇÞúÈÛúÈÝúÉÞúËÝúÏâúÑáúÐäúÎäúÐäúÒåúÏäúÏäúÑäúÍåúÊæúÍæúËãúÌâúÉâúÈàúÇßúÄáúÅÞúÃÜúÃÝúÆÜúÉÜúÎàúÌàúÇàúÅßúÄÜúÂÛúÂÜúÁÜú¿Úúº×ú¶Öú´Öú­Ôú¬Ðú«Îû§Ìû£Ëû¡ËùÆõÅòÄðÃîÁî¿í¾ð¿ð¿í½ë¾ê½ç»æºä¹à¹Þ·Ú´Ø±Õ°Ó®Õ®×±Ü®â±çµê·ê¹è»æ»æ¶æ¶ä¸á¶à³á·â·à¶â¶ë¶ðºò Àñ¾ð½òÁô¤Àô¢¿ô§Àô­Ãö¯Äù±Åú¶Ëú´Éú·Êú¸ÉúºËúºÏú·Îú¾ÑúÀÑúÃÕúÇØúÆÖúÇÜúÈÝúÌÝúÍàúËáúÊÞúÌàúÍáúÊàúÉÞúËÜúÉÝúÈÜúÇÚúÆÛúÅÚúÄÙúÅÙúÃ×úÀÖú¾ÕúÀÒúÁÑú¾Ôú½Ðú¼Íú»ÍúºÌú·ËöµÆó°Æï«Åî«Âíª¿æ¥¼à§ºâ¦»â¥¹à¥·Þ§¸Þ¥´à¨³à«¶Þ¬·ß¨¶à¤³Ø¤´× ±Ö®Ó¯Ï¬Ê¨Å¥Á ¹´±¦yqtsnnijd~^|w^uz_sÀ¨¬y¢pw£¨~¯´·¾Å ÅÌ¥Ïª×­Þ£°à§µç­¸ï³¼ñµ¾òµÁõ¹Ã÷¾Æú¾Ìù½Ëù¼Ëù¼Ìú»Ëú¹Íù¾Îú¿Ïú¾Ðú¿ÐúÀÐú¾ÐúÁÑúÀÒúÀÔúÁÖú¿ÕúÃÕúÀÔúÂÕúÆØúÇÙúÉÙúËÞúÊÜúÊÝúÊÞúËàúÏãúÐáúÑãúÑâúÕãúÖæúÏæúÒæúÕæúÐäúËåúÍèúÏãúÌãúÈãúÇáúÆáúÄâúÇàúÅßúÇÝúÉÞúÊâúÎáúÎãúÊâúÇÞúÅÝúÅÝúÃÞúÄÝúÄÚú¿Ûú¹Ûúµ×ú²Ôú°Óú²Ñú°Ïú«Îú«Îù§Ìø¨Í÷¦Êõ£Æô¢Åó¤Åñ£Âó¤Äõ£Äô¢Ãó£Æó£Ãð¡Àñ£Áñ£ÂðÁïÀè¿è»ä¹â·åµé¸ê»ï¨¼ñª¾ñ¤Áñ¦Âð¨Âì¢ÂìÀì½ê¼é¼èºéºèºç»è¡½ï¤¼ó¨¾ö§Âô¤Ãô¡Áõ¡Ãõ¦Åõ¨Á÷¬Â÷°Æ÷²Çú³Æú³Èú·Éú¹Íú¹Ìú»Ëú»Ðú¸ÎúÀÑúÁÒúÂÔúÅÖúÆÖúÉÜúÊÜúÌÚúÍÞúÍâúÍÞúÊâúÊáúËáúËàúÊÝúÊÜúÇÝúÈÝúÉÜúÈÝúÇÝúÅØúÃ×úÁ×úÀÕúÀÓúÀÒú¿ÓúÀÒú¾Ïú¿Ïù¼Ïø¶Ìõ·Èó´Èî¯Åî¯Ãð®Àè¨¿ä©»ä¦½â¦»ß¨¸à¦ºá¨¶â¬´á¬·Þ«¸à©¶â¦µÙ¥µÖ¥³Ù¢±Ö°Í­ÇªÅ¦Â¢»¡¶²§y¡uvtppmldazcy{bwÍª¸¨¦x¤y¦«°µ¹¾Ä¡ÆÍ¦Ð«×¢­ß§¯àªµå«¹í²»ï¶Àð¸Äö½ÄùÀÇù¾Êù½Íù½Îú»Íú¹Ìú»ÍúÂÑúÂÑú¿Ñú¿Òú¿ÑúÀÎúÀÑúÂÒúÂÓúÂÕúÂÖúÄÕúÄÖúÄØúÆÚúÊÛúËÚúÍÝúËÝúÌßúÍàúÍáúÏâúÐâúÐáúÒâúÕãúÔåúÑæúÑäúÐåúÐäúÏâúÍåúÑâúÍåúÉåúÅáúÃàúÅàúÈàúÈàúÊàúÌâúÎåúÏãúÍåúÊãúÈÞúÆÝúÇÞúÆßúÆÝúÄÛúÂÜú½Ûúº×ú¹×ú¶ÖúµÖúµÔú³Ñú¯Ñú°Ñú®Ðû¬Ìú«Èù©Èø¬Ê÷«Éø¬Éú«Èù¬Êû¯Ìù®È÷­Èø¯Èù®Éù¬É÷©Çó£Åò¢Áï¡Àí£¾î¤»ñ¢½ó¨Ãö±Ä÷¯Æö«Éö­Èö¬Æñ¨Çð¨Äð¥Áï¢Áî¤Áî¤Áì¤¾ê¤»é¢½ë¥¾ï¨¾ò«Âö«Áö©Äö¦Å÷¤Ãõ¦Ç÷¬Äø®Âù°Æú±Èù°Æú³Æú¹Èú¼Íú»Ðú¹Ïú¸ÐúºÏú¾Ïú¿Ðú¿ÒúÁÔúÅ×úËÛúÌÜúÌÝúÍÞúÎßúÍàúÊáúÈáúÌáúËàúÈÞúËÜúÈÞúÈÞúËÝúÉÜúÆÝúÄÙúÄØúÂÖúÁÕúÂÖúÀÕúÀÔú¿Òú¿Òú¿Ðù¼Íö¶Îõ¶Ëó´Éï²Æï±Åï°Äê¬Áèª¾å©¾âª»áª¸â¨¹âªºã®¶â¬·ßª¸ß©·à¨·Û¥¶Ø¥µØ¢±Õ®Î­Ç«Å¦Â£½¢¶®¨z£w¡wvsonmgee|~dyÎªÀª©w¢y§}©}¬±¹¼¼ ÃÇ¢Ë¥Ñ¨×£«Û¤±ã¨µç¬¶ê´»í¸Áò¹Äö»Æø¸Å÷ºÊøºÌú¸Éú¹ÈúºËú½Ðú¾Íú¿Ëú½Íú»Îú¾Íú¾ÎúÁÑúÁÑú¾ÐúÀÑúÁÒúÄÖúÃ×úÂÖúÅÖúÇ×úÈÙúÉÚúÉÜúÉÝúÊÝúÌßúÌÞúÎßúÍàúÌáúÌáúÏâúÊÞúÇßúÊàúÊàúÉßúÊÞúÈàúÅßúÂÜúÁÜúÃÜúÄÞúÈàúÉâúÌàúÐàúÏãúÉâúÆàúÄßúÃÛúÄØúÅÛúÀÜú¿Ûú½×ú»Õú»Øú»Øú·Ôú´ÔúµÕú³Ñú®Ïú±Îú¬Ëú­Èù­Èø©Éø«É÷¬Éù¬Ëù¯Ê÷²Èù´Èù²É÷²Ëø´Êø²Êö¯Ëõ®Êõ¨Äó¦Áñ¢Ãì¢Âë¨¾ð¬¿õ°Äõ®Äø­Ç÷¯Éõ¬Èõ©Çñ«Äï§Áð£Âí£Âê¤¿ë¢Áé¢½è¦¼ç¥½ç¢»ê¤¼î§¾ò¨¾ó§Áó¦Ãô¥Áó£Ãö¤Ãõ§Âö¬ÂøªÃø«Äù³Çú¶Çú¶Èú¶ÍúµÏúµÌú¶ÌúµÊú¶Ìú»Íú¾Ðú¿ÔúÃÔúÅÚúÈÝúÊÚúÉÚúÇàúÈÝúÆÛúÉÜúÉÛúÅÚúÆÛúÈÚúÄÜúÃ×úÃÕúÂØúÂÖúÃÕúÁÓú¾Õú¾Õú¾Ðú¼Òú¸Îú»Ïú»Íù·Èõ´Ëó±Èð¯Âï­Âí­Ãê¬Àç¨¼â¤½à¦¼á¥¸á¥¶à¨¶Þ¥·ß©´à«²Ü§³Ú£µÛ¤³Ø£³×²Ñ¬Í©Ì«Æ§Â£¼¶°¬~¨yrluufeh}ez`|y^yx]rÙ³Ï¯µ¨§¡¬±²´½Á¿¤Ä¡Ê¥Ì¦Ó«Ú¥³Ý¨¸ä©ºè¯ºî·½ñºÂó»Äö¾Åú¿ÈúÁÌú¾Îú¾ÎúÁÎú¿ÏúÁÔúÃÑúÃÑú¿Òú¾ÐúÂÒúÂÓúÄÒúÅÒúÂÔúÄÖúÈÖúÇÚúÅÚúÇØúËÙúËÝúÎÝúÐßúÎÝúÍÞúÏãúÐãúÑâúÒãúÒãúÑåúÐæúÐäúÎäúÐãúÍâúÊãúÍãúÌãúÉäúÈàúÉàúÈãúÊãúÍçúÑæúÑæúÐäúÒãúÒçúÎäúÊàúÈâúÉàúÊÛúÅÞúÁÞúÁÛúÂÛúÁÜú¿ÛúÁÙú¼ÛúºÚúº×ú¸Ôú·Òú¸Óú·Òú¶Îú´Íú³Ïú¶Ìú·ÐúµÑú·ÎúºÍú»Ïú»Ñú»Ðú½Íú½ÏúºÔú¹Òú³Ìø®Íõ¬Îò­Êó±Ç÷¶Çú·Ìú¹Íú¾ÐùºÒö²Ñ÷³Ðö³Êô­Èô­Èó¯Çï®Æí¬Æï¬Ãí®Ãë­¿í«½ð«Àð¬Áó°Âò®Ãó«Äö¬Ãö¬Äö¬Èù®Æú°Çú±ÊúµÊú¹Êú»ÍúºÍú»ÑúºÒú¹Îú»Ñú¾Ñú½Ñú½ÒúÁÓúÃÓú¿ÕúÅÚúÈÜúÉÚúÊÜúËáúÊãúÉÝúÌßúÎáúËÞúÊâúÌßúÉàúÈÝúÉØúÈÙúÇÙúÃÙúÇÙúÆØúÀÕúÁÕúÁØú¿ÓúÀÑú¿ÒúºÏø¹Ìõ»Ìô·Çó²Æð¯Åï¯Âî®Áé¬¿å­½æª»æ¨»ä¬»ä­¹â­·á¬¶á©¹á§ºà©¸Û§¶Ù¤¶×¡±Ó ¯Í¯ÇªÁ¦¿£»´±®¡wxzqonleb~~d|ß´Ð±³~¨¨{ª}ª«~²´·¾ÂÇ¢Ë¦Î§Ó©Ù ¯Þ¤³å«³è¯·ê²»î¶¾ñ·Ãõ¹Å÷¸Æö¹Æ÷»Èú¾Êú¾Ëú»Ìø½Êù½Ìú»Ïú½Íú½Ìú»Îú¾Îú¿Îú¿ÏúÀÐú¿ÓúÃÔúÃÒúÁÖúÅØúÈÕúÈ×úÅÚúÇÙúÊÙúËÛúÌÞúÌÜúÌÜúËÜúËÝúËÞúÇßúÇàúÉÝúÉÝúÇÞúÅÝúÂÝúÄÜúÅÜúÃÞúÅßúÉßúÌâúÍâúÌâúÊâúËáúÊáúÈßúÂÛúÀÚúÂÙúÂØú¿ÙúÁØú½×ú¼Øú¾×ú»Öú¹Öú¹Õú¸ÔúµÓú´Òú¶Ïú´Íø®Ìù±Êú±Ìú­Íù³Æú´Éú³Ëú³Ëú´Ìú¶Ëù¸Îú¼Îú»Íú»ÌúºÐúµÒú³Ìö°Ìô«Éô¬Æö°Çø´Éú¹Ìú»ÏúºÎú¹ÏøµÐó¯Íô¬Éó¯Åñ¯Åð¬Æñ«ÄîªÁì¨Àè¤¼é¦¸ê¨ºë£¾è£»ì¤¿í§¿í©Àï©Áð¦¿ó§Âô¨ÁöªÂø®Åö²Æø³ÆúµÈù¶Éù¸Îú·ÎúµËúµÎúµÍú¸Èú¼Ìú»ÑúºÐú¿ÒúÀÕúÁÕúÃÔúÄÕúÆØúÃÜúÃÝúÄÜúÄÛúÆÛúÆÛúÃÛúÂÚúÀÖú¿ÔúÁÖúÁÕúÁÖú¿Ôú½Òú»Òú»Ïú½ÐúºÏø¸Î÷¹Ì÷·Êö³Èò¯Çð°Äï¯ÂëªÁè§Àåª½âª¹â¨¸á¦·ß¨¸Ý©¹Þ¥·à§³Û¥¶Ú£¶Û£³Ù£±Ô ±Ò ®Ð¬ÌªÉ¨Ã¥¿ ¹µ­~§}ª|uonokf}e~c}}]z|[x|[uê¥½ßºÀ¯®¥¯¡®°´´¹Â£Ç¥Ë§Î©Ð¬× ­Ý§­Ý¨µæ«·ë°¹ì²¾í´ÀðºÀõ»Äø¹ÉøºÊù¾ÍúÀÑúÁÎúÁËùÀÎúÁÑúÀÒú¾ÑúÂÏúÀÏúÀÐúÁÑúÃÐúÄÑúÆ×úÅÖúÅ×úÆÛúÇÛúÉ×úÇÚúÆÜúÉÚúÌÙúÎÛúÎÝúÊàúÌâúÍáúÌáúÌâúÌàúÉàúÈàúËàúÊáúÇâúÄßúÅÝúÇàúÈãúËãúÎãúÒäúÑãúÏåúÎåúÌãúÊäúÉâúÇßúÆÛúÆÜúÅÞúÄÜúÄÙúÃÛúÄÛúÃÚú¿ÛúºÚú¹Øú¼×ú¼×úºÖú¹ÓúºÓú·ÐúµÍú³Íú³Ìú·ËúºÌú¹Îú¹Ïú¹Ïú»Ïú½Òú¾ÑúÁÐúÂÒú¿Ôú»Óú¸ÐùµÑ÷³ÐøµÍù¹Ìù»ÏúÀÏúÀÓúÁÓúÁÒú¼Òö·Ïö´Íö¶Éó¶Çó³Èò±Æï°Äë­Æë¬Àì«¿ë«Âì©Âì¥¿ì¨¾ì©½ï¬Àò¯Äõ¬Ãõ®Äô¯Ä÷±Æú¶Èø·ÊùµÊú·ËúºÌú»Îú»Íú¹Íú·ÎúºÑú¼Ïú¾Íú¾Ïú¿ÒúÂÓúÂÓúÁØúÂ×úÆÕúÈÞúÈÝúÈßúÆßúÆÞúÈÞúÊÜúÇÛúÄÝúÆÜúÆÚúÃØúÃ×úÃÖúÄÖúÄÕúÁÕúÀÔú¿Òú»Òú¼Òù»Ïø¶Êõ·Ëô´Èó³Èð°Æí®Åë°Ãè±¾å°½çª»åª¼â­½â¬ºâª¸á§µß¨¸Þ§ºß¥¶Û¤¶Ö¦´Õ¡®Ð­Ì¬ÊªÆ¨Â¥½´®¯® zutrmekhde{dxñ¨¾å¼Ç³²ª­£°´²´º¿Ç¥Ê¦Ì§Î«Ó¬Ú¢ªÞ¤´á¨¶è­·ê°¼ì³¿ð¸¾ó·Âõ¹Æ÷ºÊø»Íù¾Íú¿Ëú¿Ëú½Ïú¿Ðú¿Íú¼ÍúÀÎú¿Îú¾Ïú¾ÐúÀÏúÁÏúÃÓúÇÕúÆ×úÄÙúÂ×úÄÕúÇÙúÆØúÄØúÇÚúÌÚúËÛúÈÛúÉÞúËßúÊàúÉàúÊàúÊÞúÈÝúÉàúÉáúÅàúÆàúÆÝúÈßúÊâúËâúÎáúÐãúÐáúÍãúÌäúÊàúÈàúÇàúÄÝúÂÚúÂÛúÂÚúÄÙúÃÛúÂÛúÃÚúÂÛú¿Úú»Øú¹Öú»Õú¼Õú»Öú¸Ôù·Ò÷µÏ÷±Ìø°Êù´ÉøµËø·Ìù¹ÌúºÍùºÎùºÏú¼Ðú¾ÑúÁÏúÂÑú¾Òú½Ðú»Ñú»Òú·Óú¶ÑúºÏú½Íú¿Îú¿Òù¿Ñù¿Ñú¼ÑúºÏö·Íô³Ìô³Êó²Çï±Äí°Åë­Ãì¯Âë­ÁèªÁçª¿ë¥½î©½ëª½ì©¿ð¬Âó®Áó¯Åó¯Æö±ÅøµÇ÷¶Éù·Èú·Èú¹Êú¹ÍúºÏúºÍú¸Ìú¹Ðú¸Ïú¸Ëú»Îú½Ðú¾Òú¼Ïú¾ÔúÁ×úÃÔúÅÙúÇÚúÆÜúÆÜúÆÛúÅÝúÄÜúÅÙúÅÙúÆÚúÆÙúÁ×úÃÙúÃÕúÂÔúÁÓú¾Òú½Óú½Ñù¹ÎùºÏø¹Íõ´Éó´Èñ³Æñ°Äí®Ãë®Âê­Âç®¾å¬»æ«¼ãª¾ã©¼ä«¸áª·Ý£·Þ¥¶Ý§¶Ý£µÛ¢´Ô¢±Ò­Î¬ÊªÆ§Ä§¿£·°¯°}©}yutnhg|if~b|~a{|`wò§Àå¡½Í¶¸®­¢¯´±²º½Ã¡È¡É¤Í¨Ð©Õ¬Ý±Þ¨´ã«´ç®¸ë³½ð³¾ñ´ÀôºÄõ»Çö»Èù½Èú¾Éú¼Ìú»Îú½Ìú¼Éú»Ìú¾Íú¼Ìú¼Íú¼Ïú¾ÏúÀÏú¿ÐúÆÒúÆÔúÃÕúÁÕúÂÔúÅÖúÄÖúÁÙúÄÚúÈÙúÆÚúÆ×úÈØúÈÜúÇÜúÇÛúÆàúÊÞúÉÛúÈßúÈáúÅßúÈàúÈßúÉßúÌáúÌáúÍàúÎâúÎáúÊàúÉàúÉßúÅÝúÃÜúÁØúÀØú¾Ùú½ØúÂ×úÃÙúÀÙúÁØúÂØú¾Öú½Õú¼Ôú½Óú½ÒúºÓú¸Òù´Íö±Ìõ¯Ë÷±Êø´ÉøµÉ÷¶Ìù·Ëú¸Êù·Ìù¹Íú¾ÌúÀÏú½Ïú¾Ðú¾Ñú½Ïú½ÑúÀÐú»Ðú·Òù»Ñú½ÌúÀÏú¾Ðù½Ñù»Ñú»Ñú»Ð÷¶Îõ³Îô²Ìò°Çï¯Åí°Ãì®Áê­Áç«Àæª¾äª½ê¦¼ï«¿î¬Àë¨ÀíªÁð±¿ð¯Âñ®Äó°Ãô²Äö´Èø¸ÆøµÆú¹Éú¼ÌúºÎú¹Îú¸Ìú·Íú¸Êú¸Êú¸Îú¸Ïú¼Ðú¹Ìú¼ÐúÁÓúÂÑúÄÑúÃ×úÄÙúÅØúÆØúÄÛú¿ÚúÂØúÄÖúÃÕúÂÖúÃÕúÁØúÁÕú½Ðú¼Ðú½Ñú¼Ðú¼Îù¸Ì÷·Ìõ·Ëó´Èó²Èð±Åï®Âí¯Àê¯ÀèªÁå¨¿æ¨¹ã¬¼à©½â¨¹ã«¸ß¨ºÜ¥¸Ü¤¶Û¥³Ù£³× °Ó¯Ñ­Í«É¨Ä¥Á¤»³¯¯«y£yysnkj~m}gfx~bwz[zv[uô¬ÈíªÃÛºÂ±²§³·´´ºÀ¡Ä¤É¢Ë¦Ï«Ó®×¡±Ü¡²ß©µã­¶ç±¹ê²½ï³¿ó¹Âö¾Çö¾Ç÷½Éú¿ÌùÂÌúÁÎùÀÏúÀÍú¿Íú¾ÓúÁÒúÂÎúÀÏúÁÒúÄÓúÄÓúÄÕúÃÕúÄÕúÇÕúÈÙúÆÙúÅÙúÆÛúÆÜúÈÛúÉÜúÅÚúÆÜúÊÜúËÞúÉÞúÈÞúÊáúÍàúÍàúËâúÉãúÊäúËãúÊâúÌãúÐåúÑåúÏåúÏäúÎåúÊâúÊÞúÊàúÄàúÅÝúÆÙúÇÙúÅÜúÂÞúÆÛúÅÙúÄÚúÆÙúÆÖúÂ×úÁØúÂØúÅ×úÃÕú¼ÓúºÑúºÏù¹Ëø¸Î÷·Ðø¹ÍùºÍø¹Ïù¹Îú¹ÍúºÌúÀÎúÆÏúÃÐú¾ÒúÀÖúÄÖúÃÓúÀÔúÀÑúÀÑúÀÒúÁÔúÁÓúÄÓúÂÒúÂÖúÂÖúÁÓú¿Óú»ÓùºÐõ·Íò´ËòµÊðµÅî³Çë¯Åç®Ãè®Ãì¯Áî¬Áî²Ãñ²Âð­Ãð°ÄòµÃïµÃñ´ÃóµÃô¶Åö¸ÈøºÊ÷·Êø½ÌúÁÊú¾Êú¼ÏúºÎú»Íú½Ìú½Íú»ÏúºÐú½Ðú¾Îú¾ÑúÀÓúÂÑúÄÓúÄÚúÅÙúÇÙúÈÜúÈÛúÄÚúÇÛúÆÙúÃÙúÄÙúÇÕúÂÕú¿ÖúÀÓúÂÓúÃÕúÂÓú½Ðú¼Ðø»Ñö¹Îõ¶Ìô·Ìó¶Éò´Çñ²Ãî³Âì²Äê¬Âé­½æ¯¾ã­¾ã­ºä®»â«¾ß­ºÝ©·Ü¦¶Ú¥´Õ£´Õ¡³Õ®Ï¬ÉªÇ§Ã£¼ ¸´°¬¦¢xpnqsji}}g||a|~azó«Æî£ÂÞ¸Ä°°ª¯³²~³¶»ÁÅ£È¤Ê§Í¬Ó«Ú®Ý¯Ý¥³ß«µå­·ì³½ð¶Áñ¸Áò¸Âõ¶Æ÷¸È÷¾Çù½É÷ºÉø¼Éú¾Ìú¼Ðú¼ÏúÀÌú¼Îú¼Ðú¿Ïú½Îú¾ÐúÀÒú¿ÑúÁÐúÃÓúÂÖúÃÖúÀÖúÂÖúÂ×úÂ×úÅÕúÃÚúÃÙúÆ×úÅÙúÄÛúÉÜúÈÝúÊÜúÉÞúÅáúÅàúÆßúÆàúÊßúÍàúÊâúÇâúÅáúÄàúÄÝúÃÛúÁÙúÁØúÁÙú¿Ùú¿×úÁÖúÁØúÁ×ú¾Øú¾Ùú¾Öú¿ÒúÀÓú½Õú¾Ôú¿Òú»Òú¶ÑúµÎ÷·Ê÷µÈö·Êö¶Ë÷²Êö¶Éö°Çø´Éú¸Êú¸Ëú»ÎúÁÍúÁÑú¿Ñú½Ïú½Ïú½Ïú¼Ôú»ÔúºÏúºÎúºÒú¼Ñú¾Ñú¾Óú¼Óú¾ÑúÁÐú¼Ïú¸Ï÷´Ëó²Êñ³Êî´Çï®Äì®Åé«Ãèª¿ê«¾ìªÀè¬¾ë¬Àí­¾î®Àî«Ãê¬Âê±Ãí®Àð«¿ð¯Áñ´Ãö·ÄõµÆõµÃ÷µÅø·É÷·ÈøµÈø·Çù´ÆúµÉú·Ìú´Êù·Ìú¸Ìú¸Ìú¸Ïú¹Ðú½Îú¾ÑúÀÕúÃÕúÂÕúÁÔúÁÕúÀ×úÀÓú¿Óú½Óú»Ðú¾Ñú¾Òú½Ñú¾Ðú¾Ðú»Ðú·Ðù·Í÷¸Êö´Éô°Èò²Æð¯Ãî¬Âì«½ë­¼ê¯Áç«Àãªºã«ºâª¼à§¹ß§¶Ý¦·Ü¥¶Ø¡³Ö®Ö®Ò²Ì¬Ë¨È¦Ã¤Á¡¾¸±°|®{§z¡wrsmegk\zZ{~^yz\twYuù±Ëó¬Èã½É´µ®´§· ´·º»Á£Ç¦É«Í­Ò®Ó¢±Ú¤²Ý¥´à¨µâ­·ä±¼ì³½ñºÅôºÈõ¹Èõ¹Êö»ËøÃÊúÃËúÁÒúÀÑú¿ÏúÁÐúÂÑúÃÒúÂÓúÂÓúÁÒúÃÒúÄÓúÃÒúÄÓúÈÔúÉØúÈÙúÇØúÅØúÇØúÈØúÇÙúËÚúËßúÆÞúÆÝúËÞúÍÞúÎàúÍàúÍßúÏàúÏãúÏâúÌàúËãúÌâúÍäúÍåúÊâúÍâúÈàúÇßúÅÞúÄÛúÆÛúÂØúÂÛúÂÚúÅÚúÆÝúÃÙúÄØúÃÛúÀÚúÂ×úÇØúÅÖúÃÖúÂÔú¾Òú¹ÒúºÑù¼Òù¼Ðù»Îö¸Ëö¶ËúºÏù»ÏúºÏú¼Ðú¿ÐúÁÐúÇÒúÇÓúÂØúÁÖúÃÑúÅÕúÂÓúÀ×úÁÔúÂÒúÁÖúÃÕúÄÒúÇÖúÆÚúÄ×úÅÔúÂÔúÁÒú¼Ñö¹Íó¹Ìó¹ÍóµÈòµÈî²Çì°Æî²Åð²Åï¶Åï³Æî³ÄñµÄó³Æî³Ãì´Åî´Åð±Æñ¶ÆóºÇõ·Èõ¶Èö»Æ÷½ÈöºÊõºÉ÷¸Èø·Êù¹Ëú»ÎùºÍøºÊú¼ÌúºÍú»Ëú¼Îú½ÔúÁÓúÁÒúÆ×úÇØúÅ×úÆÙúÈÛúÆÙúÃÕúÁ×úÁØúÀÕúÁÖúÄÒúÄÔúÃÔúÃÒúÁÒú»Òú»Îù¼Ìø¸Ìö²Ëô·Æó´Èñ²Çì²ÃëµÂí¶Ãì²Áè°Àè²¾ç¯Àçª¿ã¬»ß©»à¨¹Þ¥¸Ø¥³Ö§±Ô¢µÍ¯Î¬Ë©Å©Á¨¼¡¸¤² ±±ª£}yuqmofi~ky}fyxe|ø«Æó©Æà¼Æ±´©² ±³´¶¹½Å¡Ê¦Î¨Ò§Óª×®Û²ß¢´à¥µáª¸é®¹í±¼ñ´Áò¶Âô¸ÄöºÆö½Çø¾Çø¿Êù½Íú¼Îú¿Ëú¿ÍúÀÎúÀÐú¾Ïú¼Îú½Ñú½Ðú¾ÑúÁÓúÂÔúÁÕúÁÓúÄÖúÅÖúÂÔúÃÔúÅ×úÅÙúÇÛúÇØúÆÙúÈÝúÉÜúÈÝúÈÜúÉÛúËÞúÊàúÌÞúÉÝúÉÞúÉâúÉâúËàúÈàúÃÝúÄÜúÄÜúÁÚú¿ÖúÀÖú¾ÖúÀ×úÁ×úÁÖú¿Öú½ÖúÁÔúÂÓúÁÖúÀÖúÁÔúÂÔú½Ðú¼Îú»Îø·Í÷¸Ï÷·Ìø¸Ëø¶Ìõ´Ëõ·Êø·Ìú¸ÍúºÍú½Ëú¿ÌúÁÏúÄÒúÄÕúÀÕú¿ÖúÁÕúÂÒúÂÑúÀÕú¿ÔúÀÑú¿Óú¾ÕúÂÒúÃÓúÃÖúÂÖúÁÔú¿Óú¾Òù·Ñù·Ìö·Êó´ËóµÈñ³Äî±Âì²Ãì²Âï°Âð´Âî°Ãì°Àï±Áï®Åë­Áê®½ê¯½ê®¿ê¯Áî²Áó³Ãò³ÃðµÄñ´Åò²Åò³Æô²Æõ³Æö·Åø¹Çø¶ÉøµÈùµÉøµËù¶Ëú·Ëú¹Íú¼Ïú»ÌúÁÏúÄÓúÁÓúÀÔúÁÕúÁÔú¿Ôú¾Ôú½Ðú½Ðú¾ÐúÁÐú¿Ñú½Ðú½Ïú»ÎùºÍø¹Êö·ÊõµËõ²Éô±Åð°Ãí®Âì­Âë¯Áé°¾é°½ç­¿å®¾æ¬½å¨»á§¸Þ§·Ü£µÙ¡³Ô²Ò°Ò­Ì¬Ê¨È§Â¥¼¡¹·¯­¯«}¢xurqokez_{c{|avx^swavø®Çö©Åä¿Ë¶¹ª±¡° ³´¶¹»Ä¢Ë¥Í¨ÒªÕ¬×­Ü ³Þ£·á¦·åª·è¯ºì°»ïµ½ñ¹ÁóºÄöºÅ÷½Æü¾ËúÀÉù¿Ëú¾ÎúÀÎú¿ÏúÂÌúÀÍú¾Ïú¾Ïú½Ñú¿ÒúÀÒúÂÕúÂÖúÁÔúÁÓúÅ×úÅ×úÄÕúÄÖúÅØúÇØúÈÚúËÚúÊÜúÈßúÉßúÉÜúÊÞúÎàúÌáúÉâúÍàúÌÝúÊÞúÊáúÉßúÉÜúÆÞúÃÝúÃÜúÃØúÀ×ú¾×úÁÕúÃÖúÁ×úÁÖúÃÕúÀÖúÀÖúÁÕúÂÔúÃÔúÃÔúÂÔúÂÕú¾Ñú½Ðú½Ðù¼Ð÷ºÐø¹Í÷¸Ì÷·Îõ¸ÎöºËø»Ëú¼Íú¿ÍúÀÍúÂÏúÅÑúÄÔúÇ×úÅÔúÃØúÄÙúÅÒúÄÕúÁ×úÁÔúÁÑúÁÔúÁÕúÄÓúÆÓúÅ×úÃÙúÂÕúÁÕú¿Óù¼ÑúºÏø¹Íõ·Íö·ÍòµÆð²Äî´ÅîµÃð³ÂðµÄî²Åî´Âð´Ãï°Äì¯Âë®¾ë­¾é¬Áè®Âì³Àò´ÃïµÂïµÁñ³Äð±Åð°Äó³Æô·Æö¹Æö¸Æõ´Çø³Éø¶Èù¸ÊùµÊúµËúºËú½Ëú¼Îú¿ÏúÂÑúÁÓúÁÒúÀÒú¿Ôú¿ÕúÀÓúÀÑú¾Òú¿Ðú¾Òú½Òú½Òú½Ðú½Ìù½ÌøºÍ÷¸Í÷¹Êö·Éó²Êñ´Åî¯Âí®Ãë¯Âé®½ê°¼ê¯¿æ®¿ä«½ã©»â©¸ß§µÛ¢¶Ø£³Ô£´Ò ³Ô­Ë«Ç¨Æ¨À¦»¡¸¶±¬¬«~¡wuwrmn~hyez|d{}bv{btycwù±Éù«ÆëÃÔ¹¿®²§³´³¶º½¡Â¢É¦Î¨Ñ«Ô°Ø£±Ü¥´Þ¤·à§¸å«¹è¯ºì±½íµÀï¶Ãò¸Æô»Æ÷¾ÆòÁÊ÷ÀÎú¿Íù¿ËúÂÏúÃÒúÄÏúÁÎú¿ÐúÁÑúÁÒúÃÔúÆÑúÄÓúÃÕúÅÕúÄÕúÅØúÅ×úÆ×úÆÙúÆÙúÊØúËÜúÉßúÊßúËàúËÞúÌÝúÌÞúÏàúÎáúÍãúÌâúËÞúËßúÊßúÈÞúÆÝúÄÛúÇÝúÂÝúÁØúÁØú¿ÚúÃ×úÃÕúÁÖúÀÖúÁÕúÂ×úÂÔúÂÕúÃÖúÂÓúÁÓúÃÖúÁÔúÁÕú¾Óù¾ÒúÁÓû¾Ðû¾Òù¼Ñ÷ºÏö¹Íø»Íú¾ÎúÁÎúÃÎúÁÐúÃÓúÈÒúÈÕúÌ×úÊ×úÆØúÆØúÆÖúÂÕúÂ×úÁÔúÁÒúÃÕúÄÔúÆÓúÊÔúÈØúÄÚúÄ×úÄØúÂÔúÁÓú½Óù¼Ð÷¼Î÷¸Îõ·Éó´Çñ´ÆñµÅð´Ãð·ÈðµÆðµÅò¶ÅòµÄî²Âî¯Âí°Äë®Äê±Äì·ÃñµÄî´Ãð´Áð´Äî³Åî±Ãî´Äï·Åò·ÆóµÇó´ÆõµÇ÷·Çø¸È÷µÈø¶ÉùºÊù»Ìù¼Ñú¾Ñú¿ÐúÁÑúÃÑúÀÒúÁÕúÀÓú¿ÒúÁÕúÀÕú¿Óú¾Òú¾Ñú¿Òú¿ÒúÀÏú¾Ïø½Ðù»Îú¹Êö¶Êñ´Ëò´Çð±Äí±Äê°Ãé¯¾ì¯¾ë¯Áè®¿ä¬¼ãª¼ã©ºÝ¦·Ü¥µÛ¤µÖ£´Ó£³Ò°Ì«ÈªÅ§À¦»£·¶´¯¬©~¡|zxqlnl{i~zf||hx~gxzcx÷¬Çø¨ÆëÀØ¶Á®°¦°³¯±º¾ÁÆ¢Ì¢Ð£Ñ©Ö°Ú ¯Ý ²Ü¢¶ß¥·æ©¶è¬¹é®½ì®Áï´Áó¹Áô¹Ãä¾Âñ»Êú¹Ë÷¼Èù¿ÊúÀÍú¾Ñú½Ïú½Íú¼Ïú¾Ñú¾ÐúÅÏúÂÏú¾Ñú¿ÒúÁÒúÁÖúÃÔúÁÓúÂÕúÃÖúÄ×úÇÙúÄÚúÇÛúÊÚúÇÙúÆÛúÆÙúÇØúËÛúËÞúÄßúÃÜúÆÛúÅÛúÂÝúÂÜúÀÙúÀØú¾Ûú¾Úú¾×ú½×ú¾ÖúºÒú½Òú½ÓúºÑú»Ïú¼Îú½ÒúÀÑú¾ÑúºÒú»Òú»Ðú¼Ñù¸Ïø¹Îù¾Îú¾Ìú¼Îú¹Îø¸Ëö¶Ëù·Íú»Ìú½Îú¿Íú¾ÍúÁÐúÅÒúÅÓúÇ×úÅÖúÁÔúÀÖú¿Öú¾Ðú¾Òú¼Ôú¼Òú¾Ðú¾ÑúÃÒúÃÔúÄÔúÄÕúÁÙúÁ×ú¿Ôú¼Õú»ÓùºÎö¸Éô´Èô´Çó´Äñ²Àð¯Áï±Äî´Äï±Âî¬Àï®Âï±Ãí®Áì¬Áê®¿é¯½é®¿ê±Áî²¾í®Àì¬Áë¬Àë­Àì®Áé®Àè¯¾ê®¼ï®¿ò±Âñ²Áô¯Ãö®Åö°Çö´Åö´Åø²Ê÷´Éù¸ÍúºÍú¼Ìú¾Ìú»ÎúÀÒú¾Ðú»Îú½Ïú½Ïú½Ðú¾Ðú¼ÎúºÌúºÏú¹Ïú¸ÌöºÊö¸Ê÷²Éô®Èð®ÆîªÁí­Àë¬Âéª¿æ¬¼è«¿çª¾çª¼ãª¹à§¸ß¡·Ù£µÙ¦±Ø°Õ®Ð¬Ì¬Ë¨Å¦Á£¾ ¸¸µ±®~¬x§y¡{smihgcx^y|]{z_zy_uw^rú¶Ðø²Ìð¦Åä½Î´´®²£´³µ»Á¡Å¥Å¤Ë¨Ô ¬Ö¡¬Ø£±Ü¨²àª·áª¹â¬¹æ¯¼ê³¼î³¿ñ·ÅñºÅò»Âô¾ÆøÀÊø¿Éø¾Ëù¿ÏúÀÎúÂÎúÁÓúÂÑúÃÐúÂÓúÂÖúÃÕúÅÓúÆÔúÆÖúÆÖúÈ×úÈÚúÉÚúÇØúÆØúÇÛúÈÝúÎÛúÌÛúÉÝúËàúÍßúÌÛúÌÞúÎàúÏßúÍàúÌãúÉàúÈßúÇßúÆàúÆßúÆÝúÃÜúÄÛúÄÛúÂÙúÁÖúÁÖú¾ÕúÁÕúÂÕúÂÕúÂÒúÁÑú¿ÕúÀÕúÃÕúÂÖúÀÓúÂÒúÀÔúÀÖúÁÔúÃÑúÅÑúÀÒú¾ÒúÀÑú¿Ðú¾ÑúÀÐúÃÔúÃÒúÄÒúÇÖúÉÖúÈ×úÉÖúÆÚúÄÚúÆ×úÅØúÆÖúÃÖúÁØúÁ×úÁÔúÂÓúÆÖúÇÙúÉÛúÉÜúÆÜúÄÙúÆØúÄ×úÂÓú¿Ðú»Ðù»Îö»Ëõ¹Éô¶Èò·Çò»Èô»Æó¸ÈñµÆñ¶Äò·Æò¶Èï³Èí²ÂëµÁë¸Äî¸Ãð·Áï²Ãì²Ãê³Áê±Âë±Ãë³Àí³Àí´Âî²Ãï±Äï´Æó´Äö¶Çö¶Çö¶Æö¶È÷¸Ëú¼Ëú»Ìú½ÏúÁÒúÁÑúÂÐúÃÕúÄÖúÅÔúÄÒúÃÐúÄÕúÁÕú¾Öú¾Óú½ÐúºÐú»Íù»Ìø¼Ëö¹Êó´Éò³Æò³Äï´Åï°Äî®Âë²Âê³Áé°¾é±¾æ¯¿â«¼àª·Ü¨·Úª¶×¥´Õ³Ô²Ï­ÈªÂ¨¿§¾¤¾ »·´°«§£yvrool~gg|d|zczzizú¶Éû²Çò§Åå½Ñ´µ«­}²³°³½Á¢Æ£Ê¤Î¦Ñ¨Ô ¬Û®Ý¡±Ý¤´á¥·ä¨¹ç®ºè­½ë­¼î°½ï²ÂòµÃò·Âó¸Áö¸Å÷¸É÷ºÉù»Ìú¾Èú¾Ìú¾Ðú¾Îú¿Íú¾Ðú¿Ñú¿ÏúÀÐúÁÑúÂÐúÃÕúÄÕúÂ×úÂØúÄ×úÄÙúÅÚúÇÙúÇØúÈÚúÊÝúÇÙúÆÜúÉÝúÊÛúÇÛúÄÛúÅÛúÂÙúÃ×úÂÙú¿Úú¿ÖúÀØú¿Öú½Öú»Õú¼Ñú»Ðú·Îú»Ðú½Ñú¼Ïú»Ìú»Ðú¼Ðú»Îú½Ïú¾Òú»Òú¼Ðú¼Ðú¼Ñú¼Îú¼Ëú½Îú½Ìú¹Íú¸ÏúºÐú»Ïø»Ëú¼Íú½ÎúÀÏúÁÐúÁÐúÅÔúÅÖúÃÖú¾Õú¾Ôú¾Õú¾ÓúÀÔú¼Õú¼Óú¾Óú»ÕúÁÓúÀÖúÀÔúÂÒúÁ×úÁÖú¿Òú¼Òú»ÏúºËù¹Ëø¶Ëõ²Èô³ÅõµÃóµÃð´Äð±Áñ²Ãï³Âï³Âð°Àí­Àí®Âí¬Âí¯¿ì²Àë±Áì°Àë¬¿ç¯¿â®¼â©¼ç¬»æ­»æªÀäª¾ã«»å¬½ê¬¿ì®Áï«Âó­Âó¯Àð¯Ãõ³È÷´Ç÷·Éù¸Êú¹ËúºÎú»Îú»Ìú¾Ñú¿Òú¼Ðú½Ïú½Ðú»Ðú¸Îú¸Íú·Íù¸Ìú·Èù¶Çö´Æó³Åó°Æò¯Ãï¬Âì®Ãí®¾ì«¾ç©¾æ¨»æ¬¼å«¼äªºà§¸Û ¶Ø ´Õ®Ö°Ó°Ì«Ê¨È¥Â¥¼¤º»·±¯®©}£x¢srnjgb}[x[||Zxx\tx[sxWpú»ÌûºË÷²Èî£ÃÚ¼½¯¬§°¡µ´µ¾À Å©ÊªÎ©Ñ¡¯Ö²Ø¡²Ü£µá¦¹ã©¹å¬ºé°¼é¯Áë±ÁîµÁð´Äð·ÆñºÃõ¼Äù¼Éø½Ì÷¿Ìú¿ÎúÁËú¿ÐúÀÒúÂÐúÂÒúÂÔúÃÒúÂÓúÄÖúÅÕúÄÓúÉÙúÅÚúÃÛúÇÜúÉÛúÆÚúÅÝúÇÛúÉÝúËßúÌÝúÊÞúÌßúËßúËßúÊßúÈÞúÆßúÃÝúÃÛúÄÜúÄÛúÆØúÃÛú¾Ùú¿ÙúÀ×ú½Óû¼Óú¾Óú¾Ñû¿ÑûÀÒû¿ÑúÀÒú¾Ñú¾ÒúÃÔúÅÔúÁÔúÀÒúÃÓúÂÕú¾Ôú¾ÒúÁÑúÀÑú¾Òú¼Òú½Òú¿Óù½Òú¿ÒúÀÏúÁÒúÃÕúÇÔúÉÖúÇÙúÃÚúÂØúÂØúÁÙúÀ×úÄÕúÁÖú¾ÔúÁÕúÁÛúÁÖúÀÙúÃÖúÄÔúÀØúÅØúÂÕú¾Öú½Óú¼Ïú»Íø¹Ìö¶ÊöµÉ÷¶Èõ´Èñ³Æò±Åó´Åñ´Åð´Çñ³Äì³Áï³Äï°Äï³Àï¶Âî¶Åì¶Äí´Äé³Ãå±¿ä°¾ä³Áè°Áç¬Âä«Àå¬¿æ¬¿è­Àí±Äï±Áñ®Ãò¯Åó³Äö¶Æö¶Éö·Ëù¹Êú»Ìú¿Îú½Ðú¿Îú¿Ñú½Óú¾ÒúÀÔú½Óú¾Óú¾ÑúºÐú¹ÐúºÍúºÍù¸Ì÷¶ÍõµÊô±Çô¯Éï´Çì°Ãí®Ãí¯Äé°Áè«¾è­¿ç¬Àã©½à§¹ß¦»Û¤»×³Õ ±Ó±Í®Ê«Æ¥Ã¨À©½¥»£»¢¶¯°®¥ {vupkk{c}hd}zb{vayz\wù¹Êú¹Èø±Äð¤ÂÜ¼Á®­¦­ ³µ¸»ÁÄ£È§Ï§Ó¬Õ°Ø¡±Û¢µà¥µâ©¶ã¬¹è¬¹ê­½ê±Âì²Áî±¿ï¶Âð¶Äô¹Ç÷»Çø¼Éø½Ëù¿Ìú¾Ìú½ÎúÀÐúÁÐúÁÑúÂÑúÂÒúÄÒúÅÔúÄÕúÄÕúÈ×úÆÙúÄØúÆØúÇÚúÅÚúÉÛúÈÚúÈÜúÊÞúÊÝúËÜúËÝúÉÝúÈÝúÈÞúÇÝúÄÝúÁÜúÂÛúÃÚúÃÙúÄÖúÃ×ú¿Öú¾×û¼Õú»Ðø¼Ïù¿Òø¾Îø½Ìø½Ïø½Ðú¿Ðú¼Ïù¿ÑùÁÑúÁÒúÀÔúÁÎúÁÑúÁÒúÀÓú¿Ôú¿Ðú¾ÑúÀÐú½Ðú½Ïú¾Ðú»Ôú¼ÐúÀÎú¿ÏúÀÑúÄÔúÆÓúÅÕúÂØúÃØúÂÖúÀ×ú¾ÖúÁÔú¾Óú¼Ñú¿ÓúÀÖúÀÒúÁÖúÅÕúÄÔúÁØúÄØúÀ×ú½Ôú»Ðù¹Îö·ËöµÉôµÆó´Äô±Æô±Çð±Âò±Äñ³Äï´Äð²Åð°Ãí²ÁðµÃî³Ãëµ¿í¶Àî´Âì´Âë±Ãç°Áè®¿ç¯¼ã±Àæ°Ãæ­Àæ¬¿æ«¾æª½å¬¿ì¯Âí±½î®Àð­Äò°Ãò²Âô³Çô²Èø¶Éú»Ëú¼Ìú¼Ìú¿Îú½Îú¼Ïú¾Ñú¾Òú½Ôú¾Ôú½ÑúºÏú¸Îú¶Íø¹Êø¸Ë÷´Ìõ´Êó´Çò¯Êï°Åí®Áë­Âê¯Âë®Àè«¾å¬½ãª½ã¦ºà¥¸Ü¦¸Ú ·Ö²Ò¯Ð­Î«Ê«Ç¥Ä¥À§¼¤»¹·°®¬¥¡}vonlj~h~d|~c{{dyz_vv[wö±Ãø³Â÷ªÀí¾Ù¸Àª­}¡«®±µ¶ÁÅÅ¡Í¤Ó§ÓªØ±Û¡²Þ£±à¥µáª¸æ¨µè¬¹è­¾ë¬¾î­¼ð²Àð°Ãò´Æô¸Å÷¹Åø¹Êø»Êú»ÊúºÌú½Ïú¾Ïú¿ÍúÀÎú¾ÒúÁÐúÃÐúÃÔúÅÕúÄÔúÄ×úÂÕúÂÓúÄØúÄÚúÈÙúÇØúÉØúÊÛúÈÞúÉ×úÅÛúÅÜúÅÚúÅÚúÅÚúÂÚú¿ØúÁØúÂ×ú¿Õú¾ÕúÂÒú¾ÓúºÓû¸Ñø¸ÍõºÌøºÎ÷»Ë÷ºÉ÷¹Ê÷¹Íú¼Ïú½Îù¾Îù¼Îú»Òú¾Ôú¾Îú¼Ñú½Ñú¾Ðú¼Ðú¹Íú½Ðú¾Îú»Ïú»Íú¼Ìú·Ðú·Ìú»Ìú¼Ìú¼Íú¾ÐúÃÐúÄÓúÄÔúÃÔúÁÔú¾Ôú½Ôú¾ÔúºÒú¹Òú»Òú»Ïú¿ÑúÂÓúÃÓúÃÔúÂ×úÂÖú¾Ôû»Ïû¶Íø³Êó´Æó±Åò²Ãð°¾ï®¾ð®Àï­¿ï°Áî°Àï´Áð²Àð¬Àî®Áð³Áî³Ãë³Áì´¿î²Àí¯Àè¬¾æ¬¾ç«¾æ¬¼æ­¼ä«¾ãª¿ä¬½ä«ºã©ºã©½èª½ê«»í«¾í«Àíª¿ï®¿ñ¯Åò¯Åö´Çù¸Êú·Ëú¸Êú¼Íú»ÌúºÎú»Ðú¼Ðú»Ñú»Ðú¹Îú¹Íú¸ÎúµËø¶Ç÷·Éö²Éô±Æó³Åð°ÅîªÁí«Áé®¿ç­½é¨¿çª½ã¬½á¨¹â¤·ß£·Ù µÕ³Ô®Ò¬ÎªÊ¨ÈªÈ¦Â£½¤½ º´³±­¨~¤y¡wtjij~cye{[zx_v{bt|[stWsò«Àó­Àòª½ë¡½Ú¸À¬­¦«­±µ·Á Â£Å¥Ì¨Ò¬Õ ¯Ù¢µß§¶â¨¶á©ºâ¯¼é°¹ê²½ë³Âí²Âð´Àò¶ÅôµÄõ¹Ç÷»Èø¼É÷¾Íú½Ìú¿Íú¾Ñú¾ÒúÀÒúÃÒúÃÓúÁÔúÃÕúÈÖúÊØúÉÙúÇØúÅÛúÃÛúÆØúÊÚúÈÝúÈÛúÇÚúËÜúÏáúËáúËÚúÇßúÇáúÉÞúÉÜúÊßúÇàúÃÜúÅÜúÆÛúÄØúÂÚúÃÖú»ÕúºÔù¼Ñ÷»ÐöºÑ÷»Ðù¼Ïú¾Íù¾Îú¿ÑúÂÒúÁÑúÁÑúÁÔúÂÖúÅÖúÁÕúÁÖúÂÖú¿Óú½Ñú¾ÐúÂÒúÀÓú¾Óú¾Ðú½Ðú»Ïú¹Ñú»Ïú½Ïú¿ÐúÁÐúÄÐúÅÔúÆÔúÇÓúÇÖúÃØúÃØúÃÖúÁÖú½×ú½Õú¾ÒúÃÖúÃ×úÆØúÇØúÃ×úÂÕúÀÐù½Ï÷µÎô±Éñ³Ãï²Ãî²Ãî¯¿í®½í­¿í®Áí´Âî³ÀñµÁòµÃñ³Ãð´Ãð¶ÆðµÄñµÄð¸Åî¸Æï³Âë³Âê²Áê²Àé³Áæ±¿ç­¼ä«¿ã°¾ä¯½ã«¾ã¬¾è«¾ë¬Àî¬Âí­Âî®Àñ±¾ò³Çô´Èõ·ÉöºËù»ËúºÎú¿Ðú¾Ðú¼Óú¼Óú¿Òú»Ñú¼Ïú¾Ïú½Òú¾Ñú¼Ìú·Îø¹Ðö¸Íõ³Çô±Æò³Åð³Åî°Äì±Âê°Áé®Âç¯Ãç°Áç­½á§»ß£ºß£¸Õ¤¹Ô³Ô°Ï®Ë®É¬Å¨¿§¿¥¿¤¼¢·´³±¬§zxvqlkh~{fzh||exz_yw^zæ±è¯ã­Ü­Ò©¼|£¬z§zª|±µ³»¿ÄÉ¡Í£Ó©Ø«Û°Þ¤±á¦±ä¨µè°¸ë¯ºë¬½ê­¾ì°¾ï²¾ï²¿ñ´Àô³Âö¶Âø¼Åú·Èù»Èú¼ËúºÌú¼Ìú¾Ìú¾ÌúÁÍúÀÐúÀÏúÁÏúÁÒúÁÓúÃÔúÄÖúÃÕúÃÔúÄÖúÅÔúÄ×úÃØúÇÙúÉÚúÅØúÃØúÂÙúÅÛúÇÙúÃ×úÁÛúÁÙúÀÖúÀÖú¿Ôú»Òú»Ñú¸Íú´Ìù²Íö´Ëô·Èõ¸Ê÷·Ê÷¹Êö¼Êö»Ë÷»Îú½Éù¿Èù¿ËúÀÎúÁÐú¼Ðú»Ðø¼Ìø»ÊúºÍú»ËúºÄú¹Èú¸Êú·Èú·Èú¸ÈúµÆú·Çù¸Æù¶ÅúµÆù¸Ãú¸Èú¼Ëú½Éú½ÈúÁÍú¾ÒúÀÐúÀËú¾Ìú½Ïú¾Ðú¼ÎúÀÑú¿Ïú½Ëú¼ÊùµÊò­Ãí¬Àêª¾æ¤¹ã¡·â¢´â£µã£³å£´æ¥µæ©³ä©·ç­»ì­»í­ºì°ºï°¹ð³Àî³¾ì²»ê¯»é­»é¬»é®¾è¯¼ê¯ºéª»à§»à¯¸ß¬¹à¨·á¥¸á¦¹á©·ä¦ºå¦ºè§ºë¨¿ë¨¾í¨¹ñ«Âñ°Åò´ÄôµÄõ´Å÷³ÉúºÌúºÎú¸Íú¶Ëú³Êú·Êú·Ëú¸Êú¶Êú¶Éú¸È÷³Éö³Éõ³Åò±Âð­Ãï¬Ãí¬Áì¯½ë¬¼è§½å§»ã¨ºá£·â¤µà¡µÛ´Ù°Õ®Ï­Í­Î«Ì¨Ç¦Ã£Â»·¹·³±­«}§wrpkfc}b{_zz^vzZs|ZowWlqQoÙ¦Ú¨Õ¦Ñ¢Ê¡¸}¦¡~«´µ´¹¿¡Å¦Ê§Î¦Ù ¬Ú ¯Ü¦²â©³ä©´ä®ºç±»í´¾ï³¿í³Àð¶Áò·Àð´Åñ°Äó³ÃöºÅø¾Êú»ÌøÀÍùÁÎúÀÑúÂÒúÅÑúÃÐúÅÔúÅ×úÅÕúÅÕúÆÕúÇÕúÇ×úÈÙúÇÚúÆÙúÈØúÉÛúÊÛúÊÛúÊÞúÈÜúÉÙúÊÝúÊâúÊßúÇÝúÅÞúÄÝúÇÜúÄÙúÂÙúÀÙú»×úÁÐú½Ñù·Ñø·Îö¹Îõ¸Ìö»Îø½Îø¼Íø½Ì÷¿Íú¾ÎúÀÌùÁÍùÂÍúÃÐúÂÒúÀÑúÁÒúÁÏú¿Îú¾Ïú¿Íú»Ëû¼Êú¹Ëù¸Ëù»Éø¸Éú±Æ÷³ÆóµÆó²Æô°Æó³Ãó±Ãó´Äõ·Ä÷»Æù¾ÈúÀËû½Íú¿ÌúÂÎúÁÒúÂÒú¾Ðû½Ðü½Ìú¹Êô²Ëð¬Æç£Àã»Þ·×´Õ±×°Ù¯Ø¯Ù°Ü¤²ß§³â§³äª·æ¬ºê±ºìµºî³»ïµ¾î¶ÀëµÂé³Àì³¾ë°Àé³ÁëµÁì´Áè°Áãª¿â­ºâ°¼á­ºà¬»á¬¼â­½ç®Àè¯Àê­¾ê«Àè­Áì¯Àñ²Ãð³ÄòµÅ÷¸Éù·Ëù¶Ìú»Îú¼ÐúºÑú»ÏúºÏú·Îú¹Îú¾Îú¿Íú»Íú¸Îø¹Ë÷¸Êõ¶ÉóµÉó±Èñ¯Ãï²Ãï°Áí­Àæ«Áâ©¿æ¬¾ã©¸à¥ºÝ¦¸Ø£³Ø´× ²Ò¬Î¯Ï¯ÎªÈ¬Å¨Â§¾¦¼¢¹¶µ®­¬¢}uuohffee}{`{y_xr[vhSy¶|´z¯v«v¤rkqx§­°°¶½Á Ä¡É¤Ô«Ù¬Ü£¯Ý¥²ß¦³ã§µæ«¸é®»ì°¼ì±¾í²¿î±¾ñ²Àñ±Áð´Âô·Ä÷¹Çù¸Éø»Èù¿Ëú¾Ìú½Ìú¾Îú¾ÍúÀÏúÃÑúÃÓúÂÔúÃÕúÄÕúÆÖúÅÔúÁÖúÀÖúÂÔúÄ×úÅ×úÅÖúÆØúÇÚúÅØúÇÙúÈÚúÇÛúÄÚúÅÚúÃØúÁ×úÀ×ú¾Öú¹Óú¸ÓúºÍù·ËøµÌôµÊñ²Èó²Æô¶Çò¸Éô¸Çõ¹Çó½È÷»Æø»Ëø½Íù¾Ëú½Ìú¿ÍùÀËù»ËúºÌøºÊøºÈú¹Êø¶ÅõµÅõ²Åô°Ãñ±Áï¬Àñ§¾í¦½é¤»é¡ºè ¹ç¸æ¶èµç¢¶é¦¹îª¹ò¯½ò±¿öµÀùºÃù¹Æø¸ÈöµÇô°Åó«Ãî¤Áæ½à¹Ú²Ô®ÑªÍ§Ê¤Ë¥Ê¦Ì¦Ï¥Ð¦Ô©×¬Û®Û¢¯Ý§¯â«²â«´æ¬²æ­ºä¬¼å­¸é°¸ë­»æ¯¼å¯¹ç±¹å¯»ã¨ºâ§ºá¬¸Þ¨¸Ý©¹à«·â¨¸ã©»ã§ºä§ºæ©ºè«¼é«¾ë®¿ð±¿ò±Âó²Åö´Æø·Èú¸Éú»Ëú¹ÍúµÍú¶Íú·Êú¸Êú¸Êú¹Êú¹Êù¶Ê÷´Èõ²Æô¯Çñ°Æð±Åð®Âì¯Àê­¿êª¿æ©¾â¨¼â¨¹á¥¸à£·Û¤µ×¡²Õ±Ñ°ÒªÌªÊ©Ì¥È¦Ä¤Á£¾¢¼¹¶·®«¨ynpld|_x`y|azz[vuZqvZqlOq[Hm`a}\z|Zzu]xy`wkvv¥}«±³µ½ÁÃ¢Ë¥ÒªÚ¡¬Ý¡®Ý¥²ß¨µä¦³èª¹é­»ë±¼î²¿î°Àï±ÁòµÁó´Ãò´Åô¸Åø¹Æú¸Êø¼Èù¿Êú½Ìú¼Íú¼ÎúÀÏúÃÎúÂÐúÂÓúÄÔúÂÖúÁÖúÄÕúÄÔúÁØúÁØúÃÔúÂÖúÄÙúÃ×úÅ×úÈÛúÄÙúÉÚúÊÙúÇÜúÇÝúÈÚúÃØú¿Öú¾×ú¼Öú¹Ñú¹Ðú¹Îù¶Éø³Ëõ²Ëó±Æô³Åò´Çî·Æò¹Çö¹Èô»Èö¼Ç÷»ÉùºËú½Ìú½Ëú¼Éú½Ìù¹Êù¹Éø¹Æ÷¶Å÷³Èó³Áñ¯Áï©Áî¥¾ì¤¼è¢¹æ·æ³â²ß³Þ±Þ³Ý®Þ®Þ°à°ã±ç ´è¢¶î¨·ó¯¹ô°»ô­¿ñ«½ï¦ºé¼áºÚ°Ô­Ñ©Ì§Ê¦É£Ç}È¡È£Ê£Ë¢Ì¡Ð¥Ð©ÑªÓ©Ö«Ø®Ú¢®ß¥­à¦±â§³ã¨³å«¶ç¬·ç¬»å¬¶å®´ä­¶ã©¶á§ºà«·à©¶à§·â©·ã©¶â¨ºã§ºâ¨¸ãªºè¬¿ê©¾ì¬¾ó²Âô²Åò³Åö¸Åù¹Çú¹Éú»ÊúºÊú¶Íú¶Ïú¹Íú¹Éú·Ìú¶Íú¸Ê÷¸Ê÷²Éõ±Æõ°Æó°Æð²Äð¯Ãí®Áê¯Àé¬¿è©¾æ©¼ä©¹â¦·ã¨·Þ¥¶Ù³×¯Ô®Ó¬ÎªÈ©É§Ê¥Æ¦Ä¡Â¿¡»¸¸´®~¨|¡wlnn~f~`|cwexzZwvZqxZojKmSAgZJpYIn^Fm\DlVKmbYpwgpu|¢|ª±¶´»ÁÅ¥Ë©ÒªÖ¡¬Û£®ß§²á©µãªµé¬»ê¯¾ì²½î´Àï´Ãñ¶ÂòµÅó³ÅôµÆõ»Æ÷»ÇùºË÷¾Ëø¾Ëù¾ÍúÀÏú¿ÏúÂÒúÆÒúÃÔúÃÕúÆÕúÅÔúÃÕúÃÕúÄÖúÅÙúÇÚúÉ×úÆÚúÇÛúÇÜúÇÜúÈÜúÆÛúÌÞúÌßúÊÝúÉÞúÆÞúÃÙúÂØú½Øú»Õú½Óú»Ñù¼Ïø¹Í÷µÏö²Íõ³Èô´ÊðµÊî¹Çò»Éõ¹Ëõ¸Èô¼Ëõ»Éö¹È÷¼Ìö¿Ì÷»Çø¹Ê÷¹Ëõ¹Èõ¶Äô²Äð­Äì­¿ê§¼ç¡¼å¹ã¶à³Ü°Ý­Ú®×¯Ö­Ô®Õ«ÔªÖ¬Ø­×®Ü«Þ®á²ä ²è¢´é¢·ç´ä±ß³×±ÎªÌ§Ê¤È{£Æ¤Ä¤Å~¡Ç¢Ê¢Ê~¢É¡Ë¡Í£Í¤Ì¥Ï¨Ò©Ñ¨Ò©×«Û «Ü¢¯Ý£±ß¦±ß©´âª¶ä«·ãªµà©³à©µß§µßªµà«µâ©·ã©¸â¬·ã¬ºäª¼â©¹àª»å¬Àì¬¿î¯Àò´Äô¶Æõ·Æ÷¹ÇùºÉú½Ëú½Ìú¼Ìú»Îú»Ñú»Ðú»ÍúºÏù·Ðø·Ì÷¹Ì÷´Ëõ´Éõ´Çõ³Æñ³Äî²Âî°Áì±Áé®¿çª¾å©½ä©ºá©·ß¨ºÝ¤·Ù³× ²×­Ó¬Î­Ê¬Ç©É§Æ¨Å¤Ä À£º¡·¶µ¯§{tnnmife}ez|`zz^wxXrdJmL?eWA\L4[I2]N7`M:_OJbeXflkuw£z«®²µ¼ÂÃ¥Ê¨Í¥Õ©Ú¡¯Ü¡°â¦²æ¬¸æª»ç«ºé°¼ê³¿ë±¾î®Àï²Àñ¶Áò·Âó·Ãö¶Æö·Æö¸ÇøºÇù»ÈùºÊú¼Íú¿ÐúÀÏúÀÑúÁÑúÂÎúÃÒúÁÓúÂÑúÃÑúÃÓúÆÔúÆÕúÄ×úÃÙúÄÙúÅÙúÄÙúÄÙúÇÚúÉÖúÅÕúÀØúÁÓú¿ÕúºÓúºÏúºÎù¶ÏöµÌõ´Ëõ³Êò°Çï­Åï¯Æï²ÄïµÃïµÄï³Äð³ÂïµÂò³Çò¶Äñ¶ÃñµÅñ·Âñ²¼ó²¿î­Áëª¾ë¨¼ç¢¹â³Ý²Ü°Ø­Ô«Ö§Ó§Ñ©Ñ§Ñ¥Ï¥Ë|£Í{¥Ì}£Í¡Í¤Ë§ÑÓ¢Ô§Ö§Ù§Ù«×©Ó¦Ñ¤Ê{¡ÃyÅu¡ÄwÀvÀuÂyÃ}ÄzÃzÄ~ÆÅ}ÃxÄ~ÉÊ¡ÉÉÈ Ì¡Ð¥Ï¨Ï§Ô¤Ô§Ô¢©× °Ø®× ­×¡±Ú£¬Ú£«Ú¢°Ý¥³ß§³Ý§³Ý¨³Ý¡´Ý¡·Þ£·á¥·è«¹ë­½ï±¾ò³¿ó±Àó±Âö·Æú»Èú»Êú»ÊúºËú·ÍúºÊúºÌû´Ëø±Éö²È÷³Èõ²Èò°Çñ¯Ãò¯Àï¯Áë¯Áê®¾è«¿æ§½ä¥ºà£·Ý³Û£·×·Ø²×¯Ò¯Ð¬Ï§ËªÈ§È¢Å¤Ã¢Á¡¿»·¶´°ª|¡ulkhd~eybxzZw{Wuw\pzWnrKnW?dF;XVL`MD`LD`UF_VG_SQdg]jnqz¥­±¸»¼Ã Ë£Ð¬Ô­Ú¢­ß¥³á¤·å«¶ê±»ë°»ì°¾í´Àî¶Àñ³Åó´ÃóµÄóµÇó·ÇóºÆöºÌùºÉú¿Éú¿Ëú¼Îú¿ÒúÅÒúÄÑúÂÐúÀÒúÂÕúÆÓúÄ×úÃØúÆØúÇÖúÆ×úÇÙúÌ×úÊÛúÆÜúÇÜúÉÞúÊÝúÈÜúÉÞúÊÛúÊØúÊÛúÅÛúÃÙúÀØú¾Õú½Òú»Óø¹Îó·Ìò·Ëó´Éò³ÈðºÉî·ÅîµÅñ´Äñ³ÄïµÅï´Âñ´Æò¶Äò´Ãñ²Äï´Áî¯¾ð¯¿íª¿ê¥¾ç¢ºß¶Ú³Ø¯×­Ô­Ó¬ÕªÒ©Ò¨Ò©Ò§Ò¦Ò¬Ò¦Ï¥Î¥Í¥Ì§Î Î¢Ð¦Ô§Ò§Ð©Ð¦Î¤É}¥Æ{£È~Å|Æ~Ä~Ã}£Æ ÇÉ ÈÇÄÃÅÃÆÉ Ê Ê Ì£É Ì Í¦Í¨Ï¦Ð¦Î¨Ô­Ö¬Ó¢«Õ£¯×¢®Ø¦¬Û§°Ü§µÛ¨µÜ©´Ûª´Þ©¼ä©¾ç«ºè­¼ë°Áð³¿ô´Áó´Æó¶É÷ºÊú¾Èú¼Ìú¿ÍúÀÎú¿Ñú¿Òú¼Ñú»ÌúºÏú¸Îú¸Ëù·Ìö·Ëø·Êö¸ÉóµÇò±Åï°Äì±Çì®Åç©Àã¦ºä¨·áª»à©»ß¢·Û´Ø³Ø³Õ ¯Ó¬Ì®Ë®Î«Ë©Ç¨Ã¥Â¢Â£¿¢¼º´¬¤wqkkkg~c}~bwzfw}^vsQtZIiSF^N<VH:SD8RE7SH8TMAVUM]l\insz{¤|©²·¹¼ÂÉ¢Ï¦Õª×­Û¡®à£°ä¨¶å«¸æ­¸é¯ºì¯¼ë¯¿î²¿ï®¿î²Àð³Ãñ°Äó·Äö¶Ç÷¹ÈöºÇ÷¸ÈùºËù½Íú½Íú¿Ìú½Ïú½ÑúÁÐú¾ÒúÀÑúÄÐúÃÐúÁÓúÄÖúÇÖúÆ×úÄ×úÃ×úÄÙúÄÙúÅÙúÄÛúÅ×úÅÕúÁÖú¿Ôú¾Ôú½Óú¼ÏúºÍ÷¸Íô³Êñ²Èï°Äî®Áë°Âé²Ãé®Âé­Âê­¾ê¬¼ê¬¾é­ºé¯¼è©»ç§ºç©ºå¥ºå£¶á£¶ß³Û°Ô®Ò¬Î«Ì§Ì¢Í¢Ì¢Ê}ÍÍ¢Ë}¡Ë}É~Æ}Ç{ÇyÅ{ÄzÅxÄyÃxÄ{Ç}È|È|ÄuÂt¾t¿vÃxÁsÀrÁu¿v¼x½|½v»v¼v»s¸r¹w½wºv½{Â~Á}½}¾¾~¾ÀÁÀÄÄÆÈ Ë¤È¦Ê£Î¦Ó«Ô ­Ó­Ö¤°Ú¥³à£¸ä¢¸ä§¸ç«»ë­»î®½ð®Àñ±Äò´Äö·Åù¸ÉúºÈúºÉú¹Ìú»Íú»ÌúºÎø¶Ìö³Êö´Ç÷µÇö´Çõ³Åó²Æñ°Æï®Áê­¿å«¾å¨¼ã¤ºß¢¸Ý¢´Ü¢°Ù ¯Ú °×±Ò¯Ñ¬Î«Ì¨É¥Ç¦Ç§È¤Ä¤À¡¿ ¾¹³²~®z¥ysigf}]|_x|bwzY{uWorYmoQnaEjR=_P9YTC^OC[M@XJ<XJ?ZRJ]ZQ[kacppyy¤ª²¶¹¼À¡È£Ï¥Ö «Ú¢°Þ¤³ß¨³â­µè­¸ê¯¹ì±»î±¾ì±Âï²Âð´ÁòµÁôµÄó³Æ÷¸Æ÷¸Æ÷¼Èø¼Çø»Éú½Íú¼Îú¿ÎúÂÍúÁÎú¿ÑúÃÔúÁÔúÂÓúÂÓúÄ×úÇ×úÈÖúÈØúÊÙúÉÙúÇÚúÉÜúÈÙúÈÜúÆÜúÆÛúÅÛúÃØúÁ×úÁÖú½ÓúºÐú»Ïù¹ÍøµÎô³Ëð±Çî²Âí´Âì²Äë¯Áí­Áê­¿é­¾ì­¿é«ºèª»æ§¼ä¦¹ä¤·áµÜ¶Û²×°Ô¬Ï¨Ê¦É¨È¢È É¢É¡ÇÉÉÈÈ|Ç}Æ{ÁzÄÇ~ÅwÆ{¢Æ{Â|Ã{ÅyÅzÄzÀq½r¾wÀyÀxÁyÀ{Ày¿v»u»w»x·q¶n¶rµs¸qÀx¼v»w¼x»x¹|»w¹}¸¹}º}¹¿½¿ÃÃ¿¡Æ¤Í£Ð¥Ð«Ó­Ú§±ß¦·á§ºæ¨ºëª»ì°¿í±½ð²¿ó³Áô³Ãó´Åö·Çú¾Êú¾Éú¼Êú¿ÌúÁÎú½Îú¼Îù·Îù¶Ìø¹Êù¹Éö¹Çõ¸Æô¶Çò³Æï±Áí¬Àé¬¾è¬½ã§»à£ºÞ£¶Ü£°Û ²Û ´Ø ²Ó®Ð­Ì«ËªË¨É©ÇªÉ§Å¥Â£À¢À¼µ²±¦yqllic}ax}cxzb{y\ryXprSp^HjPBaTC_TG\PE]NA]K@YIDUMGYTL[cYbxflrw£}¥¯²¶»¿Ç¢Ì¤Ó §Ø¢®Û£³ß§´á­µç¬¶é­¸ê°ºì±½í¯¿î­Áð²Áò³Áò³Ãò¶Åõ¶Åô¶Äö¹Æø¹Æ÷¸ÇøºËùºËù¿ËúÁÏúÀÏúÀÏúÂÒúÃÔúÀÓúÁÓúÃÔúÆÖúÉÕúÉØúÉÙúÉÙúÉÚúÉÛúÈÙúÈÙúÇÚúÅÛúÄÙúÃÖúÀ×ú¾Ôú¼ÓúºÓú¸Ðù¶Ìù´Íö²Ìñ°Èí°Ãì®Áê­Àé¬¿çª¼äªºã§¹ä¥ºâ£¸à¡¶ÝµÝ³Û¯×®Ò¯Ñ¨Ì§É§Ç¢ÄÂ|À|Á~Â|Á{Ã}ÁyÁxÁvÁsÀsÀs¼t½u¿t¿tÁt¾q½s½r½n»n¸p¸i¸k¸o¹q»qºt·v¶r·mµj²h´l°h¬g¬l®l¯iµmµn·p¶o³o´q¸n¶s³t³r³s±s´x´{µ¸º¸¿Å È¡Ë¦Ñ©×¤°Ý¤¶â§¹åª»é«¼í­½ï°¿ñ³Ãñ´Âñ²Âó³Äö¶Åù½Çù¼Êù»Êú¾Éú¿Îú½Ïú»Ëù¹Ëù¸Ëù¸Ë÷¸Ìô¸Äô¹ÄóµÅð±Âí°¿ìª¿é©¾ç¨½â¤¼Þ¡¸Ý¡´Ú ±Ú³Ú³Õ°Ð®Ñ­ÌªÊªÊªÉ©Ç¨Ç§Æ¥Â£¿ ¾»¶±«~¡snnkfez`y^yybuw\tvWsoPkZFhJAdLEZQETOBWI;ZG<TH>MH<QKBZWI`jYelq w~¡|ª¯´º¼ÂÈ¢Î¤Ó§×¢­Ý¡°ß§²â©²ä©¶ä¬»è¯»ë­ºíª½ï¬¾ð±½î²Àï³Äñ´Àò´Ãó´ÆõµÅö³Äö´ÆøºÈù¼Èú½Ëú¾Ïú¿ÏúÀÎúÂÐú¿ÐúÁÐúÃÏúÂÒúÆÓúÈ×úÆÖúÆÖúÆ×úÄÖúÃÙúÅÕúÅ×úÄØúÂÕú¿Õú½Õú»Ñú»ÑúºÒú¶Ïø´Ê÷°Çô°Êñ«Åë¨Áå¨¿â¥¼â¦¼Ü¦¸Û¡´Ú³×²×°ÒªÎ©Ï¨Î¥Ë¥È¦ÆÂ~¾{»y¼v»p¸q¹o¸o¶r¸o¹l·l¶k·h¶h¶l¸m¸g¶j¹p¼j¸eºh¼j»gºe¹g»c¿d¾f¾jÀl¿i¹f¹g¸e¶b´b´a¯`¬e­b­^«b¬`®f°h°h­h®e®f¬d¬f¬j©h§e¨lªnªp­t²v²{¶}ºÁÈ¢Í¤Õ®Ü¢°ã¢µä¤»ã©ºê¨·íªÀî¯Âî¯¿ï¯Àó±ÂóµÁ÷·Âú·Çù·Éú·ÈúºËú»Ìú¹Êù¹Çö¶Çö³ÊôµÉô³Âñ´Âò­Ãï«Àë®½èª¾å¤»ä¢»à¹Ü¶Ü²Ø¯Ö®Ö­Ð®Ì­Ð©Ë©È§É¦È¤Å¢Ä£Ä£Â¢½º¶¯­}¢vokhe}`z}^u~]v\wxYsrVtnQpdIeU?bI<_F>T[QaWM`QH\RDYUDYSI]YH_XN_e`crq|¦­²¸»¾Ã¡È¦Ñ¨Ø¡ªÛ¦°Ý¦³á©±æ¬²ç«ºæ®¿é´½í²¾ð±Àò²Áó¸¿ñ·Áñ´ÆõºÃ÷¸Çö¹Éõ¹Èø¶Èù¹ÊúÀÌúÁÍúÀÊúÁÍúÃÒúÂÐúÂÒúÅÒúÅÖúÈØúÊ×úÈÖúËØúËØúËÛúÉÛúÆÙúÅÚúÆÙúÈÛúÇÜúÅÛúÄÜúÁÙúÁÖú¾Ñú¹Ðú¹Ïú¹ÍúµÈöµÊò¬ÈíªÄæ¬Ãã¤Áà¤¼Ü¤¹Ø¹Ö¹Ó³Ñ«Ì§É©È§Ç¡ÇÂ£Â¿{¼x¹v¶p¹p·q´o²l²mµnºp¹r¸p»m½pÁtÄuÅvÇw¡Ëw¥Îv¤Îu¤Ïu¥Ós¢Ós£Ôu¥Øs¢Øt©Üv§Þv§Üw©Ýx©Þu©Öp©Ót£Ðs¡Îp£Ñr ÐrÈoÆmÄiÃgÃjÀm¾p»p¸o¹o¸l°kªg®k®m¨e¦f¥j¨mªn¬r°w²{¶¾Ç¢Í©Õ«á¡´é¨¶ê¨¹é¨¼ë­½ð®¾ï¯Ãñ²Ãò³Âó³Äõ¶ÆôºÃ÷¹Åú»ÇúºËú½ÍúÁËú½Íú»Íú»ÊùºÊ÷·Êö¶Çö¸Æó¶Æô°Çó±Åï³Àì­Áé¨¿è©Àä¤»á·á¡¶Ý¡³Ú¢³Ö¡²Ó°Ò®Ñ­Î®Ë«Ì§Í¦Ê§É§Æ¦Å¥À£¾ º±­z§yxrljeczewfx~a|x[{vRseLkVFaRD[QF]UD`S@\M>TF;TE8UK8RF9QGAZ\Q\{ddquu}¥z«­±¹ÁÃÇ Í£Ñ©Ö ­Û¥¯ß§²à¦³ã¥µçª¸ç¬¸éª¼ê®¾í°¿ð°Àð³¿ï²Áñ±Âò³Åô²Åô±Âõ´Ãö·Æú¸Ëù¹Êø»Êú»Ìú¹Ìú»Ðú¿ËúÀËúÁÐúÅÓúÆÓúÂÕúÂÔúÃÕúÃÖúÀÕú¿ÓúÂÒúÃÕúÃÖúÂÔúÀÒú¼ÓúµÑú·ÐúµÌø¯É÷±Êö²Æñ°ÄíªÃè¤Áâ½à»Ú·Ø´Ð²É¯È¨Â}¥¼£¹{ ¸x¹y¹t´j²n²m²i±f®`­_¬d¨a¨\±b¸jÃhÈjËjÎmÐtÔs¢Ùx¤Üz¨Ýw¦Þx¦ß{ªáw©åvªåyªäzªæz¬æ|¯å¯ç¬é¬ë®ì°ë}¯æw­âv©áy¨ß{§Üx¦ßt¦Út¥×o¤Ôo ÑtÐrÍnÌpÏqÐnËk ÃmÂk·eµaµ`°bªc¢`¤a¢a¡a¨g«o²v¼{ÆÏ¦Ù®â³æ¢·ç¥¹é¥»í¤½ï¨¾ï©¾ì«¿í¬Àð«Àñ­Áò±Áô°ÃôµÅ÷¶Çù¶ÈùºÈú·Ê÷¹Èó´Èô´ÅõµÂò®Áò²Âð²Áî¯Àí­Àé«¾æ©»â§¼à¡µÝ¢¶Ý¡¶Ü¯Ö±Ó±Ð®Î«Ì«Ê«Ê§Ç¥Æ¥È£Ç¢Ã¤Á£¼º·±­~¤vmkia{]z]v}^tzYuwVsuYotQohHmS@dG:ZF8SE:Q^Sg`LaVG^MEaPB]PHTLHWQHd_S`uddpxz|ª¯±¹¾¼Á¡Ê¥Ñ§Ô ©×¡«Ü¨²á«·ä¬·çª·ê«¹ì®ºî²¼í²Àï´Áò¶Àò¶ÁóµÅó¶Åô¹Åö·Çö·ÇöºÇø»Ëû»Íú¾Íú¿Ëú¾Íú¾ÑúÄÑúÂÏúÃÐúÇÓúÉÕúÌÕúÈÕúÇØúÇ×úÅÕúÄÖúÄÖúÃØúÆÖúÉØúÈ×úÅÕúÀØú½Õú¼Ñú·Ðù³Ð÷µÍøµÈõ´Æð¯Çí©Åê¤Âä¿Þ¹ÝºÔ¶Ì±É¯À}©¸{¥µt¢µs ´t°p¯i±i²k²h±g±l´k¸l¼jÃlËvÒ} Ü¤Þ¨ã©è©ç¬ê¬ì¯ï¶ïµð³ò¶ñ¸ò·õ·ôºó¼ôºó¶ó¹ô»÷·÷µö¸ò·ñ·ðµí²ê²ì³í²ç­å¯ã®ÞªÞªÝ¨à¥ã§ßªØ©Ô¨Îy¦Ët¡ÈuÅtÁq·mºn¹l³l´r¸v¿È¦Ôªß¯ç¡¶í¨½ï©½ïª¿î«¿ðª¿ò®Âñ®Âï¯Ãð±Áó±Âó°ÆôµÆö¶Çö¼Èø»Êù»Ìú¿Ëú·Éø¶Êø·Éù¸Êø¸ÊöµÆó³Æð²ÂðµÃï´Ãë®¿é­¼è¬Àä¥»à¤¸ß¥¶Ý µØ ·Õ³Ô¯Ò°Ð¯Ï¬ÌªÉ«É«ÊªÊ©È¦Â¢¿¼¸³­©}uplgg~e~hy|cxy_yzcvuUtiMpWJfOI_LE]HD[\IbYH^RD\MA]LAZLCSP@VOA\OI\_Y`{jnsw¡|ª~®´¹¸¾Å¡Ê¢Í¤Ò§×¡°ß¥±â¥³ä¦µæ§µèª¸ê®ºê°ºì±¼ï°¾î¯Àï°Áï°Àò´Ãó´Æò´Çò·Æô¸È÷¸Ëù¼Èú¼Èù¼Ìú¿Íú¿Ðú¿ÏúÃÎúÅÏúÃÑúÇÒúÆÑúÄÓúÁÔúÀÓúÁÔúÁÔúÅÒúÂÓúÂÖúÆÕúÄÔú¿Öú»Òú»Ïú¸Ñù²Ïö°Êö±Éô¯Çð¨Ãí¤Áê¥Áæ¡½â¼àº×µÍ²Æ±¿s«¸q¦¶p¡´k¡²g ²f´c¶f¸k¹jºfÀiÄpÌsÑs Öx Û£à©æ­æ¯ê°í°í±ð²ò¶õ¹õ¹ö¸÷¹÷¼ö¼÷»ø»÷»öºö»ö¾ö¾öº÷¹ö½ô»ó¸ò¶ò·ðºí·íµë³ë³ë³æ±ã±à­â«äªá­Þ¬Û©ÚªÖ~¦Ð| Ð{ÐxÇr ÇtÈsÄt Âz¡È Ñ¦Ù¬ã°ë¤µï¨¹ï©¿ï§Àð¨¿ï©¿î§Áð¨ÂíªÀì«Àì¬¿î°¿ñ³Âô´Åö±ÆöµÇ÷¹Èø¹È÷ºÉø·Ç÷´Ç÷´Çõ´Åó²Åó´Çð®Âî®¿í®¿ë­Áç¬¿åª»ä©ºÞ¤·Ü ´Û´Ö´Ô°Ñ®Ñ¬Ð«ÌªÍ¨Ë§Ê§É¥Æ¦Æ¥Å¢¾ ¼¸³­~¦{¢uniff}d{}`z}ax{\twWtsWsqQl]JiN@aL@\HBZD>U^FdSIbPG]RC[MD[MBVV?UOCWHF[UT`oiiov|¨~«­¶¹½Â Æ¡É¡Í©Ó®Û£¬à£±ã¦·å©·åª¸è­ºé¯¹í°¼î®Àí¬Àî°¿ï±Áð´Ãò²Äô²Åô¶Äô¶Äö·Êø¹Èù¼Èú½Ìú¾Ëú¼ÏúÀÎúÃÍúÀÎú¿ÎúÃÑúÆÒúÂÒú¿Ôú¾Ôú¾ÓúÀÒúÈÒúÅÔúÃÕúÆÖúÅÖúÁÒú»Ðú»ÑúºÐùµÌø°Êö²Ìô­Éñ¨Äï¦Ãì¥Âë§¿è Àæ½à¹Ù¸Ô¸Ïy²Ëz­ËyªÆtªÄq¨Èr¤Éo¥Ìr¥Ív¤Îx¦Ñt¥Ôo¥×x¥Ü}¨Þ¦ß¦ã«é®é²ê²í³îµï·óºõº÷¼ø¾÷¿ø½ù¿ø¾÷Áø¿ø¼ö¾÷À÷Á÷¾ö¼÷ÀõÁö¾õ¼õ»õ¾ñÀîºî¹î·ì¶ì¶ë¶ç¶ã²â®á­â¯á¯Þ§ß«Ú«×¤Ù¢Ö¥Ï}¥Ð£Ó¤Ò¨Ò©×ªã­é¡³í§¶ò«¸ò®½ñ­Áï§Âð©Áñ«Âñ§Äò§Ãî©¿íª¿ì¨¿î­¾ñ´Àõ´Ãö°Å÷´Åø¹Æ÷¹Ç÷·Çø¹Åø¶Èõ´Èô²Åó°Ãð°Ãð­Âî®¾í­¾ê«¿ç©¾æª½ã§¸Ý£µÚ³Ù³Ö ±Õ­Ð®Î«Í¨Ë©Ë©Ë§Í¤É¤Å¤Ä¢Á¢¼ ¹¸²ªy¤yrifg{g|c~{`x}\v}YvvUtqQmpSiZIhM?`JCYGDVE:RePk[NkULdWIbVFaRH[XH\SKZPJYYR`kemnv~©ª¬µ¶¹Á Ç¡Ê£Î©Ò£¬Ø£®à§±ãª·ä«ºç¬·é¯ºé°¼ì²¾ï²¿î¯Àð²Àó¶Çð·Äò´Äö´Æ÷·Äõ¶Äö¸Ç÷¸Êø»Ëù¾Ëù½Ìú¾ËùÀÍúÀÍú¿ÏúÁÐúÃÒúÆÔúÄÔúÃÕúÃÕúÂÓúÄÔúÇØúÉ×úÉÕúÈÙúÇÙúÃÓúÂÔú¾Óú¼Ñú»Ðú·Î÷µÍõ°Ëõ®Êó¬Èñ©Æò­Äñ©Áî£Âì¡ÁìÁìÂé½çºæºãºâ¸â´áµã³ã´äµä²à°ã®ä°å°ç°ì³ò´ï¸ï·ò·õºö½ø Áú¤¿ú£Âú¢Æú Æú¡Åú Æú¢Åú Éú Éú¡Åú ÆûÄúÆûÄûÂúÄù ÄúÂû¡Åú ÅùÃöÃôÀô¾ò¼î¼ì»ì¸ê¶è¶á³á°æ±ã²Þ¬Þ­Ü®Û¬Ý¬Ø«Ø«Ú¬Ü¬Ý°à´á±ë¨µí­»ï®¾ò²½òµÀõ´Æô­Äó¯Äó±Æô­Æô­ÅñªÁð¬Áï­Âñ®Áò³Âô¶Âõ·È÷¹Æ÷ºÆöºÈ÷¹Ç÷·Ç÷¸Éõ¶Èö´Èõ´Èò²Âî®Åí®¿î²¿ë°¿éª¼ç«½è§ºà¢¸ÚµÙ²Ø¢¯Ø±Ó°Î®Î«Í«ÌªË©Ì©ÈªÅ§Ä¤Á£¼··°§z¤xrlhj~j~d{c{{`w}`wy]vtUqlQn]HjRFeLK\JIXK@XbJf]DgS@bQ=_P9^K:YM>[NBTOAOSEYaThzbnsz£x¤y¦z¬}±¶º½Ä Ì¡Ï¨Ó­Ú¬Ü¤®Ý¤³ã¥³â¦·áª·åª·é©¸é­»ì®½î«Áî®Áî±Äï°Æï¯Âï°Áñ³Âô±Åõ±Èô¶Ç÷·Åù·Èø¸ÈùºÇú½Êú¿Îú¾Ìú¾Îú¾Ïú¿ÑúÃÒúÄÒúÀÓúÂÔúÁÒúÂÒúÄÔúÀÓú¾Òú¾Óú¼ÐúºÏú·ÐøµÌö°Éó®Èô«Èñ§Æí¨Ãñ¬Âõ©Âò£Áð¤Äó§Äó¥Áò¤ÂñÁð¿ïÀïÀï¼ë¼é»é¼éºç·è·æ´è´è´éµï·ñºò¹ð¼ð»ó¸õ¼÷ÀúÁú Åú£Åú£Äú¢Çú¢Éú¤Éú¡ÇúÆú¡Çú ÆúÄúÃúÅúÆú Ãú ÃúÆùÇ÷Ãù¡¿úÂôÂð¼ñ½ï½ê¸ê¶è²á´Ü³ß¯á­Þ¬Ù­ÙªØ¬Ö¬Ö©ÙªÝ¬Û°Ù®Þ­ä³ã³ã¥³è¦¸ë§¼ì®¾ð°¿ò°Âñ­Ãñ¯Áò¯Ãð«Æî©Áí¤¾ì¨¾ë¬Àë­¿í°½ñ³Àñ²Æò³Åô³Äô´ÄòµÅò±Èô¶Äò²Âð®Ãð±Ãï°ÁèªÀç¨¼ç«ºç«»ã§»Þ£¹âµÙ´Ò±Ò¬Ò©Ò¬Ï¬ÌªË¨É¦Ç¤È¤Ä¦Á¥À¡¾»¶±­{¤wukfeayb}xcyzYuyYwrYttZmvVnlIq_BfP>aF7_C5ZE9SF;QkZkePl\Lj[MbYI]QH_VM`]M_YMYYQ_g^k|knvu¢|ª®³´»¾¿ Ä É¡Ï¨Ö®Ý£°ß¨±áªµæ§·é¨·æ¬ºæ®»ê­¼ë®Àî³Ãï­Áð±Âñ¸Âñ¹Ãò¸Æô¶Æõ·ÈöµÉö·Éø»Éú¸Êú·ÍúºÎú¾ÌúÁÍúÂÐúÂÐúÀÑúÄÕúÇÖúÇÕúÆÕúÆÕúÄÕúÇÓúÈÕúÇ×úÆÖúÅÕúÄÕúÂÔú¿ÐúºÍú¶Íø·Íø¸Ë÷´Ëö°Êö²Ê÷¸ÌùµÈú´Êù¶Ìú¹ÍúºÊú·Èú´Éú²Èú²Èú°Êù­Çõ«Åõ¦Âõ¤Åô¡ÄóÁôÀòÀó¾ò¿ò¿ö¾÷Áù¿÷ÀõÀ÷Áú¡Ãú£Áú¦Äú«Éú®Ìú®Íú®Îú²Ðú®Íú­Ëú®Îú¬Ìú«Æú¬Êú©Êú£Ëú¥Ìú­Éú¬Èú¨Ëú«Íú­Éú«Çú¨Èú§Çù¡ÁõÀðÂîÀñ¼ð¹é¸ã´â²ä³ä´á³ß°ß°à³à²â°á³â³å³å¡³ä¦¸é§ºé¨·ì¬¼ï¯Âð²ÁòµÂõ³Äó³Çó³Äô²Äó¯Çò¬Äñ°Áï°Âð®Ãñ±Âñ·Áô¹Åô¶Ãõ·Åö¹ÇõºÆô¸Åõ·Çõ»Åö¹Äö´Åó²Åð±Ãí°¾ì°Àì®¾é¬½ä©¾á¦ºà¡µÛ¶Ö³Ô®Õ®Ö®Ñ°Ð¬Í©Ê«Ì¬Ë§Å¥Ã¢Â¢Á¥¿¤¸³¯ª~¢znqpll~kf{g|}auz_rw\uoRs]OgWKgRBaMDZKIXKFVaOe^JeUAeSB]UEWKD]IB[N@YQEXQI\YNbj[fjpu|¡{§­¯²´¶¼Å¡Í¤Ò©×«Ü ¬Ý£±ß¥·ã¡¶á£µá¦¸æ©»é¬¾é¬»ë«»ë¬¿î±¿ð²Áð²Åð±ÄðµÄñ³Äò®Æó¯Èö´Æö·É÷¸Êø¹Êø»Éù»Ëú¼Ðú¾Ðú¾Ïú¿ÐúÂÒúÂÓúÁÑúÁÓúÂÓúÄÕúÂÕú½Óú¿ÓúÀÒú½ÑúºÐú¶Ìù²Ë÷±Ëö±Ìô®Êô®Èô°Èö³ÈöµÆùµÈù³ÍøµÌù¸Èú¸Ëú·Ëû´Ìû¶Ëû·Êú°Ëø¬Èö©Æö§Åö¦Å÷¤Äö ÂôÀòÁôÀõ¿òÁõÃ÷¿ùÂøÃ÷Àù ÁúÃú¤Æú«Éú­Éú¬Éú®Ëú±Ìú°Êú±Ëú°Ìú«Êú¬Êú¬Íú«Ìú¨Êú§Ëú§Êú¨Æú«ÆúªÊú¦Éù¥Ãø¨Ãö¡ÂôÂñ½ð¼í¼ì¹é¸é¶ä´á²á°à¯á­Ü¯Ü°Ü¯Ú¯Þ°Þ±Ý²Þ²àµâ¢¸ä´æ¡·ç§¹é¬¼ì®¾î­¿ð­Âï¯Ãï­Áð¬Âð«Áï©¾í¨Àï«Âî«¿î«Àï°Åð³Âñ±Âò®Ãò°Âñ²Âñ±Ãó´Äò´Âñ´Åð³Äï¯Àï­Âê­½å©¼ã¦½â¦½ß¤·Ý¢´ÚµÖ³Ó¯Ð®Í®Ð¬ÍªË©È¦Ç¥Æ¦Å¥Ã¢Á¼¹ ¸µ«¢{skjeb|`{`}_z_sxZutXtsYqpPqcDpNBfH@\H>WD=UA;UD8VgUgcRi[KgZJbYN^RM_MI_SFZUIZQK_WM`g[dmnux |©­±°µ¹¼¡Ã¢Ê¤Ï¦ÕªÝ¡¬à¤°ß¥¸â¤¸ä£¶å¥¸ç©»éª¼ë¬»ì¯¾î°Àï³Àð´Áñ³Ãñ²Äò¶Äñ´Åò³ÈôµÈö¶Åø·ÈøºÉù¹Ëú¹Êú¼Êú½ÍúÂÏúÂÐúÃÑúÄÑúÂÓúÄÓúÅÕúÁÔúÂÓúÄÔú¿Ôú¿ÖúÀÒú½Òú¼Òú»Ðú¹ÏùµÍö²Íö®Éø±ÉöµËö´Éø¹Éù·Ëù¶ÍùºËù½ÌúºÎúºÏú·Îú¶Ìú¶ËúµÍú²Éø°Éø®Ëø­Êù«ÉøªÈ÷©Åô¢ÅõÃö¢Âõ¢Åø¡Åø¡Âú¡Æú¢Çù¤Åù¦Åú¦Æú¬Èú°Éú°Èú±Èú³Ìú´Ëú²Ëú°Íú±Ìú°Ëû°Ïú±Éû°Êú¯Éú®Éû«Éû«Èú¯Çú¬Èû©Çú©Ãø§Âô¢ÄôÂôÀò½ð¼ì¼é¸ê·ç¹æ¶å±â²à®Þ­ß°Þ±Ü±Ý±ß´àµà´â¶ç·æ¡¶é§¸ëª¹ë®¼í°Àï¬¾ð¯Àï°Àð®Âñ¯Âò¯Àñ«¿ñ¬Ãò­Âò®¿ï°Áî±Åñ²Ãó´Åò°Æò±Ãó³Âò²ÆñµÆóµÃòµÄð³Ãî°Àí±Áê­¾æª½ã©¼ãª»â¨¸ß¥µÛ µØ³Ö°Ó¯Ð¯Ï®ÏªÊ¨Ç§È§È¨Å¥Ä¤Á¼º¸²ª|¤|wnmji~e|c~d}}at{Yvv]}u_vpRm_EkSFdIB\LBWJ@XG>XM>ThXhgSjcNg\MdXJbUF]QI`SH]TF[SG_WLa`Uarhipsx§¬±±µ¹»¿Ã¢Ë¥Ò¨Ù¢«à¥¯á¥³á¤·ä¥¶ç¦¸ç§¼ç©»ë¬½í®Àï±Àï²Àî³Áï³Ãð³Äó´Äó±Äò´Åó¹Æô¶Åö¶Æø¸Èù·Êø¸Éù¼Éú¿ËúÀÎúÂÑúÃÒúÃÑúÂÏúÂÔúÁÓúÁÑúÁÑúÂÓúÀÓúÁÓú¾Òú¾Óú½Ñú»Ñú¹Ðù¸Í÷´Ëø°Èù±Éø´Ì÷¶Êù·Éù¶Ìú¸ÌùºÌøºÍù¸Ìù¶Íù¶ÍúµÍú´Ëù´Êø²Éù²Éû´Ìù°Ëø­Èø¯Ê÷¨Èö¤Æõ¤Äõ¦Áø§Âù¦Åù¥Æø§Äø§Æú¦Çú©Èù¬Çú®Çú°Èù±Çù±Èù±Ëù³Ëú­ÊùªÉø¬Éø®Éø­Èù¯Åø®Çø­Çø®Æø­Æø«ÇøªÆøªÄø©Äø§Ãö£Âô¡ÃòÀó¿ò½ð¼í½ë¹é·æ¹ã·ä³äµß¯Þ¯ß¯Ý°Ý±Þ±Þ´á´ãµä ¶æ´æ¦¸è¨¹ê«ºë®¼ì­¾í«¾í®¿î±Áñ¯Ãò¯Áñ¯Áð¬Âñ¯Äñ®Ãó±Âð³Âî°Äò°Ãò´Äð²Åñ²Ãò³Áò°Ãð´ÃðµÃï²Áï°Áí°Àê¯Áé¨¾ç©¼ã©»â©¹â¦¸Þ£·Ú¶Ø³Õ°Ñ°Ð¯Î­Î«È¨Å¦Ç¦È¦Ä£Á¤¾»¹´«§z¤xuojjke}b||d{~`w~Zux\zt[ukQkXDfPB_M>[M?YKAXJAUM?Q_RdeNg_FeUDbU>^S9YK?^I>[O=XTA[QE_RF]eWd}hpp{x©¬°±²¶»¾Ç£Ì¥Ò¨Ù­Ý¥¯Þ²à¤³ä§·ä¥ºå©»ç¬¼ëª¼ë«½ì¬¾î®Àí±Ãï³Äð²Ãñ¯Âð¯Äð±Åð³ÄñµÄõ³Æ÷´Æõ·Æ÷¸Çú¼Êú»Íú¼Îú¾ÐúÀÏúÀÍú»Ðú»ÏúÀÏúÀÐú¼Ñú½Ðú¾ÏúºÐú½Ðú»ÍùµÍù³Îø³Ìø°Êø¯Éö¯È÷°Èø²È÷±Æø³Èú´Ëø±Ìö¯Êø²Êø°Çø°Éú²Ìú²Éø¯Ç÷¬Êø±Éú²Èø®Çö«Çö«Çô¥Æõ¢Äõ£Âô¥Àõ¥¿ö¤Ãö£Çö¦Âö¦Àø¥Äù©Ç÷­ÈùªÇùªÇø¬Æ÷«Åø©Æø«Çù¨Åø§Âö§Ãö¤Ãõ¥Àö¦Âõ§Äô©Äô©Áó¦Áô¥Âô£¿õ¤¿ò¡ÁñÀñ ½ò¼ì¾ì»ï¸í¹ì»é¸è´ä³ß´ß³ß²Þ®Ú±Ú°Ú¬Ù®Û²Û°Þ²â¶á¶á¢³ã¤¶å¡¸ä§ºæª¸ç§¸ç¦¼ê©½ë®Áî«¿ï©¾í¬Àì­ÁìªÂî®Ãð±Áð®ÁïªÃï¬Àï¯Áî­Àî­¿ï¯¿ï­¾î°¿ë¯Àê®Àë®¿ë®¿è©Áå¥½ã¥¸ß¥¸ß£·Þ ³Ù¶Ø¶Ó°Ð­Í¯Ì­Ì¨É©Æ§Ä¤Ã¢Ã À¡¼ º¸³®}©|¡vrkdd~_}az]z~Yy|Yt{Yt{XpsRnkNmaHjQ>cD6^I6TJ:SG<TF:QE6PgYihWk_Qk[Ng`Kb]F_TKdVF^]G[\L_VK`WM`fXgximvv~­¯²¶¸¹»½Æ¢Í§Ó©×®Ü¦³â¥±ã¨µä¬·çª¸èª¼ë³Àî¯½î­Àî¯Áð´¿ò¸Âó¹Çó·Åò¶Èó¶ËõµÉò¶Çó´Æõ³Èõ¶Èõ»Ç÷»Èù»ÉúÀÌúÀÐúÄÑúÆÐúÂÒúÂÒúÃÒúÅÒúÄÒúÂÓúÂÔú¾Õú½ÒúÀÑú½Îú·Ëú¹Ïú·Ðú´Íú³Ìú¶Ëú·ÊúµÊú·Ëú·ÊúµËú³Íú´Îú·ËúµÊúµÉú´Êú³Ëú³Ëú²Ìú´Íú´Éú²Éú¯Ëù¬Ê÷­ÇøªÈ÷ªÆõ¬Åõ«Æö¬Æö­Èø¯Åø­Â÷¬Çù±Ëù³Èù°Êù®Çø¯Å÷®Æö¬Åö¬Æö¬Åõ­ÃõªÃô¥Âó¦Áñ¨¾òªÂñ¬Âðª¿ð¦¿ñ¦Áð§¾ñ¦¾ï¢Àí¢¿ð¥¼ï¡¼í¿ì½í¡¹ï ºí½í¹ê´æ³äµâµß´à±Ý±Þ³á³ß´Üµà´å·æ ·ã¤¶ä¦·ç§¹ê¨ºé«»è­ºé«ºê©½î­¾ï®¿î«½î¬¾ï°Áï³Àñ°Ãò²Âñ³Àò±Âó¯Ãï²Áñ±Áð°¾ð±Àò³Ãò³Âð´Âð°Áï³Áí´Áë¯Áç®Àç«¼ä«ºâ«¸â¨¶ß¦´Ü¤³Ü³Õ°Ñ®Ò¯Ò®ÐªÍªË©È©Æ§Ç¥À¦¾½¸µ³«¤yvqhid|hzg{b|~_z|]w~auvVriNo`KiXEbODbNF[RETREUNDYO?U_Km\HdZFcUBcQ?`U?_M;XK>\N>YO>XL?]MB[WLbe\c}gjpwy§{«°±³·³»Ã¡Å¤Ì¥Ö©Ø®Ü°á£°ã¦µã¥¹ä­·èª¶ê«¹é­½ê¯½í²¼î³Àï´Áï³Ãð²Ãï²Ãì±Ãï­Ãñ¬Âï«Âï¬Äõ±Æ÷·È÷ºÇ÷»Éù¼Ëú½Íú½Îú¼ÎúÀÎúÁÏúÀÐúÀÑú¾Òú¼ÑúºÐù¸Ñù´Íú³Êø·Ìö´Ë÷°Êö®Êõ¯Êø³Éù´È÷¶Ëø®Çù®Çø³Ê÷¯Ê÷¯Çö´Èõ³Èô¯Èö¯Èø­Çö¬Çö®Éö®Çö®Æ÷®Æù«Çõ§Åô§Æñ¦Åï¦Âñ¨ÁóªÃò¦¿ó©Áó¬Äó©Äô¨Ãó«Áò«ÃòªÂñ©Âð§Áñ¥Áñ£Áï¤Âì¢½ë»ê¼è »æ ¶æ·ç·è ¹ç¹å ¸æ¸ä¶å·è¹é·æ·ç·ä·å¶ç´ãµä¶á·Ü´Û°Ý±Û²Ü®Ø¯Ù®Û®Ù±Û³Ý²ß±Þ³ßµã³â·á¦ºà¤¶â¥¶æª»å§»æ¤·ç¤¹ç¨ºè©¹ê©»é¬½ì©¼î­¾ì­¿ë«¿ìª¾é¨¾ê©»ë¬ºéª½é©½ë¬»ê­»ê¬»çª»ä«¼å©¼ã¦»à£¸á¡µÝµÚµÜ±Ù¬Ð®Í°Î¬Í«Ê©Ç¥Ç¤Å¤Á¤¾¢¾ ¹¶³²­}¤x¡uqkfd~dz`y[{|Zu{[szXyrSuwXnoMn^AnS@eL?]F;_D6WF7RE<RB;QB/QgVohQjeLd]KeYLfZMd]H^QH_UE\ZDYUI\\L]cTaf^i{fqowy§®²´·¹¸ÀÅ¡Ç¥Í§ÓªÙ ­Þ£°ã¥±æ¨´æ¨¹é¬ºë¬ºî°¼î±¿î°Àñ´Àñ³Äó·Äò´ÃóµÃôµÅò¯Åó²Çó²Åó¯Ãô¯ÇöµÉ÷»Èù¸Èú»Éú½Ìú¾Íú¿Îú¼ÏúÁÐúÆÎúÃÐúÁÒúÅÑúÁÒú½Òú»Ðú½Ïú¼Ïú¹ÌùºËùµÍø³Ëø¶Êú¸Íú·ÊùµËú²Èú´Èú¶Ìù³Íú²Éú´Çù°Éø¯Ëø°Éù®Æö®É÷­Çø°Æ÷²Æö±Çø¯Æ÷¯È÷®Èõ®Æô¬Åõ¬Åô®Ãõ¬Áõ¬Åô­Æõ®Åö­Æõ¬Åö¯Ãô®Âñ¬Âò«Ãô¬Ãï¦Áï¥Àî¤½êºæ¹ã¸à·æ¶èµä¶à¶à´ã´å´å ·ä¡·ç·è·è¸å¹ä¸å¶æ¶æµã¶ß·ßµá³à³Þ²Ý²ß³á²á³à¡¶â£¶å¥·ã¢¶â¡·æ¤·æ¥¶å¨¹ã¦¹ä§¸èªºç©»ê©ºìª»ë­ºë®ºí®»ï­¼ï±Àð²Âð­Àð©¿îªÁì¨¿ìª»ï­»î­¾í­¿í°¾ì±¼î­¼é«ºç­ºè¬¼æ¨¾à¦¸ã§¸á¢¸Û´Ü¡±Ù¢±Ô¯Ò³Ð®Ð§ÐªÍ©Ë§Ç¥Â¤Â¢Á º·µ³­§{£ysliii}k`}^zaz~_zz]vZn|SqeFnVBeVFaV@bO@\N@ZQAYP@XN;ZcSkdOg_KbZHaXEaWE`XG^QDaPD_RGYQHWXIX^K_`Veqaljts{¢{¨|«®³¸¶¹ÀÅ É¥Ì¬Ó«Ù¡¬Ü °ß£³à§´ä¨·åª¶é¬¹ê¯¾ê¯¿ì¯¾ì¯Áñ´Äñ±Äð±Áñ´Áï¯Âò¯Åò±Ãò°Âò±ÄòµÆõµÆ÷´ÈöµÈ÷·Éù¹ÊùºÉù»Ìú¾ÍúÀÌù¾Íù½Îú¿Íú½Ïø¸Íù¸Îú¼ÎùºÎø¶Ëø¹ÈøµÈø³É÷µÌ÷µÌ÷²Çú³Èù°Êø±Èù³Éù°Ë÷¯È÷°Æö­Æô«Çô¬Åô«Äó¬ÅôªÄõ­Ãô¯Åô¯Èõ°Äó®Åõ¯Æ÷°Æõ¬Åò«Äñ¬ÂñªÂñ«Ãò«Âñ«Äð¬Åò«¾ñ¬Áñ¬Áî§¿ì£¾ë¢¾ç¢¾å»ä¸á·ÜµÙ³×±Û±Ù°×°×°×°Ú¯Ü°Ý°Þ±Þ´à³ãµà´Þ³á¶á¶á°à³Ü³Ü²Þ²Ý²Ü±Û±Ý³Ý³Ý²Þ³ß ´ß¡´à´àµß¢µá ´á¡µß¢¶à¢¸ä£·æ¦·æ¨¹è¥¹é§¸ç¨»ç¨¼ë«ºë¬¼í«¿ï«¿í§¼é»ç¼æ¢¼ê§ºêªºç©½çª¾ç­¹çª¹å¦»å¦»å¦ºã¤»Þ£´Þ¢µÜ¡µÙ±Ö¯Ô±Ñ®Ñ¯Í­Ë¦Ì¥É§Æ£Â¢À£¿¿¸³¯­§{ wslieacd|~]y}Yy~[x{ZuuWqwTnqJm\@gL<`N>^P?]KBVH>WJ;UL<RK;UcPj`Of_Qc\IaXA^XD]UJ\UEbSCaQH\SHYSAXXG_]T^k`ehroy z¥}¨®²¶·¸¿ÂÂ¤Ê¥Ð©ÔªØ°Ü¡²Ý§°ß§¶ã«µç«·è­¼è¯½ê¯¼ë°¿î²Áï°Ãî°Àí²¿í²Âï°Âð¯Áó¯Áò²Âò´Ãõ²Ãõ¶Åõ¶Ç÷·Çù¸Çù¸ÈúºÊû»Ëú»Ëú¼Êù»Êú¹Ìû»Ìø¶Ëú¶Íú¹Íù·Ëø·Ë÷¸Êø³Åø²Èö³Ìö²É÷±Æú´Èø°Ëø®Éø²Çø±Èö­Åõ¯Çô­Æò¬Åó­Äó©Âó­Äô¬Åô­Äó­Ãô®Åô°Äò­Âó°Âô¯ÅôªÅó«Ãñ®Âð¨Âî©Áñ«Àñ¬Âï­Äïª¾î¨¿ï§Àì¥½ç¡¹æ¹ãºà¸ÝµÜ´×³Ñ°Ó«Ñ®Ï­Ð«Ò¬Ò­Õ®Õ­×­Ú±Ú²Ü³à²Þ±Ý±ß³Ü³Þ±Ü³Ú±Û°Ý³Ú²Ý²Û³Û²Ü±Ü²Ü²Ü±Ü²Ý ´Ý³Ü ²ß²Û¶Ý¡µà ¶â¤¸å¨¶å¨¹æ¥¸é¦ºç¦»ä¥ºå¨¼ê¨·ì¨¼ì«Àë¥¼è¶æ¹ã»æ£ºç¥¸ä¥¸ä¨¹åª¸ãª¸ä¦»ã¥ºâ¥·ä¢¸Þ¢´Û ³Ú¡³Ø ³Ó°Ó¬ÐªÏ«Ì«É¦É£Æ£Ã¡Á À£½ º¸²­©|£|tokhc|`za~]v|]v~\v[u|ZvtUqqSpiGjW>bI<^K;[N@ZK>SJ;UI>TG@OJ=SiVjcVkfWghQe`KcYP__S`]Mb[Ea\H^[L]XD`]Mb^Uaf^fxgpnv{§«²µ´º½ÂÂ Â¤ÌÐ§Ò«Ù°ß£°á¥°à¨¸ä«¹è¯¸ë®»ë®½í´¾î´Àï²¿ï²Àï³Ãð²Ãñ²Äñ³Ãò³Ãô³Ãõ³Äô´Æõ·Ãö¹Å÷ºÈù¼Éù»Èù»ÊùºÉùºËù»Êù½Èú¼ÊùºÍù¾Ìù¹Îù¸ÍùºËù»Ëú¹Êù¹ÏùµÊùµÈø¶ÉøµÉù³Êù´Êø´Êù²Ëø³Éö¶Çö°Æ÷¯È÷®Èö±Çõ²Æõ¬Äö¯Çõ®Æõ®Äõ®Ãô®Ãó¯Åô¯Äó²Áô°Âö­Åö®Äó°Ãò­Åñ«Ãñ¬Áó¯Àô°Ãï«Æð¨Àï¥¿é¥½è¤ºè¹ã¸â¸á¶Þ³Ø²Ó¯Ô¬Ó¯Ò­Ñ«Ñ®Õ¬Õ¯×¯×±Ø³Ý´Þµß²ß µßµÝ³Ü¡²à¡´ÞµÜ´Þ´ßµÛ´Þ¶ß¢µÞ ³ß ²á£³ß¢´à³à¢µß¤µÞ ²à³â ²Þ£·á¥¸ä¥·å©·æ«·è«ºê«ºê«»èª¹ç©¸ç¨¼ê­¹ê¬½êª¿ë¥¼ì ºé¢¹ç¡ºæ£ºè¤ºç¤¸æ©¸çªºçªºæª¹ãª·ã©·ä¦¸ß¦·Ü¤µÛ¡²Ø¡³Ô±Õ¬Ò¨ÏªÍ§Ì¤Ë¦Ç£Å¢Ã Â¢¿¢¸·²¯¨¢|vsnjhf{e|byexewbxayz^stUqkLk[GbPD^RC\UE[P?VR=YREYNHUQFY[MfWLe[JaaHaZEbOD_VD]T@_M@^LBYPBWQD]SB_RC_WN`cZgubopxy~¤|¨}«¯¯³·º¿Ã¡Ç£Ì§Ð¨Õ«Û²Û£±Ú¢²ßª³äªµä§¸æ­ºç®¼ê¯¾é±»ê¯¾ì­Áì®½ïªÀï®Áî±Áí¯Âï®Äñ±Ãó²Ãò³Äó³Æõ´Çõ·Çô¶Æõ³Èö¶Çö¶Æö´È÷µÉõ¸ÇöµÉ÷³Ë÷´ÉöµÆö²Çõ²Èõ²Çö±Èô±Çò°Æö¬Èõ±Çõ²Èõ®Çõ®Åô°Äò¬Æò¬Äò­Äñ­Ãî¬Äï¬Æò¨Áñ§¾ð§Àð©Âñ«Âñ¬Ãð§ÂðªÁó­Áò¬Àîª¾ì§Âì«Áî©½í§½ì§¾í¦¼ê¥½è¤¾è ¼ä¹à¹á¸àµÞµÜ´Ø¯Ô¬Ö®Ò®Ò«Î©Ì¬Ï®Ò¬Ó­Ò®Ô¬×®Ø³Ø¯Ö¬Ø¯Ø³Ö²Ù°Û±Û³Ø±Ø°Ù±×²×±Ù¬Ù¯Ù³Ù°Ü°Ý²×¯×®Ú°Û³Þ²ß°ß¢´ß£·á£µâ¤³â£·ã¢¸â¡µß£·à¥¸ä¢´á§·ä£¸å¤¸ã£¸ã·ã·â¸â ·â¡·á¸á¸á¡µã¡µÝ¢³Û¡´Ü µÙ¢³Ø²Ó±Ò¯Ò­Ï¬Î¬Ë©Ç¥Æ¢Å¡Â¢À¡¼¼¼¹³®¨}¥| vnnh`d}f|~^z~[r_t}atuYuqUuvWqqQlcFkUAgLC_GAZD=XB=QD;RD6WE5TF:QD=UfWocTheSedRf_Of\Nf_N`aN_XN_UM\]M[]QaYP_\N[bWbh_kvfotv{§}ª¯¶²µº»½ÅË¤Ï§Ñ¨Õ ­Ú£²Û¥±ß©³ã­¹æ­¹ç¬¸è¯¼ì³¾ì³½é¯½ë²¾ðµÁð±Áï²Áî³Áï´Âð³Âñ±Âó±ÅóµÅô¶Æø¹Èù¼È÷»È÷·Çú¸ÌùºÉö»È÷»Ëú»Êú¼Êú¾ÍùºÌù¶Ëø¶Ì÷´Êø·É÷µÊø´É÷´Èö³É÷µÈõ¶ÇöµÊø´ÈùµÅøµÇõ³Éö³Åö³Åö³Æõ°Åô¬Äò­Áô°Åô®Åó­Áó¯Âó±Åó±Âó°Äô°Æó¯Äò¬Âó­Ãð­¿ï¬Àï­Áï­Àî¬Áî¬¿ë¦¼ì£¼ë¼æ»æºå¹â·âµâ³á³ß¶Û´Þ°Ü°×²Ú³Ý²ß¶Þ´Þ²Ý²Ü¶Ý·Ú³Ú±Û³Û´Ý±ß¤µÝ´Û±Þ£²à¥´ß ³Û±Û°ß ³ß ´Ý¤´à¤³Ý¡´Ý³à¡²â£µâ µá£³ä¥¶å¨¶æ©¸æ©ºä§·æ©»ç©»ç§¹ç¨¹å¨¹ä¦¹æª¸ë©¹ê©»é¨»é§ºê«¸ç¨¹æ§»æ¨·ç§´ç¤·ä¥·ä¥·ã£µÞ£´Û¥´Û¥³Ù¡³×¢²× °Ô®Ð«ÎªÎ«Ì§È¦Æ¥Æ£Â¥Â¢À¢º¶³¬­©¢{uuohk}k|e}bwhwbwZx|^w|atxStiKn\MfUJbTG^SIZLIUSFYRE]RDWSDTLDZWOiZLd_Kd]KdYJ`WGaTF^RGZQGXRG[SC\RCUSEVOD[VK^cU`k[g}gqmwu|¢|¦¬±²³·»½Ã¡È¡Ì¥Ð©ÒªÙ¬Û£¯Ü¤²Þ§µà©µá©µäª¸è­¸è­¼æ­½è®¼ë­½é°¼ê°Àë¯Àì­¾í­¿î°½í®Àï®Àò±Áò´ÂõµÃõ´Âõ´Åô´Æó¶Çõ¶È÷µÆö¶Èõ¶É÷µÈõ´Æó³Èõ²Éõ²Æô±Çö³Æõ±Æñ­Çñ¯Äñ¯Ãó°Æó°Æó°Ãó°Äö®Åô°Ãô°Ãô®Ãò«Âð©Áðª¾î«Àî¨¿ñ©¿ï­Áî¬Àð¬¾ð«Âð­Ãð¬Âð©Âí©Áí©Àì¨Àê§½ê¨¼ê¦¿æ£½è ¼è»æºä¹ã¹á·ßµßµá³à³ßµàµà²Þ°Þ´á¹à·á´ÞµÜµÞ³Û³×³Ö²×®Ù¯Ú´Ù¯Ú¯Û±Ù²Ù¯Û¯Ú¯Û±Ú¯Ú¯Û²Ù²Ú¯Ý®Û²Ü³Þ²Þ ³Ü¡´à¢³à¢²á£µâ¤¸â¥¶ä¤¸â¢¸â¹á ·à¡´â¢¶ä¤³å¤´æ¥µå¥¶â¤·ã¤¸á£¸â¢¶á£³Þ£³ß£µß£¶Ý µÚ±×±×±× ­Ö­Ó°Ï¬Ì«ËªÈ¥Å¤Å¤Ã¤Á£À¡¾½¸¶²«§|¥y xtolg}c~bzbx|`{|[w|Xt|]v{[swUpvSpoJjZAgL@`H@XI<UI8VF:SH>RICSH=RG8OH?N\Pi^Nf_Ld`Od^PbZNaWJ^YJ`UJ_TJ^YH_UDX[IUTGZVL`aUcgZgziomux}¢{§{­µµ´¸¼½À¢É£Ì¦ÍªÒ«×¡ªØ¤®Ü¡±Ü¥³Þª´ã©·ä©¹çª·é­ºè¬¾è«½ë¯»ê®¾ì­½ì®¾ì®¿í­¾í¯¾ï­¾ï­Àî¯Áð±Âõ³Âö³Ãô´Ãô³Æõ³ÇöµÅö·Æö²ÈöµËöµÈô³ÇõµÉ÷µÈö±Éö´È÷µÆõ³Æñ±Çò®Æô°Äô±Äô±Æô²Åô²Äõ¯Åó®Æó®Åõ®Âó­Âï¬ÂòªÀñ­¿ñªÁòªÁð¯¿ð®¿ñ®Âó®Ãó®Âñ¬Âñ«ÂïªÀî¬Âï¨Âî©¿ì«¿ì¤Àè¥Àé£¼é ¹é¡»é¼èºå¹å¸ä¸å¸æ¸å¸å¼ç¸å¸çºê»è¢»æ¢¸å¹â¹â¸â¶Ý¶Ü¶ß²à³ß·ß´Þ²Þ ´Þ·ß¶ß´Ý³Þ´Ý±Ü±ÝµÜµÚ°Þ°à ´Þ ¶ß¡´à£´á£¶ä¤´ã§´ä¥·æ£¸å©¹å§¹ä¥¸â¤·à£´á¤´å¥¸æ¦·å¦¶å§¶ã¦¸ã¦¸ä§¸ä¤¸ã¡³á£´ß¦¸à¥·Þ£´Ý ³Ú¡²Ú³Ú²Ø¯Õ®Ô°Ð­Ì¬É«Ç¦Ä£Å¥Ä¤Ã¢Â Á¼´³³±«~¤zwtpmgd|cza{_|^|Zv~at~^r|WpwVnjQhXHfPD`JFZIEVM@UIDXKHXNDVM=XJ@VJEOaOj_Li_Kd_Pa_Rb_OcZH`^NfWMaUH\[H^UI[[Q[YM\YL`\Pc`Vgrhlmsw~ {¨{­³³±µº¼À£Æ£È¤Ë¨ÐªÓ¢©Ö¥®Û¢±Ú£°Ü¦²â¦¹ã©¸å©·å©¸æª¹è¬ºé®ºê«¾ê¬»ê¯»ê­¾ëª¾ìªÀîª¿î«¿î®Àð±Áò±Áö±Âõ³Äõ´ÆöµÆöµÅô¶Äõ²Çö¶É÷¸Èö´Èö²ÈöµÆõ²É÷´Èö²Æó³Æó³Çô¯Çó°Æó°Æô°Åô°Äó°Åó¯Äò­Åñ«Ãò«Àñ­Áð«Áñ«Áó°Àò¯Ãð«Áð¬¿ò®Àò°Âó°Âó®Áò¬Ãñ«Ãñª¿ï¬ÁñªÃó­Ãð¬Âî¥Àí¨Áë¦½í¤»í¤¾ë£¾é¡ºé¡¼ë»ë½ë¾ì½ì¡½ê¾ë£½ì¦¾î¦¿ï¤¾í¤¿î§¿î¥½ë ½é¡¼é¢ºå¼ã»ä¸å·å·ä¶â¸à¢¶ã¡¸å¸â ¶á ¹à´à´àµá¶â·Ý¢´Þ¡µâ¥¶ã¦·â¤¶â¥´å¨´å§¶å©µç¨·ç¦¹å¨¸ä¦¸ä¨·ä¨¶ã¦´â¦¶ä¦¹å¥¸ç§¸å¨¹ã¥¹ä¦¹å©µäª´â¥´à¤¶á¦¶á¥³Ý¢³Û°Û¡±Û²Ø°Ø°Ò®Ò­Î«ÊªÇ¨Å§Â¤Ã¢Ä¡Ä¡Â¾º´°°®}©z¡yuqmjec{d|b|^y_zaw_p~[rzYssUmcPjXKeSH`MH]KHXPETNFYOG[PDWOAWMDYKEV[KhWGgWEdYJ_YL^\DaR@aPH`SHYSBXMAZLFSQNXPH_SB]XEYYL_bVfudmmvt}z£|ª¬«°·¶¼½ÂÇ£È¤Ï§Ô¬Õ¬ÕªÙ®Ü³Þ£³à¦¶á¦·á¦³â¨µã¨¸æ¨·äª¼å«¹ç¨¹è¥¼é¦ºæ¦½è¦¹ëª¹í­¼î¯½ò°¾ò±Âò²Ãó¶Åó´Æò¯Âò²Äò³Ãö¶Åö³Æó¯Åó°Ãò°Ãô®Åó¯Äñ¯Äð­Åñ¬ÃîªÃï¬Äï«Âî¨Áï¨ÃñªÁï¬¿î¦¾ì¥½ë©¾î¨Àí«½î­¾î­¾íªÀí©Âïª¿ðª½î«Áï¬Âñ¬Âñ©Âî§¿ï©Áð«Âï«Âî©Áî¨½ì¥¿í£Áð¤Áí¦Áè¤¿ç»é¤¾ì¤¼í¡ÀìÂì ¾í¢¼î£»ì¥¾í¦¾ð¤Àï¥Ãí¥Âñ¤¿ï¥¾í¤¿ì£¾ê£¼ç½æ¼ãºä ¸å ¶ãµá¹â ¶ã¶á´á¡³â¹âµà¶àµâ ´â¶ß µá¢¶à£¶â¡´ã ´à¤´â§µâ¥µâ£´â¦¶â¥·á ´á ´à¢³á¡µá ¶á¡µâ¢µà ³ã¢´å£¶â ¶ß ¶à¢³Ý§±Ý¥´Ü µÛ°Ú ­Ú³×­×¬Ô®Ò­Ô«Î©Ì¨Æ¦Ä¤Æ£À¤¼£ÀÂÀ ½¸µ±®©y£w¡rqoie}d}`x\y{\|{`x^t|Zuv\uzZpxWpqQrhHkVDbN>`I@^E?XE<SH:QI5SH9QGCOE?PD8RG>SiUndRh_Of`UgbXf`Of[Od[Qa`Q`]Q_TQ]YQ[\RSVM]YKccN^eQabTijgnnst|~£©°²´¸ººÀÆ¢Ç¦È¦ÎªÕ«×®Ù ¯Ý¤±á£´å§µà¨·ä«·æ«¹ä¨¼ç«ºè­¹ç¬½é­¼ì®ºí«¼ëª»é¬½ê®»í®¾ð¯Áñ²¿ò³Âó¶Ãõ´Çö¶Çö¸Çõ·ÊöµÆøºÈ÷¹Æö¶È÷¶ÊöµÇöµÇõ³Æõ´Èõ´Çô±Äó¯Æò­Âñ¯Âð¯Åñ­Åó­Ãñ¬Ãñ¬Áò¬Áò­Áñ®Âò­Âñ®¾ñ³Âô±Âô¯Äò°Æó®Ãò²Äô°Çõ¯Åõ²Âõ±Äö®Æö²Åõ²Âñ®Æð¯Çõ±Âó¯Ãô©ÅôªÅó­Åò«Äñ¨ÃñªÃó©Âô¨ÄôªÆô­Äô®Àõ­Áõ¬Åö­Æö¯Æô°Æõ±Èö®Åõ­Äó­Äò«ÂòªÁó­Ãð¨Ãí¦Âì©¿ìª½í¥Àì¤¾í¦»é¦½ç§¾ê©¼é§»ç¢»è¤¼è¨¼é¨»è©ºæ©¹é©ºè¨¹ç§¹è¨¹ç©ºæ¨¼è¦¸ë«¸ç¬ºä§¸æ¦·æ§·æ¨µä¦µä¤·ç¦·ç«µæ¨·æ¥¸è¤¹ç¤ºã¥¸â§¶â¥¶â¡´ß¢µÝ¤µÞ¢³ß ³Ü£²Û¡°Ø²Õ²Õ­Ñ¬Ð©Ì©ËªÊ§Ä¤Ä¦È¤Ç¢Ã¢Á ¿·°®­©¤wuplqj~c|c|h{h{b~c{fv\uyRujQlYO_WBcUKaPL]PFXSISMFYPHTRJUNEXKCVOIUWGjUEaXFaWHdTKbWI_VA^RC_SE_RC[NDYNC[QDXQC[OB\TFYZI\UKa\Qfs`kjtk}s¤|§ª®}±¯²¹¿ÀÀÆ¥Ë¤Í©Ò¬Ø¬Ú®Ú¯Û¢±Ü ±ß¡±ß£³Þ£³á¦¶à¥¸à¥¶á§¸ä©»ã¤ºç¤ºæ¡ºæ¤ºé©ºêª»ë¬»í°½ï°Âñ°Åð³Âî²Âð­Ãó±Âò³Âò³Ãó²Æó°Æô²Áó¯Åð­Åð¬Áð«Áì¬Âí©Ãí¨Áì¨Àì¦Àî¥¾ì¥¿î©Áì§¿ê¦½ì§¿î¨ÁíªÂì«¿î«¾ï¬¿ï¬¿ð«¿ó®Ãô«ÆðªÅð­Âó¯Áó°Ãó¯Áô¯Ãò­Çò¬ÇôªÄó¨Âó«ÁòªÂñ©ÃòªÃòªÃò©Ãó¨Ãó©Âô«Áö­Äö­Åô§Åô©Æô­Èö¯Èö¯Çõ®Êõ­Éô¬Åó¬ÃôªÃô§Äñ¨Ãð¥¿ï¦Áï¨Áí§¾ì¤¿ì¥¾é¨½è¦¼é ¼é¡½è§¹é¤»è¦¹å¦ºå¦ºç¦¸ä¨ºá¨¸â¤·ã¡µá£´á¦¶ä£´ã¡µá¤´á¦µâ§¸á¤¶á°áµà¶à¡±á¢±ã£³â¦³ã¡¶ã¸à·Ü ³Ü°Ý²Ü³Ú±Ø®×­Ø±Õ±Ð­Ð©Î¨ÌªÍªÊ¥È¤Æ¤Â£Á¡¿ »½¾¹³²¬|¦z£w¢uvnjhc|_|\z|^w{]x{[w|\u|[s|ZuuYruTpjGlV@cPC`R?[I=XD:WF:SE@OB?PA8SF4OB9OA=RJ;P]Qm_OibMj_Of^R`cNe^H^ZG`[La]M]ZG^SHa[N]_NaXLaXN]cN^`Pc_Ohn_imrp}v¤§ª°²±·»ÀÂÄ¢É¤Ì¤Í¨Ò«×­Ù°Û¯Ý¡³ß£´à¦±à§²á¤¹ã©·ä¨·å¨¹æ©»è«¹çª·è¦ºê¥¹ë¨¸íª¼í¬¿î¯¾ð¯¾ò´Àó³Ãó°Äô¶Æô´Æô¶Èõ¶ÇöµÄö´Ç÷´Èö¶Âõ³Åó°Çò°Çó±Äñ°Âð§Åò©Âñ«ÃïªÆî«Áñª¾ñ¬ÃñªÃïªÀðªÁò«Ãï«Âï®Äò°Äó¯Ãó®Áó°Âö°Æõ±Çõ¯Èö°Æø´Ä÷´Çõ´È÷¶È÷¶Åø²Çù°Éø°Åø±Åõ­Èô¯Çö³Çö±Çö®È÷¯É÷³Æø³Çù³Éù±Êø¯Ìø±Êø´Ëù´Ëù³ÊøµÍø³Ìø²Ëø²Èø¯Èõ¬Èõ¬Çô­Åó¬Åô­Åô°Åò®ÄðªÂð¬Äñ¬Àð¨¿î¨Âî«¿î«¿î«¾íª½ì¬¾ì«¿ë¨Áæ¬¼è¦¾è£»å¦·å¨¹ç§¶ç¦¹æ¦¹æ¨·æ©¸æ¥ºã¤µå¤¶å£¹å¤¶ä¥²ä¦³è¨µæ¤¸å¡·â¡µà¡¶á¡¶á£¶Þ¥µÞ£²Ý¡³Ù¡´Ü ²Ö²Ò®Ó«Ñ«Î«Í¨Ë©Ì©Ç¤Â¡Å¢Æ£¾ ¾À¸³¶°¨¥z£zwqnmha~c}fzfz}cybx`x^z]v|XsmNo[FhTD`[K]RCXP?YTEZOISLIUQBYRCSMFRLCYPA[YPo\Kk]MfYMdYIc^HbTG\TG_XI^ZI[YG^RG^XG\YHXWI[XH^\H]YL_XM_bUeu`lkrszv¤z¥¨¯³µ¹½½¿ Å Ç¤Ë¦Î¨ÑªÕ«Ù¬Ø°Û¡³Þ¤°Ý£±ß¡¸ã¥·ã¥¶ä¥·ä¥¸ã¦·æª·æ©·è¦·ê§¸ë§ºë©½ì¬¿î­½ð²¾ñ¯Àñ®Äò³Åò±Áó±Ãô´Åô±Äõ¯Å÷µÆô²Äõ±Ãó°Æò®Èð¬Åí¬Ãï©ÄñªÃñ©Áï¨Ãî¨Ãï«½ï¬Ãð¬Âï«¿ïªÁñ¬Âï«¿ð«Âñ­Ãñ­Âò­Äó°Åõ¯Æó²Åö³Åø±Æø²Çù³Éø³ÊøµÈø¶Æù´Èø±Êú¯Æú²Ç÷±Êö°É÷±Çø±Éø±Êø±Èù´Èù³Íù±Îú³Éû³Ìû³Ìû³Êú³Ëú³ÎûµÌû³Íû²Ëû±Êù®Íö¬Ì÷®Èö°Çö®Æõ®Çô±Èô¯Æò«Åñ¬Äñ­Ãð­Âî­Âî­Âï«ÁñªÀñ«¿î¬¿ìªÀì§Àé©¼ç¦»å¤¹å¤¸ç¥¹å§ºå¦¸æ¥¹æ¦¸ä¦¶ä£¸â¢·á£´ã£³ã¡µà¢µá¢²å¡µä£¸ã ¶â´ÞµÞ¤µÞ¤³Ý¡³Ü¢²Ú¡´×µ×®Ò¯ÓªÒªÎ¬Î«Ê¦É¨È§Ä¤Â¡ÂÁ¾ »¸³°¯{­~¥| vtslgfca~d|fxbv{]x{_y~`wyZx|WuwPogJiVEdN=_SE]RDUO?WM?XKBPJDTHBWNDTMETHAXJ@XWJqWGiYL_XJaVFeWM^UH]THaUI^VIZWH\WH\WCZTDTWCWZD^XK]ULXYK[ZMagVd}djnwr{w¢}¥~¬±²µ¹º»ÀÂ¤È£Ë¤Î§Ó¨ÖªÖ­×°Ú °Ý¡¯ß¢²â¡¶à¢¶à¢´á¡µß¡µá¦¶å«¶ä¦¹ç¤¹é§·è§¹êª¼ì«½î¯¿ð¯Áï°Ãî°Àð­¾ó¬Àó°Âò°Ãó¯Åö³Æô¯Åõ±Äõ°Åó¬Åð«Æì«Äî­ÂïªÄð©Áð©Àï¨Äí«Àï«Áî¬¿îª¿ï«Àð®Áð­Áó«Âò­Àñ¯Áó¯Åõ°Åõ²Éõ³Çö´Ä÷³Æ÷²Éø´Éù³Êø³Êø´Ëø´Ë÷±Ìù¯ÉøµËø´Ì÷²Ê÷²Éø²Ëø´Ëø²Éø´Êø´Ïø²Ñù´Íú¶ÍúµÎúµÌú¶ÏúµÒúµÎú·ÐúµÌú³Îù²Óø°Ð÷±É÷´Ç÷°Çö¯Çõ±Èö¯Èô­Èñ­Äð®Æñ¯Çñ®Ãï­Ãð¯Àó­Áó­Ãð­Áíª¾ì©¾ê©¾æ©ºå§¸ç¦ºè¥»ç¨¸å¥µä¥·ä§¸ã¥µâ£´ä¡¸á¶â¡²ß¢²Ü¡µá¡²á¡³â£¶â ¶á¶Þ³Ü£±Ü£±Ü²Û²Ø±Ó¯Ñ¬Ñ­Ô©Ò¨ÍªÍ©È¨Ç¥Æ Ã¡À¡¾¼¼¹´±¯«y¨y¢xtpmhabb~^y}_zcw`vYx{[v}^qyXuwRsnLl_HdSE`M?_PA\OASG=SE<SJ?NJ?SF@WIBSI@SG?SJAPbQt_Nm`QccPb`Oc^WbcO_aLc[R`[T\`O`aN`_Q[\O]^J_bO`cXabR[bOa]L`bUbvemnvx~}¥~ª¬¯´´¸½¿ÀÃ¤È¡Ì¡Ð§Ô«Ö«Ú­Û°Û¢²à¤±ã¨²â§¶á¦·ã§·æ¦¶å¥´á§´å«¸å¨ºè©ºë¬ºê¬¼ë­¼î­Àï²ÁñµÂó´Äó²Âô³Ãô³Æõ±Åô´Åó·ÈöµÇ÷³ÈöµÇ÷´Ç÷³Èô³Çõ²Ãó®Âò­Åô®Æõ±Æó³Æò­Äò­Áò¯Áó¯Ãô°Âó³Áõ³Ä÷µÇ÷¶Æ÷¶Æø¶Æø¶Æù¹ÍúµÌú¶Êú·Ìú¹Ìú»Ëú¹ÏúºÏú¹Ìú¸Ìú·Ðú¹Ïú¸Ðú·Ïú¹Îú¼ÏúºÎúºÑú·Ðú¹Ïú¼ÒúºÔúºÔú½Óú¼ÒúÀÔú¿×úºÖú¼ÔúÁÓú¾Ôú¼Õú»Öú¸Ôú¸Íú»Íú¶ËúµÉû¸Ìú¶Íú´Éø³Éö²É÷³Êø²Éö¯Åõ¶Ãö¶Åö±Èô±Æó±Áñ®Âï¯Áí¬Áì­¿ë­¾ë©¿ë¬·êª¸è«»ç«ºæ¨¶ç¤¸èªºç¥ºå¥¸â§¶à¤´ã¦´å¨µä§µä¦¶ã£¸â µá£´à¤¶Ý¤´Ý ²Ú±Ó®Õ®Õ°Õ­Õ«Ò«Ð§ËªÇ¥È Å¿¿À¾»¸µ²¯¨¤z¡wtolgiicxbzezg{cz_u_r[v{VskPm^MhYLbTJ^ZI]TDULDTNHVTKSREVYGYPHTLDRSDURJTZLrRCkTHaWH_T>`SB]QFYTC\NBZNEWXEZUB[SE\QHVTIYXJ`WJ\YDYTFXSA[QA^\Tayghgsn~ux¡x§{­~®²·ºº½ÃÆ Ç¤Ê¦Í£Ô§Õ«Ö­Ù®Ú­Û¡²Ý£³à£´à¢¶ß¢·á¤¸â¥¶á¢¶á£¸ã©·æ«¸æ©½è¬¾ê¯»í°¼ï¯Àî­Áï¬½ï­Àî¬Ãî­Ãï°Âñ³Ãô®Åò°Äò°Äò­Çî­Æï¬Àó«Áò­Ãñ­Âñ­Âñ®Ãï¨Áí¬Áð­Áð®Âî¯Ãñ®Ãò²Ãõ²Ãô°Åõ±Å÷µÅöµÊù³Çø²ÇøµÊù¶Ìú¶ÊúºÈú¸Ëú¸Ìú·Ìú·Ìú·ÍúµÐú´Ïú¶Íú¹ÏúºÏú»Îú¼Óú¸Ïú·Ñú¸ÔúºÓú½Õú»Óú¼Óú¿Öú½Ùú»Øú¾Õú»Óú»Óú½ÔúºÓú·Òú¹Òú¶Ðú¶Ìú·ÍúµÏù´ËùµÇù³Êö²Èõ´Æö²Èö®Èö¯Æô´Åï°Äî«Âñ®Áñ¯Âí­¿ë§¾èª¾æ«½ç¥½ä§»å©¹ã¥¸â¤¸ã¤¹â¡ºà£µÞ ´Þ£µà£¶ßµÜµá ³Þ£±Ý¢±Ü´Û´Û¯Ü³×°Ò­Ñ¬ÐªÓ«Ï­Ë¨È§É¨Ë¤É£À¢½¾»º¹µ°±°~©z£z¡vtlenc^_}}_x{_u]w|[v|ZuzXtwWrxWtuRmmKl_EgSA`M?\F=YH=VL?QH>SC>UE?PI:OG:RC7RA5PC:RF?Sk[pbOr^Nj_Rd^Me]Je\O^_La]GaYL[^PYaN_\O``V]bT]`NcaNd`L^ZK][J_\LacVaycjjpr|| ~¢z¨­°¶»½¿ÄÆÇ£Ë¨ÎªÐ§Õª×©ØªÚ®ß¤°ß¦±à¨´å§µè©¸æª»ä¥¹ç«»æ¨¼æ¨½ê¬»ë­¹é°¿î°¾ñ²¼ñ³¿ò³Âò¶Áó²Äõ²Åó±Ãò´Âö¶ÄöµÅ÷¸Æö¸Éö·ÇöµÆô´Êö³È÷²Æö±ÅõµÃõµÃö±Åö®ÆõµÆ÷¶Å÷´Æõ²Æõ²Å÷¸Çø·Åù¸Éú¼Ëú¼Éù¸Îú¹Ìú¾Ëú»Ìú¹Íú¾ÑúÀÑú½Ðú»Ñú¾ÓúÀÔú¾Ôú¿Óú¾Ôú¿ÖúÃ×úÅØúÄØúÄØúÃØúÃÚúÅÜúÆÛúÃ×úÄÚúÅÙúÉÝúÈàúÄÜúÃÝúÂÞúÄÙúÆØúÅÚúÂÙúÀØúÂÕúÂÔú¿Ôú½Ôú¾Ñú¼Òú¼Ïú½Îù»Íù¸Íú¸Ìú¸Íù»Êö·ÇõµÆö¶Æõ¶Åô²Äð®Ãï¯Áï°½ì¬¼ìª¾ë®¼éªºç¨¼æª½æ¨»å§ºåª·ã¨¶ä£·å¤·ä§µä©·ä©µâ§¶â¤·â¤µß¦±Ú ±Ù ±Ù¥²×¤±Ö­Õ®ÔªÏªÍ­ÍªÊ¦È¢Æ¤Ã¢ÂÁ¾¿»¶´³®¦|¢~|rknibc~gxfu`z`{bxaw`x}ax}`qqTrdMk^PaYN`PD_PF]ZLXVGVPDWUKWWHPSCWPE[QGWRIRSMRcSvYJnVGiYHbUE^ODcSE\UFZUC]TC^SI[VJ[TJ\ZI`WI[SJWXK]VF]P@XQ>VQBWTJ[fWfz`kjup}suw¤{§~«~²·º¼¾ÀÄ Ç¥Ê¦Ì¦Ï©Ò«Ô«ØªÚ°Ü£³Þ¤³à¥µà¥¶á¤´á¨·â¥¸ã£¹ä¤¹æ¦¸å©¸ê­ºì®½ì°½î²½ð®Àó²Ãð¯Äð¯Âñ°Áñ±Âó´Âõ¶Ã÷·Ä÷¶Äõ³Ãó®Æô¯Çõ³Æô³Åó°Äò°Âô³Ãö²Ãô°Äó³Æó°Åõ­Åö³Æö³Æö±Éö´ÉøºÈùºÊú·Íù¸Íú¹Ìú»Ìú»Ëú»Íú¾Ñú¾Îú¼Ñú¾Õú¿Õú¾ÔúÃÓúÀÕúÁÖúÃÖúÄÚúÄÚúÂÚúÈÙúÇÛúÄÝúÅÜúÆÜúÈÜúÉÜúÉÝúÈÝúÇÚúÅÞúÅÝúÅÛúÄÛúÄÛúÂÚúÂØúÁÕú¿×ú¾Öú¿Òú¾Óú¾Ôú¾Óú»Ðú·Ìú·Êú·ÊùµË÷·ÈöµÇõ´ÆôµÄõ²Äò±Ãî­Ãî«Âí­¿ê«½ê«½é«¼æ¨¸ä§¸ä¦¹â£¹ä£·ä¥·â£³à¡´ß£·Þ¢³Ý¢´à£³à£³Ü¢±Û¢°Ú ²×¯Ô°Ô±Ô®Ð«ÍªÎ§Ê§Ç§Æ¤Å¡ÂÀ ½½¼···°ª}«}¦{uutmead}aw\y^y_v[y}^u{]t}Vu|UuyZxuXmhQiYJhSG`PDZG<\J@]L?VL@OJCRGBWF>QK<SG?VDAUG?PF?OjT{_MpZIkZJeUJ^SJ_WIZVH[XF]XF^RM]VO[ZJ\\IbZM^WOWXK[ZI`WG\SFXRGYTL[^Uau^ljulyn}vw£y¤~¨~¯´·º¼ÁÄÅ¤Ë¥Ë¦Í©Ð¬Ô¬Ø¬Ø³Û¦³ß§³à¥¶à¦·âªµá©´ä¨¶æ¤ºå¥»æ¨ºèªºë­¾ì­Àí°¾î²½ï±Âó·Ãñ³Äò±Åó²Äò´Ãõ¸Ä÷¶Å÷¶Æö¶Æö´Åô±Åô²Æö¶Æö¶Èö³ÈöµÆ÷¸Æö´Åö°Æõ´Çõ´Å÷³Åø¸ÆøµÆ÷µÈ÷·ËøºÌù¹ÌúºÍùºÍú·Ëú¾ÍúÀÎú¼Ïú¿ÑúÃÑúÂÓúÁ×úÃØúÅØúÆÛúÅÚúÅÙúÅÙúÆÝúÉßúÄÛúÊÜúÊÝúÈÞúÌÞúÌßúÉáúËàúÊàúÈßúÌÝúÍßúÌßúÆÜúÅÜúÇÝúÇÜúÉÛúÆÚúÅÚúÃ×úÂÔúÂÕúÃÕúÂÖú»Òú¸Îú»ÎùºÎù¶Ìø¶È÷·Éö¶Èõ³Ä÷²Åó²Äð°Åð°Ãí¯Àì¬Àê®Àë­½è¬ºèª»è¨¼å¨¹æ©¹ã§ºà§¶á¥µà¤¸Þ¤µÝ¢µà¥³ß£²Ü¢±Û¦²Ú¡²Ø±Ô²Ô«Ö¨Ð¬ÌªË§Ì¦É¥Æ¤Å£ÁÀ¾¾¼ºµ´¯©~¦}£vrsngfi|ew]x^{ay~at|bt{`v|Zv}Xuy[xvXliSjYKjRHcQI[LA^MA^M?WODSMHUF@TC?ROAWI<VE@QLDQI?SpUygRsbQl^OiZOe]R`\N\[I\[H^XK^UN\[O[_N^]N`[N^[N\ZM]ZJa^M]XM[UJ]YL\]T^m`kksmwn}uw¡v¥~©®~²¶¹¼ÀÄ¡Ç£Ì¥Í¦Ð¦ÑªÕ®Ø¯Ø¢°Û¥¯à¦³á¥¶Þ¦µáª·âªµæ©¶ç§¸ç¨ºç«ºê¬»ë«¾í®¿ð°Àï±Àï´Àò¸ÅôµÃõ´Äö¶Æö·Å÷¸Æø·ÈöµÉôµÉö¶Ç÷¶Åõ·Ç÷·Çø¶È÷¶Èø·Èø¹Ç÷³Èø´Çø¶ÇùºÇú»Æú¹Çù¸É÷ºÇù»Éú»Íú¼Îú¼Íú»Ìú¹Íú½ÏúÁÑúÁÐúÂÑúÅÖúÆÖúÅÙúÈÛúËÜúÉÝúÉÞúÉÞúÉÝúÊßúÍàúÊÜúÊÝúÌàúÍàúÏÞúÎßúÉãúËáúËáúÉáúÌàúÎßúÎàúÉÜúÊÝúËàúÈÝúËÜúÉÜúÊÚúÈØúÅ×úÄÖúÄÖúÂÕú½Òú»Ñú¾Ðú½ÏúºÎû¸Ìù·Êø¸ÈøµÇö²Åô±Åò±Äð°Âî¯Àî¯¿í­Âí­¿ë­¼é¬¼è¬½æ­¸ä«¹ãª»âª·â¦µâ¥µà§µß¤´ß¦´Ü¥³Ü£³Þ¥´Û¥¯Ø¡¯Ö°ÕªÔ§Ñ¬Ì¬Ê§Ê¥É¦Ç¥Å¤ÁÂÀ¾»¹´°®¬~¦}£~wspkhih|eybx_z`y~dr`taw~at|^ry[uyYpmSo]JiTIbTM`SH]RD[PBUPEWOFVLAOIDSODVL?UKAQPFQNDSeNy`Rr]OjZGgUEeUK_TE_TCYQCYLB^NB]TEXSI]RE_MAZLGYRJ]MB]RBVSAVL>YLAZVN\ZYbyclftk|onpv¢w¤w«{°~²´·¼ÂÅ£É£Í£Ï¨Ð¬Ð«ÕªÖ¬Ú±Ú²Ù¯Û£µÜ£µâ¢³â¤²á¦µâ§¸ä§µæ¨·êªºì¬½ì¬¼î®½ð²Ãñ´¿ò³Àô²Åó³Åò²Ãõ¶Æô²Æò³Çó´Çõ±Åò³Æô´Æö¶Äô°Åô®ÅöµÃõ³Æô³Äô³Æö¶Çø¹ÈøµÊö³Êõ¶Éø·ÇúºÊú¼Îú¹Ìú¹Ìú·Ðú¹Ñú¾Îú¿ËúÁÔúÅ×úÅÖúÅ×úÈÙúËÛúËÚúÈßúÊÝúÊÜúÈÝúÉÜúËÞúËÝúÍáúÊâúÇßúËßúÉáúÈßúÈÞúÈÞúÆÞúÈÞúËÜúÈÜúÉßúÉßúÃÛúÃÛúÃÚúÃÙúÃ×úÂ×úÀ×úÀÔú½ÓúºÑúºÑú»ÏúºÌú¸Ìú¶Î÷³Èö¶Æö¶Éò­Åð­Äï«¿ì¨Àê©¿ê¬»ê©¿é©¿è¨ºã©·â©·á¥µß¤³á§¶â¤µß¡³Ü£²Û¢±Û±Ú²×¡±×¡°Ø°Ø ¬Ô ªÓ­Ï®Ì©Ì§ÈªÄ©Á¥Á¢Á¡Á¾¼¸¶³¬«{§¦z¦t¢utokea`]|\{_w`vZyXx{]uzWr}VszZovXlvRrpSrgLiXD_M?^K@^LBXJATE9RC:TE>RG;OC:SA:ME>OC:S>6QB?Pt`n^}hRscLl[PhYQb_Mc\Me\NaXK`TJd]O_^L`\KiXObXR[[PcYK`XK`^L`VJbQJe_Pc_X^yhnn}rwrt{¢|¦|©±³¶¹¼Ã¦Æ¥È¤Í¥Ñ¨Ó­Ö¯Ö±×£³Û¥³ß¢²à¢´ß¦¸â¤·å¦³çª¶äª»âª¸è¬¸ë°»ï®¾î®½ï²½òµÃò·Äõ»Äö¹Åö·Ç÷·Çø¶Çö¼É÷¸É÷¹É÷»Ëø·Ë÷´Êø¹Çø¹ÇöµÈ÷¶Çú¸Çö·Éø¹Èø»Èù»ÉúºËúºÌúºËú»Êú¾ÏúÁÒúÀÐú»Ðú¾Óú¼Òú¿ÓúÂÒúÁÔúÇÝúÌÜúÌÚúËÛúÎÞúÑàúÏäúÍäúÏáúÏâúÌäúÍâúÐäúÔãúÔæúÐéúÏæúÑãúÐæúÎäúÍâúÍâúÌãúËäúÎâúÍâúÌâúÍàúËßúÉßúÈßúÇÜúÅÚúÄÜúÆÜúÅ×úÄ×ú¿Öú¼Õú¿ÕúÁÓú½ÎúºÑúºÍú¼ÊùºÍõ³Ëô´Éó°Äò¯Âð¯Àí­¿ë¯Áì®Áí¬¼ê¬¼æ«½ç¨ºç¬¹ã­¹ã§¼ã¦¸ß©³ß¦´ß¦·Ý£³Ü£²Ú¢³Ø¡°Ù¦®×«Õ±Ò³Ï«Î¤ÌªÇ©Æ§Ä¦Â¢Â¾¼¹¹·¯¬¬©¤x yxpkkjfdb|c~fg}f|`z_|]z_ubv|`ws`sjSjaOdWPdSJdUIbML[SD^RE^NI[TCZQBUMAZRG\OHZHFXKIWlWxkUv^IkSBgRGeRI^S?]TC`PF]MCZMAZHAYPCVRE[QD_QDYNDRPDXO<^O?UMCUL>]O@YXP[vbektk~mnlims t¤{¬{¯~°´º¾Ã¡ÆÈ É¥Í©Ó«Õ©ÔªÓ¬×¯Ú ²Û³Ý¡²ß¡±ß ³à£´ä¦¸æ©¸è¥¶é¦ºê¯¼ì°¹ì®Àî³¿ñµ¿ó²Âö²Ãõ³Âð´Äô´Âö´ÅóµÆó·ÄôµÄö²Åô²Äô´ÆõµÆõ¶ÄôµÇ÷´Äõ´ÅôµÈ÷·Çù·Æù¸Êú¸ÉúºÉú¾Îú¼Ñú·Ïú·Ïú¸Ïú½ÓúÃÕúÄÕúÆ×úÇÖúÉØúÌÚúËÛúÊÛúÊÞúÎÞúÎßúÊÞúÉÝúËßúÊàúÎàúÒâúÏãúËáúÍãúÉßúËáúÉÞúÈÝúÉàúÇÞúÆÜúËÝúÉÝúÃÞúÂßúÃØúÁÙúÄÙúÅ×úÀ×ú¿×úÀÔúÀÔú¼Ôú¸Ðú¸Ìú¸ÍøºÌö·Ìö·Êõ¶Çõ³Æó³Çó¯ÅðªÀí©ÂìªÁìª½æ¬»æ¦»å©¸å©·ã¤¹ß£µÜ¤³Þ¥²à¤´Ý£³Ü¡°Ý ±Ù°Ù®Õ®Ñ¬ÓªÑªÏ©Í¥É¦Æ¦Å¢Ã¡À À½¼»¸²²²­¬~ªu¦v¡upkfc}a`bwat}Z{|\v]u\w~Xw|Sv}Zty[qxUpvXrs]quUmlOncHjWCbM@\I@YG?ZG?RK=QJ@RF=RE6RD8RC3ME9NDANB=ND6Qsft_{eSuYLqVMnRRiUIfYMcTK`TIb[JaUC`WL\\LcXJcUI\WJ\UNaYHcXI]WL^WGcSDb\Sdzknq{qvsrouu¡q§{¬­±¸½¾Â£Å£Ç£Ê¨Î¬Ñ¬Ô©Ô®Õ°Ø¡®Ú¤³Ý ·à¡µá¥´â¤¶ã£¶ã§ºç¬»é©»é¨½é¯¾î³¼ð­Âò³Âò¶ÁñµÃô´Æö³Æô´Åô´ÇöµÈ÷·Çø»Èø¸Éõ·Çõ¹Æö·Ç÷¶ÉöºÉö¹É÷¸Éö·Ë÷ºËù¼ÉúºÌú»Ñú½Ïú¿ÏúÀÒú¿Óú¿Ñú¿Òú¾ÔúÀÖúÆÕúÊÖúÊÜúÊÝúËÜúÌÝúÌÞúÌßúÎàúÒßúÍáúÎãúÑãúÏäúÏâúÐåúÓäúÒäúÎæúÍæúËäúÌáúËâúÊâúÊàúÉãúÉÞúÌÞúËßúÆßúÅàúÆÙúÃÛúÆÜúÇÜúÃÚúÁÙúÁØúÁ×ú¿Õú¼Ðú»Íú»Ïù½Îù·Íù·Íø»Ìõ¸Êô´Èñ±Çñ­Âï«Ãð¬Åð¬Âé¬Àè¬¾è­¼çª»å¥ºà¥¹ß¤·â§´Þ¥²Ü£³à£³Þ¢µÙ¢²Û °Ø ®Ô®Õ­Ó¬Ï®Ì©Ë§É¨Å¦À£½¡º½¾¸¸´³³°­©w§v yvqklheh~g~_b}_{^{^~Ycx}bu\w}_xwcvv[tsPqkNmaLjWEfPDdQH`TD^R@[LCWKDUM@WHCZI@VLBWLFZJA[L;[xgua}gTw^MqYKlRIfQLdUM`SF]TE\XK]TE^UG]YI`SI]OEYUD\WL]WH[VCZWG\WF\S=\YIasfiosqwrrrpmn¢v¥|ª­°¸º¿¿ÂÈ£È¦Ë§Î§Ð©ÓªÕªØ®Ú°Ý¯Þ ³à¢µà¡²à¤µã¨·æ§¸ç¨»ç¬»ë­ºí¬¿î¯Àð³Áð³Áñ²Ãó³Åò³Ãñ³ÆñµÅô¶Ãö·Åö¹Çô¸Çõ¸Æö´Åô´Åó·Çö·Çö¹Å÷ºÈ÷ºÈøºÇøºÌú»Íú½Ìú¿ÎúÀÏúÀÐúÂÏúÃÑúÃÒúÂÕúÆÔúÉÔúÈÚúÇÚúÈÝúÊÞúËÝúËÝúÍÝúÏÞúÌàúÍáúÏáúÐâúÑáúÑãúÑãúÏãúÌäúËâúÉàúÊßúÊáúÉßúÇÜúÉßúÊÝúÈÜúÈÝúÅÝúÂÜúÄÙúÁ×úÄÙúÅÚúÃØúÁ×ú¾Öú½Ôú¾Ñú»Íù¸ÌøºÎù¸ÌùµËù´Ì÷·Êô·Èô²Èð®Æï®Áî­Àí«Àì«¿é©¾é­¼è«¸å¨¸ã¦¸à£¶Þ¡²ß¥±Û£±Ú¡±Û¡±Ú¢°Ù ®Ø®Õ®Ò¬Ñ©Í©ÌªÉ¦É¥Æ¤Á¡¼¡¸¶º¹´´²®®}®§¡vqpolhifef~b}Y~_z[zZz_z~]y`t~`s~\v|\uz]swYssSphMi^LbVHbQBdOE\QC[MAVI@SI?SK?SH=TG=VKBRLCUH=ZJ;U|bubhUw`IpZDlSBcPK^RIaPC^OCWOFXJF[NBZTHXRGZL=\M<XWHWSB\L<\PAXSBVN:UXC_n^enmqzsrqnggnrw¥|©{©z®´ºº¿ÃÁ È£Ë¤Ì¤Í§Ï©ÔªÔª×­Ú±Ý±Þ¡²Þ³á£´â¥´ä§¸æª»æ©ºç«»è«½ì¯Àð°¾ð°¾ï³Áï³Àð´Âð´Âð´ÂñµÀô·Âô¶Çô´Çö³Äó³Âñ³Åõ·Äö¹À÷¹Ä÷¸Çö¸Æ÷ºÈú½Èú¼Íú½Ìú¿ÌúÀÏú¾ÏúÁÑúÄÑúÅÔúÅ×úÆÖúÅ×úÄ×úÅÛúÊÝúËÛúÉÝúËÜúÎßúÏàúÍÞúÍÝúÎàúÎáúÏàúÐáúÍáúÊßúÇßúÇÜúÇßúÈßúÆÜúÅÚúÇÚúÉÝúÄÜúÄÛúÃÜú¿ÜúÂÚú¿ÕúÃØúÅØúÂÔúÂÕú¼Òú¹Òú»Ïú¹ÌøµÎøµÍùµË÷¶É÷´Êö±Èõ´Äó²Çñ«Åï®Áì­¾é©½èª¼è§¹è©»ä©¶á¨µà¥¶Ý ²Ú ¯Ú®Ù¡°× °Ô¯Ö®ÖªÓ«Î¬ÍªÎ§Ç¨È¥È¢Ä¢¿¡½¹···´³±~¯ª~¨{§z¡yslgfc``|a~a_y]vZx~\w|Yt{[xy]y{Zq}Zr}[px[rvXuyWsyXqoVrfKjXH^RF\QA]GBWJCUHBNF>QD9UC:OG:SF7SF;NJ?PJ>RE>Onnu`jP{^LuWOm\Rd_PhXNfUKaWKaUJaRL`YR_]O_XEbTDc\P`]JiSHiSJaWJ^SI`]Mgqfoxy¦z¤z¤z¢urqqquy£~ª|¬{¯²µº¿¢Á¤Ä£É§É¥Ë§Î«Ð¬Ð¬Ó¯×³Û¡±ß¥°à¦¶à ¶ä§¶åª¹ä©¹æ«¼é¯Àç®ºê®¾í°Áï³Àï´¿ñ³Áò¶Âô¶Æô´Æô·Åõ¹Çõ´Æõ¹Çõ¸Èö·Æ÷¶Çö¶Ê÷»Ç÷»Åø»Èù»Ëø¼Ëú½Ìú¿ÏúÀÓúÀÓúÂÑúÂÑúÀÓúÁÖúÇ×úÈ×úÇØúÈÜúÈÜúÈÞúÇÛúÊÚúÍÝúÌáúÎâúÑáúÒâúÓãúÓãúÎãúÍæúÍäúÐâúÐáúËáúÇâúÊâúÉàúÈâúÈâúÈÞúÈßúËàúÈßúÇßúÈÞúÈÞúÇÝúÅÝúÇÞúÅÛúÃÖúÅ×ú½Öú¼Õú¼ÓúºÑú¹Òú¹Ïú»Îø¼Îö¹Ì÷¶ËøµÊô´Çò¯Çï²Åí¯ÁëªÁê¬Áê©½è©¿åª¼á©ºß¦¹ß¤¶Û¢·Ú³Ø²×¡²Ö ²× ²Ô£¯Ò¬Ï«Ï«Ñ¬ÊªÈ©È§Ã¥¾¢¾º¡º¹·µ³²~¯­«{¤y yuqnkgfgge~ce~i{dayd{b^~b{_x~`y{a{{_{{ayv^xpSqaNjYLeWI`OJ^RK`QEZMD\JC^LCYQK^RDZMA[QF\UJYOJXf}cwW|iOvYLkSFdVD`VFZTB[Q@\ODVQ?YP>^KCUOCPQ<UK;WTDUW<UM<RJAQP=TO:UPGXa]ank¡tx t¡q¡nlkkknnpsu¨w©{¬~°³¶º¾ÂÃÅ Ë Ì£Ì§Ð§Ñ¨Ô©Ø©Õ¬Ù ­Ü¡±Ý¢±à£°â¤³à¨´å¨¶æ§¸ç«ºê®ºì­»î®¾ì®Áî¯½ï±¼í²Âï±Áó³Àð³Áï°Âï±Áï³Áó²Äó²Ãô¶Ãó·Ãô·Åø¹Èú·ÈúºÈú»Íú¼Ìú½Ëú½Ðú¾ÒúÂÒúÃÒúÄÓúÅÕúÁÓúÃÖúÃÕúÄÖúÈØúÊÙúÇÛúÈÖúÎÚúÏßúËßúËÝúÉÝúÅÝúÈÚúÈÙúÃÚúÃÙúÃÙúÄÛúÅÛúÆÛúÄÛúÃØúÆÖúÆ×úÄ×úÅÕúÆÕúÁÖúÃ×úÂ×ú¿Õú½Ðú½ÎúµÒú¶Íú·ÍúµÌù´Ç÷µÈö³Éö´ÇóµÅð±Åñ­Ãñ­Àê¬¿é­¿è¨¼å¥ºå¨»æ£¶à¢¶Þ¡¶ÛµÚ±Ü¬Õ®Ô«Ó­Ô®Ô«Ñ§Ð§Í¦Ê¥Æ¤Ä£Ä¡Ã¾»¹¶³°­¬~«{©{¨| r£t¢unnjggd|_~_z`{_{_{`z~^wYu^u{\wzXu|Yq{WrzYtxYr{YozXnsVmrUgrTkeHiVCaPD[MAXD=SH=SK?RI=PD9SC;TI=KG7HC3L@;LE=KN4Mnpkv_iRv_Kj\OdZMh[Ih[JbZJc\HfT?cWF\[L^ZHd[Kc[O`]J_WH^UK^YJ`WG^[Lejaivr¨|ªz«{§x§w£ttvrro¢r¡v¤x­°~¯³¸¸¿¢Ã Ç¡Ç¥È§Í§Ë¨Ï¬Ñ­Ô¬Ö ¯Ö²Ú¡³à§³à§¶à¦·ã©µä©¼æ«¹ê¬¹ì­½ì¯Àï®¿ð°Àï²Âò´Äò´Äð³Äó´Åò´Âñ´Âñ³Åñ²Åò´Ãô¶Èö¸Æö¸Åö¹É÷ºÊø·Êú¸Íú½Ìú¾Ðú¿ÓúÂÑúÁÓúÅÕúÆÕúÆØúÆØúÄÖúÇÚúÈÚúÇÚúÅÚúÉÚúÎÝúÌÞúËÞúÑâúÑäúËáúËáúÎãúÆäúÇÝúÊÛúÆÞúÅÞúÅßúÉßúÊÞúÇÞúÇÞúÆÜúÇÛúÊÚúÇÚúÆÜúÇÛúÆÚúÈÜúÄÜúÀÙúÀÔú¿Ôú½ÕúºÒú¸Ðú¸ÎúºÎú»Ï÷¶Ìö·Íö¶Êô²Èò²Æð²Ãî¯Ãí¬Ãí¬Áë«¿ç¨¾ã£»â§·á¨¼á£ºß¢²Ý¤±Ù¢´×­Ó¯Ó±Ó®Ò¬Ñ«ÍªË«É«Æ¦Å¡À¤½ ¼¸ ´¶´°­­}ª{¦}¢u£v¢wtunojfhf`egceze~b}^~a|cz_{~^{bxcw}`zy^yy\s{YplOnaNl[NhSHdLC`OD`WJ[SDXJ?[MG[SFWP?XL<ZL@UQEUTC\j~kxds[}hPrVEiPFaQO`WJ`XD^UF^UB^R<XP>[QF\RDYR@[PI\PEXNCZMA]N?[OA[QF\b[con¥y|ªz§w§v¦v¤u¢t rnmikqr¤x§z©y¬{®~±¸¼ÀÄ¡Ä¤Æ¥Å¦È¦Ê§Ì©Ð©Ó¬Ö®Ù®Ú ±Ü ³Þ¢²ß¢¶à£¶ä§¶æ¨¸å«»ê®¼é«ºë¯½î±Àí®¿ê­¾î­Àí®Àí°Àî¯Àï®Àï³Àï´Áð±Áò±Àó¶Ãô¸Ç÷¶È÷·Ç÷ºÈ÷¼Ëø½Íú¿Íú¿ÐúÀÏúÂÐúÅÓúÃÒúÁÒúÅ×úÃÕúÄÖúÅÚúÅÛúÇÙúËÝúËÝúÌÜúÌÜúÌÝúÉÞúÊÛúÆÝúÅÜúÆÛúÄÛúÄÛúÅÛúÈÚúÆÚúÄÛúÄÛúÁØúÄØúÆÕúÆÕúÅØúÃÖúÂ×úÄÖúÅÕúÂÕú½Óú»ÑúºÐú·Ðù·Ïø¸Î÷¸Ìö¶Ëô´Çó²Åó®Äñ­Æî°Äî±¿î¬¿ç©¿æ©¿ç§½á¢ºÜ µÛ¡±Ý ´Û ´× °Ø¯Õ°Ñ¬Î¬Î«Í¦É§É§É¦Æ¥Â¦Á¢¾ºµ¶´¬®¬~ª|¦x£u£wwqmopligba`}]z[]~`~_|}[x}^x~]w|[v}]v}^w{\u|`u{^tz\syYuxWuxZqwVjeNjXGeRB`L@^J?ZF=WF=QF<SF;XE;TD:SC9PE>SG<RH;QHBUj}fv^s[~iVvWHoUCfUM]UJ_VD`XGZUCZVCZRD^QHZTEUS=ZTD[RC\ND\NC[O@ZN@\QFZaZdkp£{}§©y¬xªv¨v¦v£solkoqot¢v¦u¨w«|®~³¸½ÁÁÂ¡Ç¤Æ¢Å¤É¨Í§Î¦ÓªÔ¬Ö¬Ø ¯Ú ²Ý¡°ß²à¥µãª¶å©¸ç¬ºæª¹ç­»ê®»ë¬»ê­½ë®¾î­½í°¾í¯¾ð®¿ð±¿í³¿í¯¾ó±¿õ·Áô¸Çõ·Êö·Äø»Æø½Êù½Èú¾ÈúÀÏú¿ÎúÂÎúÃÐúÁÓúÂÔúÆÖúÅÕúÆÖúÆÙúÇÚúÇÚúÉÛúÊÛúÉÙúËÛúÍÞúÊÝúÆÖúÇÙúÄÜúÂÛúÄÚúÃØúÄ×úÇÙúÆÚúÄÙúÂÖú¿ÕúÄ×úÃÔúÆÔúÆÔúÃÔúÅÙúÅÖúÄÔúÁÕú½Óú»Ñú¸Ðú¶Ïú¶Îù·Ìø·ÈõµÉó²Æò±Âò®Äð¬Æï­Âî¯Àì«»æ¨½å¦½ä¢»ÞºÝ¶Ü ²Þ±Ù²Ô±Ö¬Ò¬Ñ¬Í­Ì©Ì¥Ç§Ç§Ç£Ã£À£¿¡»¸²°³¯~§|¨{¨z¢tr¡wuolmidjc`d~az]{`\|[z\}Z}[z}^w{[u~[v}_w{`t}brz\s{[s}Yr{Xtz]ruUieMjYFfSA`NA]NAXJ;VD;RFAUJ>WD8RB;SE<QDCWE?UI8RI>Voj|cu`kX}_Ls]Hl`JfZJfVHeYI^YI[VH_WHaYJ^ZH^YB_[D_VEaSG_RJ^QI_SE_VI^b[imt¥}«±¯~¯{­{«z©w£unmrpkt s£t¦wªz«|¯³¹¼½¿Å¢Å£Å¤É§Ë©É¥Ï©Ò¬Ô¬Ô¯Ö¢²Ú °Ü °Þ§´âª·æ¦¸æ¨ºçª¹è«»è®ºë­¼ì­¿é°¾í¯ºì±»ë¯¾ï­¿ð®Àî±Áï´Àó¶Á÷¹Åõ¸Éó¶Éö¶Çú»Éù¼Ëù¾ÊúÀÉú¿ÏúÁÑúÃÐúÃÑúÂÕúÃÔúÅÖúÇ×úÈ×úÆØúÊÙúÍÚúÉÛúÉÚúÊÜúËÝúÊÞúÊÝúÆÚúÄÜúÁÜúÁÛúÄÚúÁ×úÁ×úÅÙúÅÚúÂØúÂÕúÀÕúÂÕúÂÕúÅÕúÆÕúÄ×úÆØúÆØúÁ×ú¿Öú¾Óú»ÒúºÑù·ÐùµÍùµÉø¶ÉöµËò²Çò²Æò±Çð­ÅðªÂí­Âé«¾è§¾æ¥¼â¢¹à¹Þ ¹Þ¡¶Þ³Û²Ø±Ô®Ð«Ò¬ÎªË©Ë©É¨ÆªÅ£Â¡À¢¼ ºµ°­­­z¦w¦x¦w£u t¡usnnmebgdde~d}caa~^}\]}^az_y^y`x~bv_u}_u~_v^v~^ty^uwUpjMm_IjXFeRC^QE\OA[L>YMCYKCWF>TJ?\M@YKC[K@ZM;XM<ZqivanY{eNsXGlRDj^Ib`HbSCeMB_RDVQ?VN:\O>]QBYO;WO?[I>SO?SJ?[D?[P@XNCWVTb}go£uz®{¯z«{­|«~ªz«s¥ulgjjdmmmn¡o¤r§w©z¬{²|¹º¹¿ÁÁ¢Æ£Ã É¤Ì¦Í§Ï©ÐªÒ¬Ô­Ø¡¯Û±Û¢´ß¦´ã¥²æ¥¶å¨·å©·ç¨¸å¨¹ç«·ç­·ç¨ºè§»ê«»í¬¾í°¿í´Àð´Âò³Ãñ³Ãô³Æ÷¶Åö·Èö¹Êù¼ÉúºËú»Ìú½ÎúÀÎúÂÎúÀÎú½ÐúÀÒúÁÑúÃÕúÆ×úÇÔúÄ×úÅÖúÇØúÇ×úÆÖúÅÙúÄØú¿×ú¼×ú¾ÖúÀÕú¾Óú½Óú½Óú½Òú¾Ôú¾Õú»Òú»Îú¾ÑúÁÑúÁÐúÀÑú¾Ïú¾Òú¾Ðú½Ïú¹ÐúµÎùµËøµÊ÷³Êõ±Éò°Èñ°Çï®Âï­Ãí¬Áê©¾ê¨¾ç§¾å¨¾ã¦½ß£¹Ý ³Ý²Ù³Ö³Õ®Ö«Ó­Î­Ì§Ê¨É£Ç¡Å¤ÃÀ£¿¼·´²®«x§v¡x s¡qqqpnmnfegc][`a|]~Y[{Y|\|]}}[x|Xt{Wx~Zu_r|^ryYrwYr{Yux[swZqzZoyYkrTlrQrfJhTAaK:]L9VI?U@BRB4PE3SB;Q@8NB3YA7PG:IG8RA5UB6Ko~evet]zeUu^OpiRgiPl^MpZLh_Fd^B_ZFcWJbXM\\N^[FbSJ_ZKaZFbRE^VK[]Ia]Vhms«~±´µµµ²°³|¬v¥t¤v£qjlm q¢r£s¦x«z¬z¬~¯·»»ÀÁ¡¿£Â¥Å£Ç¦Ì§Í¦Í©Ð¬Ò­Ô¯Û±Ý ±Û¤±à¨²â§·â¨·â¨¹ä«»ç®»è¬¼é­¼ë­½ë¬¼ì¬¼ï°Àî³Áï³ÁñµÄòµÅò²Åó´Èö¹Èö»Æ÷¼ÈùºÊúºÊú¿ÌúÀÌúÀÏú½ÐúÁÑúÃÓú¾ÑúÄÕúÃÔúÄÔúÈÖúÇ×úÃÚúÈÙúÆ×úÄ×úÆØúÃØúÂØúÁÕúÀ×ú¿×ú¾Öú¼×ú½Óú¾Óú¿ÒúÁÓú¿Õú½Ñú¾ÒúÁÒúÀÒúÁÑúÃÐúÁÕúÀÕúÀÔú½Ïú»Ïú»Òø¸Íú¹ÌúµÍø³Ìö¶ÈôµÆñ¯Ãï¬Ãî®Áí°Àì­Àê¨¾ç«¼ä©¼ã§ºà¥¸Ý ·Ü³Ù³×±Ö¯Ô®Ò­Î¬Ì«Ê©É¨Ç¥ÅÃÀº¶¶³­«|©}¥}¥w¡q¡vxuokoigkjdchgcbbdcacd|_`{_xbye{`|`z[y~_vct~^tzWux[vpTjYHgNBhTBaOF]KKXPFTM?YK@YQDVIB_LA\MFSICYJ@\MFNuluewavZ{dTveLo`Qk\Nf[GeZDhW=dODZOE\P>_O@[SGXV=`K>[M?VR@UM>WK<XO?WYL_fk¢x{­³³²}´|±|®}¯~¬u¨t¥r¢mlhfknlko¥r¦r§u«z¯~°}³¹»¹¾¿Ã Æ¢Ç£È¥Ê©Ê©Ñ«Ô­Õ­Ù®Ú °Ü ²ß£µÞ¨´Þ§³â§¸ã¥¹ä¤¶ä¦·å¨¹ç©¸ê¯»ê¯¼í¯¾í®Áí¯Áð³Àñ´ÂóµÂõ¸Ã÷·Èõ·Éõ¸Å÷¹Æø¼Êø¹Ëø¹Éù¾Ëú¾Îú¾Ïú¿Ðú½Ïú¾ÑúÁÓú¾ÒúÂÔú¿Ôú½ÓúÀÓú¿Óú¼Ôú¾Ôú½ÑúºÏúºÐúºÐúµÏú¼Ðú¼Íú¸Íú¹Ðù·Ëú·Í÷¸ÌøºÍû¼Ïú¼Îú»ÎúºÎú¹Îú¸Ìù·É÷¶Êô³Êö²Çõ¯Èó­Æñ­Âï­ÁíªÂëªÁê¬½è©ºç£ºæ¤¼á¤ºâ ¹Ü´Ö±Ö²Õ®Ò¬Ð¨Í§Î©ÍªÅ§Ç¤Å£Á¢À½¹µ²¯­{¦z¥v¢trpnkmnlihcc`_~b|_\^}_]Zz_|[wZxYx\u_v{X{^w}[rzZu|[w{WqUs|Xrz[qyZrxUrvTpoSohKiX>cH9`E<[J:VJBQG9RE4RH<QL?RD>VD:TD=PE<TG8TE:L~sxm}h~`k`}n[sh]vb[o`Sg]MnYIlRLaTK_QCaQB_[L_XJdUD`UGWTJWPE`ODcPH[]Tdko¡~}¯¶´¸º¶µ²´±«|©x¨w¢qoqrpq¡r¡u£w¦x¨z¬|­~±·¹ ¸º¿¢¿£Ã¡Ç£È¦È§ËªÏ«ÑªÐ­Õ¬× ªÛ£¯Ü¦µÜ¨´ß¨´àª¶á¦¶â¨µå«¸çª¹ç¬¹ê²ºê°½î°Àð±Âð³Âï´¿í¯ÁòµÅöºÆöºÊô¹Êô·Å÷¹Èú¼Ëú»ËùºÉú½Êú¿Ñû¿ÍûÀÏúÂÒúÂÓúÁÑúÂÏúÁÔúÀÕúÁÒúÃÒúÄÓú¾ÒúÂÕúÀÒú»Ðú¼Ðú½Ïú¹Ðû»Ñú¼ÍúºÌúºÑú¹Íû¼ÍùºÌù¼Íû¿Îú¾Ïû½ÏûºÎû»Ìú¼Ëø¼Éø¹Èõ¶Êö·ÈõµÈó³Æñ²Äï±Äí¬Ãì­Âë¬¿é«½ç©½å¦½à¥¹á¢ºÞ¶Ø°Ö²Õ±Ñ¯ÍªÎ¨ÎªÉ¬Æ§È¤À¡¼¾¹·²¯­¨}¦£zwttvpmornginfaefabggdea|b|_{`wev]{e{ivbw^z}bvas^w|_y}`v}^uy\sqYqjQm^JfNI`FE^L>\MLXKG\LCWPIPQFVLAXOFVNFXLA[JCXJIU~r}k}h|`~k^}nbvs`wjYw^To[OkWFkTIbSH_QC^SB^WG^TH^SA^PF[OJXQG]QHaNF\YWczipz~°µ·¹º¹·µµ¶±«|«z¥u srqpp¢rqu¢v¤t§x¨x¬}±~±²µ»¹»ÀÂ Ä¡Æ¥Ê¨Í©Ì¬ÎªÑ§Ö ¬Ö¡°×¢±Ú¤²Ú§±Ý¦±Þ§´á©µä§·å©ºå®¹é¯¼í°¿í±Áí²Áî±¿ê¯¿î²ÁòµÄòµÇôµÇô¶Åô¶Æø¸Éø¹Ê÷¹ÊøºÊù¼Íø½Ëø½ÍúÁÏúÀÏù½Ïù¿Ðú¾Ðú¿Ñù¿ÑùÀÏùÁÐúÀÐú½Ñù½Ðø»ÏùºÎù¼Ïù¸Ìø¶Íø¶Ëù¸Éù¹Íø¸Í÷¹Ëø¸ÈùºÊù¼ÌùºÌøºÍ÷·Ìø¶Êö¹Éô¹ÇõµÇó³Èó´Çò´Çð±Åí¯Ãë°Ãë©¿é©¾ç§½ä¨¼â©¼ß£¸Ý¡´Ý ¶Ûµ×¯Ó­Ô­Ð¯Í¬Ì©Ê«È§Ã¢Á¢¼º»·³¯¬¨~£z¡xvrnoqmkjjgaihc_bgca~e|f|b|_^}b{^z~\ybx^z~bzbx_x`y_y}`t~^t|_y{^v}^p{`qvVolKkYHfHI`DD[I>ZGEXJH[LDWLAQM@VL>ZJDWHCXG>XGBVHIX|qj}ex\~jZ{obwx]snRw`Qr]NgVAgQH_QF\S@]TA]RBYQ?XM>YG@[LFVUHQRBZN@YYS]welu|°µ»¹¹º¸¶µ}·µ®|¬{«y¦u¢rqmhlmn o¢q¤v£r¦uª{«{«w¯z³¶¶¸»½¾ Ã¡Ç¦Ç¨È§Ë©Ï©ÑªÒ¬Ó¬Ö¢¬Ù¢±Ø¡²Ü¢±ß¤µà¥¸á©·ç¬¹é­»è¯½ê°¾ì°¾ë±¿í°¾î°¿ñ³Âó³Äó³Ãó´Áõ´ÄõµÆô¸Çö¸É÷¸Èõ¸ÈöºÈù»ÊúºÊú»Íù·ÎúºÊú»Ìù¼Íù»Ìù»Íú¿Îû¸Íú·ËøºÊ÷·Ë÷¶Ë÷´Èö´Èö±Ç÷²Å÷µÇõ³Êô²Éõ´Å÷·Ç÷·Êö´È÷µÇõ´Çõ°Éó²Çñ²Åò®Åò¯Åð­Âð®Ãí«Áè¦½èª½é¨»ä£»á£¹á£¶Þ¡µÙ ²Ú²Ù±Õ±Ñ®Ð¨Ï¦ÍªË©È§Æ¦Ä£¾»º¸¶´­|ª|¦y¢vrmnkeehhhc`b}cd`}__`ed|]|_{aw\vZ|Yz]y~Zx~Xw^y^x}^x~Yw\u]vUv{Xv{`oz^txWtzZm~anxPmjCkW@eG@]D>XI?UH<UG?SG;UI8UH=RG=XC<RA:QD;QH>RH?Vzslbsiylx|eyw^{n\thZncSo[Si^Nb]KbZKa\L^VM`YL_TK`VO[]QX]Ia]IbeVdmn¡¶¼¾ÁÀ¾¾¡½¾¼º¹¹¹³®}©y£tq¡qv£v¥u§xªz§w©xª}«|«x«{±¸»º¼» ½£Â Ä Ä¥Ê¤Ê«Ì§Ï¨Ð¬Ó«×¤¬Ö¤±Ù¤´Þ¦²à©³à«¶ã¬¸ç¬¹é­»ì±¾í³Àì³Áï³Ãï´Âð¶Àñ¹Âò·Åó²Ãô¹Ãõ¸Æõ¸Æõ¹Æö¸Ëõ¶Êö¸È÷ºÈø¼Ëù¾Ìú¿ÌúºÌú»Ìù½Ìú¿Êú½Ìú¼Îú¾Ïù½Ïú»ÊùºÊö¸Ëõ´Êö¹Êö·Êõ´ÈõµÇö·Éö´ÊõµÊö¶È÷¹Èö»Êõ¸É÷µÆ÷´Çô³Èô´Çó²Åñ°ÅóµÅò³Âð°Âí¬Áë©½ë«½ê¬¼ã¦¼â¤¼æ§¹ã¥µÝ¢³Ü¢³Ù³Ö´Ô²Ò«Í¦Ë©ÈªÈ¦Ç£À¥¾¡¿¹´²°«¨~£| yropollomljjmnklklkhlfeiig}f~db~c{ezf{f~h{iwdy`{ez|hwey`ydwfw}[tnQsaMjWHaSG_RM]VL\OJXNJ]UJ\TLSMEZRIURESQFWRLZRMZxmuf}dy_|d_|p`wt]ylPxbKq`OkbIgSEjQ>aR@]M@ZK:SKBWM9UL=[JD[MBVQ>YM9]XJ_uefxx±~´¶ºº¹»»·¹ºµ}²³|´x¯x¨u¤o knlkkh g¡m lo¡q¤n¡o§t¬{¯|®z«{´³·¹¹ÀÁ¢Å¡Ç¢Æ¦Æ¥É Í¦Ï«Ó«Õ «Ö ­Ü¡³ß¨²á¨µâ¦¸á¨¸åª¸è¬»çª»èªºé­¹ê¬»ì«¾ì°¾í±¿ï±Àï°Âï®Ãï¯Áñ°Äó°Ãó´Äó¶Åô´ÆóµÇô·Æó¶Æõ´Æö±Æó±ÆôµÇò¶Çó²Äó°Äð¯Çï­Æï³Áî®Âî­Ãî°Âð°Âò­Ãî¬Ãî¬Áï¯Âð²Ãñ­Áï«Ãï¬Âî¬¿ìª¾ë©½ê¨»é©¾éª¾å¤»ã£ºâ¥ºß¢¹à·ÞµÙ´Ø´Ù±Ö¯Ò­Ð¬Ì«Ê¨Ê¨Å§Ã£Á£½¢»ºµ³®~¨|¥{¤usqnjifa``a~b`{b}a``~a|]e}cz_|]~Y|cz`|Yw\u`z|YwyYuYuZs}Zs{Wu|Yt[w}Yv{\r_q|[qxYtvWrz[nzZqwVsxYluWngHhS<`I:[H:VD;QI;QG:NH<PK=SI9QI8QE:QC:QF<RD?R=?Ownj~guf}j|~i~x`p[xk]onWoeOobRg`Nb]G`[I]YM`^J[YJ]XM^^MYYJ[YH_eTg~lo}¶»ÁÂÃÂ¢Â¢Å¿ ¿ÁÀ¢¿¢¾½¹´¯{¬y©yªv¥t¡s¢q¢r¦v¦s¤u§x©u¥q¦y«~°|²}µ¹¶º¼»À¢Ã¢Ä¢Ä¤Æ¨ËªÐ§Î«Ï«ÕªØ£­Ø£°Ý¤³â¨³äª·åª¹æ«ºç¬ºç°ºì¯½í­¾í®»î¯½ì¯Âð±ÁñµÂò²Âñ°Áð´Âò³Äñ°Çô²Áô´Àó¶Ãõ·Ãõ·Æö·ÉõµÈöµÈöµÉô¶Çô·ÆôµÇô³Çô´Æò²Çð°Çð®Áò®Àò°Äñ²Âò³Áô³Åò²Ãó²Âò±Áñ¯Âò­Åñ±Åñ²Âñ¯Âïª¿íª¾ì¬½ê©¾éª¿ç¨¼æ§¹å§¹ã¥ºá£¹à¢¶Þ´Ý²Û®Ö°Ò®Ð®Î¬Ì©Ë¨Ê¦ÅÃ¡Á¢½»¶´°}ª¨~£t wompnlfgiieejggje~emkgdd~o}fa|hxk}da{gygz`{`vese|e|bwavgvew]xbsawY{aodstRl_FcVH`WF^PB[UDWVGPQEVRF\VGVVBXXG\SFVSGRXLWTMU{k|byfvfp`ybz~c{s^jX{lXpgSpaKkTGcSE]WC]TC_SG]TFXQCVQDYTFYSGVRC\XKasdlz|²¹¾¼¿ÃÀÂ½¾¿½½½½¹³¯z­u©v¨u¢q o¢qpq£q¢o£q¤q¢o p¢v¦v¨u«z®y¬{°~²~²··¹»¾ Ã£Å¢É¦È¥É§ÍªÏ¨Ó ®Ù¢®Ý¤±Ý¤´ß¤¶ä¦¸ãª¶å©¹ä§¼æ©»èª¹çªºé«½ê¬¼ìª¼êª¿è¬Àëª¿íªÂí®¿ì°½ì±¿í±Àð³Áñ±Äñ°Ãð±Âî°Âí¯Âð±Ãî¯Äë¬Âì¬Áí­Áì«Àê¨¼ê«½ì¬¾ì¬¾ì®¿ì«½ê¬¾ì«ÀíªÀí©¾ê©½èª¾é©¼é¨¾é¥½æ£¼å£»ä¢·á¢¹â£¹â£¶Þ µÛ´Ú´Ú³×±Ô­ÒªÏ«Ë©Ê¨È§Æ¥Ä£Á¡À¼¸µ±}­{©{¦v¢rqlmfehgeac}d{b~bac_aea~bcb}a}ba}`{^~]|^y`x_z^z_xau}aw\wYucubw}\v}]t_w`z_u}^q|Zr}Ys|]syZtoNjZAcL?_M?ZM=XK:WJ=PI@SJBXKBRL=TNBVM?UH>TLDVSEWxew^ug{kygz_}d}ubn[~pWsjSpaOnSChSD_VF\QA^TEZTE\TE[QBYPDYWIYTE_VM_sejz|²·¾½¾ÃÂÁÁ¡À¡À¾½ ½¾¼·³~°x¬x¨u£t¢u£s¡n q¢t£q£n¦p£s¤l¥t¥v¢r£u¦w¨wªy¬}¯³²}¶º½¾¾ÃÇ£Æ§È§Î¦ÏªÔ«Ú¡­Ú¡°Ú¢µá¥·â¦´á¦µà¥·â§·äª¶å©µæ¨¼ç¨¹è©¸æ¨¼å§¼ê¨¼ëª¾é«¿è«¾ê¬¼ì¯¿ï°Áï°Áï¯Àí®¿ê¬¾ë­¾í®Àì­Àê©¿ëª¾ê¬½é«½ç¥»ç©½ëª»éª½å«¿é©¹è§ºç¦¼ê¨¾ê©¼ç§¹å¦½æ£ºæ¥¹ã¥»á¢ºä ¸á¡µÞ¶ÞµÞ³Ú²Ö°Ö­Õ®Ó¯Ð­ÌªÊ¦Æ¤Æ§Æ¥Ä¡À¡¼¼¹³¯­}ªy£x upnlhfcegfdddd}d}bf~caabea^~b|c_`|^{_}_z\w_{_y^xascs]z|Yubt\w|\u|bq\v^{_u|^t{]t]t\xyXsoNkXDfJ@]NBXMAYK?TH:QK=VKAYG?VKASMAWL>YJ?XODXSEZxp}j}mtviooftazs^unXtdNp^Mh\MaXH_XI`\Ma]NaYI\YJZ_O_]N`]Ydykn¡~|¶»ÃÃÂ Æ Æ¢Ä¢Ç¦Å¥Å£Æ£Ä£Â¢Ã£Â¡Á½¹¸´{°|­}©x§v§v¥y¦v¨s¨u¨v©rªv©w¦t¦w¨{©z«{­~®~°{²~´¹»»½½Å¡È£É¤Î§Ð¦Ó«Ö­Ø®Ù¢±Ú¦³Þ¥±ß§²á§³á¦µá©·ã©¶å§ºæ©ºçª¹æ§¹æ¥¹è©¹çª»ç¨¼æ¥»æ¨ºé¬»ì¬¿ì¯¾ì­¾ê«¿é«¿ê­½é¬½èª½é©¼é©»æ©¹ä©»ä¤»è¥ºè¨ºå§¼ä¦¼æ©¹è¥¸å¦·å§¸æ¦¹ä¥ºå¨»ä¤¹ã¥¸à¤¸à¢·ã¢¶Þ¡´Û³Ú²Ù±×¯Õ®Ò¬ÑªÑ«Ï¬Ë©Ç¥Ä¢Ä¦Ã¤Á¿¼¶µ±}«|¬}§w£stsplkhgjjjjhhkigjkhefigbeg`i}f}e~e|b{e}dzg{gxdvcycucz`{awcvewfx`xbyezb{`x`ruUn^JiTJaYK\QI]PIUQDTSDYSE[QCZPIZUE\TG[TK[[L\\N]mksfuip~pgjgx]~iZ{hYtiKpZBkOBeNB]L=ZH<_KBVPAUM=VL@VTCYQAVMN`m`iut±¹½º½ÃÂ ¾¿Á¡Á¡ÁÀ½£¿¡¿½»¹µ}´x±u¬r§p£t¢nm kmq£m nk n£pk£sn¤p¤s¢q¤t§z©u«w¯±±¶¹½¾¿Ç¡É¦Ç©Ì©Ó¨ÐªÒ¬Ó­Ø ±Úµ×´Ù ±Û¡³Ü¡µÝ¢´à µÝ¶Û³à¢´á¡µÞµÛ¶Ü ·ß£¶á¨¸â¦¶á¥¸à¥ºà¢¹Þ ºÜºÜ¶ÜµÛµÝµÛ µÝ´Û´Üµà¶Ú³Ü´Û²Û³Û´Ú ±Û¡±Ø³Ö³Ø±Ù±Õ±Ô®Ñ¬Ñ­Î®Ë«Î©É¬È¨Å¥Â¥Ã£À ½¼¸¶µ}±y«}¨z¥q¢oqifffc_d]_d}^__[{\{`}ab[{\{_|`}`\y_zY{Xx^xX|Wy^w\yVz~Wv}Zp}Zv]w}\s|Zr~[t|VtzZu~_sWu~Vw~at`t~\tYt~[rz[qwVptTplMiV>fG9aH<WE9P>4TB:SGAOI<MI9OA<YA9PI>RF@XE>WSAY
